# Supplementary material for: Changes in Metabolism and Proteostasis Drive Aging Phenotype in Aplysia californica Sensory Neurons
Source: Front Aging Neurosci. 2020 Sep 15;12:573764. doi: 10.3389/fnagi.2020.573764 (PMC7522570; doi:10.3389/fnagi.2020.573764)
Supplement: Supplementary file 2 [file Table_2.xlsx]

## Sheet: Suplemental_R_Session_cleaned
Supplementary Table 2. All R packages and respective version numbers used during RNA sequencing read import, processing, formating, principle component analysis, differential expression analysis, expression profile clustering, Kyoto Encyclopedia of Gene and Genome and Gene Ontology senrichment analysis, and data visualization.
R version:	3.6.0 (2019-04-26)
Platform:	x86_64-w64-mingw32/x64 (64-bit)
Running under:	Windows 8.1 x64 (build 9600)
Matrix products:	default
locale:	LC_COLLATE=English_United States.1252 LC_CTYPE=English_United States.1252
	LC_MONETARY=English_United States.1252 LC_NUMERIC=C
	LC_TIME=English_United States.1252
	Package	Version
attached base packages:	parallel
	stats4
	grid
	stats
	graphics
	grDevices
	utils
	datasets
	methods
	base
other attached packages:	DEGreport	1.22.0
	DESeq2	1.26.0
	SummarizedExperiment	1.16.1
	DelayedArray	0.12.2
	GenomicRanges	1.38.0
	GenomeInfoDb	1.22.0
	tximport	1.14.0
	sva	3.34.0
	BiocParallel	1.20.1
	genefilter	1.68.0
	mgcv	1.8-28
	nlme	3.1-139
	rcompanion	2.3.25
	multcompView	0.1-8
	agricolae	1.3-2
	clusterProfiler	3.14.3
	pathview	1.26.0
	org.Hs.eg.db	3.10.0
	AnnotationDbi	1.48.0
	IRanges	2.20.1
	S4Vectors	0.24.1
	Biobase	2.46.0
	BiocGenerics	0.32.0
	matrixStats	0.55.0
	forcats	0.4.0
	stringr	1.4.0
	dplyr	0.8.3
	purrr	0.3.3
	readr	1.3.1
	tidyr	1.0.2
	tibble	2.1.3
	ggplot2	3.2.1
	tidyverse	1.3.0
	cowplot	1.0.0
	circlize	0.4.8
	ComplexHeatmap	2.2.0
	acepack	1.4.1
	bit64	0.9-7
	knitr	1.28
	multcomp	1.4-12
loaded via a namespace (and not attached):	data.table	1.12.8
	rpart	4.1-15
	KEGGREST	1.26.1
	RCurl	1.98-1.1
	generics	0.0.2
	TH.data	1.0-10
	RSQLite	2.2.0
	europepmc	0.3
	combinat	0.0-8
	bit	1.1-15.2
	enrichplot	1.6.1
	xml2	1.2.2
	lubridate	1.7.4
	httpuv	1.5.2
	assertthat	0.2.1
	viridis	0.5.1
	xfun	0.12
	hms	0.5.3
	promises	1.1.0
	fansi	0.4.1
	progress	1.2.2
	dbplyr	1.4.2
	readxl	1.3.1
	Rgraphviz	2.30.0
	igraph	1.2.4.2
	DBI	1.1.0
	geneplotter	1.64.0
	htmlwidgets	1.5.1
	reshape	0.8.8
	backports	1.1.5
	annotate	1.64.0
	libcoin	1.0-5
	vctrs	0.2.3
	withr	2.1.2
	ggforce	0.3.1
	triebeard	0.3.0
	lasso2	1.2-20
	checkmate	2.0.0
	prettyunits	1.1.1
	mnormt	1.5-6
	cluster	2.0.8
	DOSE	3.12.0
	lazyeval	0.2.2
	crayon	1.3.4
	edgeR	3.28.0
	pkgconfig	2.0.3
	tweenr	1.0.1
	nnet	7.3-12
	rlang	0.4.4
	questionr	0.7.0
	lifecycle	0.1.0
	miniUI	0.1.1.1
	sandwich	2.5-2
	EMT	1.1
	modelr	0.1.6
	cellranger	1.1.0
	polyclip	1.10-0
	lmtest	0.9-37
	graph	1.64.0
	Matrix	1.2-17
	urltools	1.7.3
	boot	1.3-22
	zoo	1.8-7
	reprex	0.3.0
	base64enc	0.1-3
	ggridges	0.5.2
	GlobalOptions	0.1.1
	png	0.1-7
	viridisLite	0.3.0
	rjson	0.2.20
	bitops	1.0-6
	ConsensusClusterPlus	1.50.0
	Biostrings	2.54.0
	blob	1.2.1
	shape	1.4.4
	qvalue	2.18.0
	coin	1.3-1
	jpeg	0.1-8.1
	gridGraphics	0.4-1
	klaR	0.6-15
	scales	1.1.0
	memoise	1.1.0
	magrittr	1.5
	plyr	1.8.5
	zlibbioc	1.32.0
	compiler	3.6.0
	RColorBrewer	1.1-2
	clue	0.3-57
	KEGGgraph	1.46.0
	cli	2.0.1
	XVector	0.26.0
	htmlTable	1.13.3
	Formula	1.2-3
	MASS	7.3-51.4
	tidyselect	1.0.0
	stringi	1.4.6
	highr	0.8
	GOSemSim	2.12.0
	locfit	1.5-9.1
	latticeExtra	0.6-29
	ggrepel	0.8.1
	fastmatch	1.1-0
	tools	3.6.0
	rstudioapi	0.11
	foreign	0.8-71
	logging	0.10-108
	gridExtra	2.3
	farver	2.0.3
	ggraph	2.0.1
	digest	0.6.25
	rvcheck	0.1.7
	BiocManager	1.30.10
	shiny	1.4.0
	nortest	1.0-4
	Rcpp	1.0.3
	broom	0.5.4
	later	1.0.0
	httr	1.4.1
	Nozzle.R1	1.1-1
	ggdendro	0.1-20
	psych	1.9.12.31
	colorspace	1.4-1
	rvest	0.3.5
	XML	3.99-0.3
	fs	1.3.1
	splines	3.6.0
	expm	0.999-4
	graphlayouts	0.5.0
	ggplotify	0.0.4
	xtable	1.8-4
	jsonlite	1.6.1
	AlgDesign	1.2.0
	tidygraph	1.1.2
	modeltools	0.2-22
	R6	2.4.1
	Hmisc	4.3-1
	pillar	1.4.3
	htmltools	0.4.0
	mime	0.9
	glue	1.3.1
	fastmap	1.0.1
	codetools	0.2-16
	fgsea	1.12.0
	mvtnorm	1.0-11
	lattice	0.20-38
	DescTools	0.99.34
	GO.db	3.10.0
	survival	3.1-8
	limma	3.42.2
	munsell	0.5.0
	DO.db	2.9
	GetoptLong	0.1.8
	GenomeInfoDbData	1.2.2
	haven	2.2.0
	reshape2	1.4.3
	gtable	0.3.0
