# Supplementary material for: Changes in Metabolism and Proteostasis Drive Aging Phenotype in Aplysia californica Sensory Neurons
Source: Front Aging Neurosci. 2020 Sep 15;12:573764. doi: 10.3389/fnagi.2020.573764 (PMC7522570; doi:10.3389/fnagi.2020.573764)
Supplement: Supplementary file 4 [file Table_4.xlsx]

## Sheet: PVC_tx_results
Supplementary Table 4. Results of Likelihood Ratio Test (LRT) differential expression analysis, transcriptional profile clustering analysis, BLAST+ mapping of Aplysia californica proteins to human proteins in the UniProt database, and ghostKOALA mapping of Aplysia californica proteins to Kyoto Encyclopedia of Genes and Genomes (KEGG) identifiers in Pleural Ventral Caudal (PVC) sensory neurons of …
AplCal_RefSeq_transcript	LRT_padj	Transcriptional_profile_cluster_ID	Transcriptional_profile_cluster_trend_direction	AplCal_RefSeq_protein	AplCal_GFF3_product	ghostKOALA_assigned_KEGG_Ortholog	BLAST_aggisnged_human_Uniprot_ortholog_ID	Human_ortholog	Human_ortholog_names	Month_7_scaled_expression	Month_8_scaled_expression	Month_9_scaled_expression	Month_10_scaled_expression	Month_11_scaled_expression	Month_12_scaled_expression
tx	padj	cluster	direction	prot	product	ko	Uniprot_ID	Human_ortholog	Ortholog_names	6	7	8	9	10	11	12
XM_005088768.2	0.887676	NA	NA	XP_005088825.1	acetyl-coenzyme A transporter 1-like	K03372	O00400	SLC33A1 ACATN AT1	Acetyl-coenzyme A transporter 1 (AT-1) (Acetyl-CoA transporter 1) (Solute carrier family 33 member 1)	1.66734	1.75236	1.54779	1.71176	1.89355	1.4899	1.63232
XM_005088772.2	0.10875	NA	NA	NA	NA	NA	NA	NA	NA	5.34818	4.49014	4.75374	4.28389	5.43962	5.42766	4.70586
XR_001184975.1	0.0291913	NA	NA	NA	NA	NA	NA	NA	NA	1.95211	2.16424	2.54623	2.26485	2.48782	2.74404	2.65958
XM_005088773.2	0.170346	NA	NA	XP_005088830.1	LIM domain-containing protein WLIM2b-like		A0A3B3IRI5	CSRP3	Cysteine and glycine-rich protein 3	6.59106	6.30678	6.44938	6.635	6.65477	6.97742	6.70761
XM_005088776.2	0.0265316	NA	NA	XP_005088833.1	6-phosphogluconolactonase-like	K01057	O95336	PGLS	6-phosphogluconolactonase (6PGL) (EC 3.1.1.31)	4.68253	5.18772	5.25534	5.10542	5.04524	4.91805	4.79819
XM_005088778.2	0.80481	NA	NA	XP_005088835.1	SNARE-associated protein Snapin-like	K20002	O95295	SNAPIN BLOC1S7 SNAP25BP SNAPAP	SNARE-associated protein Snapin (Biogenesis of lysosome-related organelles complex 1 subunit 7) (BLOC-1 subunit 7) (Synaptosomal-associated protein 25-binding protein) (SNAP-associated protein)	5.27376	5.29712	5.11929	5.12781	5.20507	5.13841	5.33733
XM_005088780.2	0.897782	NA	NA	XP_005088837.1	neural proliferation differentiation and control protein 1-like		Q9NQX5	NPDC1	Neural proliferation differentiation and control protein 1 (NPDC-1)	7.94311	8.06189	7.90205	8.00976	7.76343	7.8961	7.81005
XM_005088782.2	0.0363131	NA	NA	XP_005088839.1	parafibromin-like	K15175	Q6P1J9	CDC73 C1orf28 HRPT2	Parafibromin (Cell division cycle protein 73 homolog) (Hyperparathyroidism 2 protein)	4.83497	4.73545	4.75232	4.73709	4.83208	4.87134	5.02294
XM_005088784.1	0.927816	NA	NA	XP_005088841.1	protein Dr1-like isoform X1	K21751	Q01658	DR1	Protein Dr1 (Down-regulator of transcription 1) (Negative cofactor 2-beta) (NC2-beta) (TATA-binding protein-associated phosphoprotein)	4.05892	4.02349	4.04148	3.76428	4.05902	3.87653	3.94125
XM_013090293.1	0.0488719	NA	NA	XP_012945747.1	FK506-binding protein 15-like	K17478	X6RKW4	FKBP15	Peptidylprolyl isomerase (EC 5.2.1.8) (Fragment)	1.72397	1.64604	1.76598	1.86069	1.80518	2.01661	1.97252
XM_005088786.2	0.721624	NA	NA	XP_005088843.1	tetratricopeptide repeat protein 19, mitochondrial-like	K18169	Q6DKK2	TTC19	Tetratricopeptide repeat protein 19, mitochondrial (TPR repeat protein 19)	3.94931	4.11685	3.96589	3.82177	3.94819	3.78659	3.89848
XM_005088787.2	0.597716	NA	NA	XP_005088844.2	coiled-coil domain-containing protein 15-like	K16752	Q0P6D6	CCDC15	Coiled-coil domain-containing protein 15	1.97645	2.00526	2.06063	1.94375	2.07283	2.17227	2.01596
XM_005088788.2	0.0594059	NA	NA	XP_005088845.1	ubiquitin-related modifier 1-like	K12161	Q9BTM9	URM1 C9orf74	Ubiquitin-related modifier 1	4.20382	4.3892	4.29268	4.12012	4.18619	4.08917	3.84371
XM_005088789.2	2.15165e-05	NA	NA	XP_005088846.1	pre-mRNA-splicing factor 38B-like	K12850	Q5VTL8	PRPF38B	Pre-mRNA-splicing factor 38B (Sarcoma antigen NY-SAR-27)	4.37318	4.28443	4.34416	4.20851	4.49836	4.77995	4.67548
XM_013085605.1	0.700662	NA	NA	XP_012941059.1	uncharacterized protein LOC106012495		Q9WJR5	ERVK-19	Endogenous retrovirus group K member 19 Pol protein (HERV-K(C19) Pol protein) (HERV-K_19q11 provirus ancestral Pol protein) [Includes: Reverse transcriptase (RT) (EC 2.7.7.49), Ribonuclease H (RNase H) (EC 3.1.26.4), Integrase (IN)]	1.72654	1.93923	1.83109	2.00015	1.7726	1.93628	1.8717
XM_005088796.2	0.000211689	P1	UP	XP_005088853.1	interferon regulatory factor 7-like		H3BQH6	IRF8	Interferon regulatory factor 8 (Fragment)	2.99983	3.14927	4.75193	4.83689	4.88831	4.84897	5.97718
XM_005088797.2	0.306961	NA	NA	XP_005088854.1	prostaglandin E synthase 2-like	K05309	Q9H7Z7	PTGES2 C9orf15 PGES2	Prostaglandin E synthase 2 (Membrane-associated prostaglandin E synthase-2) (mPGE synthase-2) (Microsomal prostaglandin E synthase 2) (mPGES-2) (Prostaglandin-H(2) E-isomerase) (EC 5.3.99.3) [Cleaved into: Prostaglandin E synthase 2 truncated form]	3.79106	3.97826	3.69046	3.65247	3.87713	3.64345	3.62543
XM_005088798.2	0.0996621	NA	NA	XP_005088855.2	ankyrin repeat domain-containing protein 45-like		Q5TZF3	ANKRD45	Ankyrin repeat domain-containing protein 45	1.31678	1.30457	1.74749	1.25074	1.6998	1.39	1.62991
XM_005088802.2	0.163512	NA	NA	XP_005088859.1	kelch-like protein 20	K10457	Q9Y2M5	KLHL20 KLEIP KLHLX	Kelch-like protein 20 (Kelch-like ECT2-interacting protein) (Kelch-like protein X)	5.49524	5.4894	5.18566	5.26288	5.21248	5.13538	5.18361
XM_005088805.2	0.0270704	NA	NA	XP_005088862.1	HRAS-like suppressor 2	K16817	P53816	PLA2G16 HRASLS3 HREV107	HRAS-like suppressor 3 (HRSL3) (EC 3.1.1.32) (EC 3.1.1.4) (Adipose-specific phospholipase A2) (AdPLA) (Group XVI phospholipase A1/A2) (H-rev 107 protein homolog) (H-REV107) (HREV107-1) (HRAS-like suppressor 1) (HREV107-3) (Renal carcinoma antigen NY-REN-65)	3.43402	3.12901	2.97447	2.04977	2.77223	2.83317	2.72161
XM_005088804.2	0.291245	NA	NA	XP_005088861.1	HRAS-like suppressor 2	K16817	P53816	PLA2G16 HRASLS3 HREV107	HRAS-like suppressor 3 (HRSL3) (EC 3.1.1.32) (EC 3.1.1.4) (Adipose-specific phospholipase A2) (AdPLA) (Group XVI phospholipase A1/A2) (H-rev 107 protein homolog) (H-REV107) (HREV107-1) (HRAS-like suppressor 1) (HREV107-3) (Renal carcinoma antigen NY-REN-65)	1.79886	2.84064	3.82338	4.46689	3.98541	4.62037	4.0262
XM_005088807.2	0.00770421	NA	NA	XP_005088864.2	probable peptidyl-tRNA hydrolase	K01056	Q86Y79	PTRH1 C9orf115	Probable peptidyl-tRNA hydrolase (PTH) (EC 3.1.1.29)	4.64598	4.52886	4.69378	4.42201	5.09681	4.66654	5.19904
XM_005088910.2	0.977783	NA	NA	XP_005088967.1	uncharacterized protein C9orf117 homolog		Q5JU67	CFAP157 C9orf117	Cilia- and flagella-associated protein 157	1.27716	1.18894	1.23292	1.06585	1.24033	1.08068	1.15655
XM_005088808.2	0.745624	NA	NA	XP_005088865.1	rab9 effector protein with kelch motifs-like	K20285	Q7Z6M1	RABEPK RAB9P40	Rab9 effector protein with kelch motifs (40 kDa Rab9 effector protein) (p40)	2.63325	2.80349	2.48952	2.54058	2.26254	2.59708	2.23834
XM_005088812.2	0.935394	NA	NA	XP_005088869.1	uncharacterized protein LOC101855452		Q86UD0	SAPCD2 C9orf140	Suppressor APC domain-containing protein 2 (Tumor specificity and mitosis phase-dependent expression protein) (TS/MDEP) (p42.3)	2.74723	2.36856	2.34397	2.30523	2.39177	2.3024	2.36873
XM_005088912.2	0.989137	NA	NA	XP_005088969.1	serine/threonine-protein kinase Nek7-like	K20876	Q8TDX7	NEK7	Serine/threonine-protein kinase Nek7 (EC 2.7.11.1) (Never in mitosis A-related kinase 7) (NimA-related protein kinase 7)	1.69699	1.89623	1.86427	1.64466	1.83543	1.68377	1.67438
XM_013079980.1	0.000767571	P2	UP	XP_012935434.1	ATP-binding cassette sub-family A member 2-like	K05642	A0A087WXK5	ABCA2	ATP-binding cassette sub-family A member 2	2.31259	2.21056	2.24953	2.3294	2.58428	2.58192	2.8433
XM_013080036.1	0.771851	NA	NA	XP_012935490.1	kynurenine--oxoglutarate transaminase 3-like	K00816	Q6YP21	KYAT3 CCBL2 KAT3	Kynurenine--oxoglutarate transaminase 3 (EC 2.6.1.7) (Cysteine-S-conjugate beta-lyase 2) (EC 4.4.1.13) (Kynurenine aminotransferase 3) (Kynurenine aminotransferase III) (KATIII) (Kynurenine--glyoxylate transaminase) (EC 2.6.1.63) (Kynurenine--oxoglutarate transaminase III)	3.30318	3.19294	3.16964	3.23769	3.17937	3.1311	3.02768
XM_013086846.1	6.95426e-05	P2	UP	XP_012942300.1	transforming growth factor beta receptor type 3-like	K05843	Q03167	TGFBR3	Transforming growth factor beta receptor type 3 (TGF-beta receptor type 3) (TGFR-3) (Betaglycan) (Transforming growth factor beta receptor III) (TGF-beta receptor type III)	1.57905	1.36317	1.47044	1.64474	1.80061	1.98744	2.11499
XM_013085752.1	0.421878	NA	NA	XP_012941206.1	uncharacterized protein LOC101857841	K15322	Q8NCE0	TSEN2 SEN2	tRNA-splicing endonuclease subunit Sen2 (EC 4.6.1.16) (tRNA-intron endonuclease Sen2) (HsSen2)	2.41583	2.55973	2.44019	2.23294	2.27846	2.26435	2.24631
XM_005088814.1	0.642545	NA	NA	XP_005088871.1	cytochrome b-c1 complex subunit 7-like	K00417	P14927	UQCRB UQBP	Cytochrome b-c1 complex subunit 7 (Complex III subunit 7) (Complex III subunit VII) (QP-C) (Ubiquinol-cytochrome c reductase complex 14 kDa protein)	8.84503	8.97589	8.958	8.75668	8.88757	8.8208	8.77539
XM_013080181.1	0.422806	NA	NA	XP_012935635.1	solute carrier organic anion transporter family member 4C1-like		Q9H2Y9	SLCO5A1 OATP5A1 SLC21A15	Solute carrier organic anion transporter family member 5A1 (Organic anion transporter polypeptide-related protein 4) (OATP-RP4) (OATPRP4) (Solute carrier family 21 member 15)	1.60784	1.56446	1.71292	1.57231	1.60581	1.62445	2.10562
XM_005088821.2	0.389713	NA	NA	XP_005088878.1	puromycin-sensitive aminopeptidase-like isoform X2	K08776	P55786	NPEPPS PSA	Puromycin-sensitive aminopeptidase (PSA) (EC 3.4.11.14) (Cytosol alanyl aminopeptidase) (AAP-S)	3.36729	3.4126	3.21112	2.71234	2.95837	2.13716	2.75235
XM_013080594.1	0.539266	NA	NA	XP_012936048.1	puromycin-sensitive aminopeptidase-like isoform X2	K08776	P55786	NPEPPS PSA	Puromycin-sensitive aminopeptidase (PSA) (EC 3.4.11.14) (Cytosol alanyl aminopeptidase) (AAP-S)	5.12245	5.09741	4.85779	4.94163	5.16885	4.44998	5.06976
XM_005088824.2	0.00115703	P4	DOWN	XP_005088881.1	uncharacterized protein LOC101857754		O75382	TRIM3 BERP RNF22 RNF97	Tripartite motif-containing protein 3 (Brain-expressed RING finger protein) (RING finger protein 22) (RING finger protein 97)	4.66237	4.65204	4.23359	4.19703	4.12644	3.97215	4.00908
XM_005088826.2	0.550945	NA	NA	XP_005088883.1	tripartite motif-containing protein 59-like isoform X2	K11997	Q9C040	TRIM2 KIAA0517 RNF86	Tripartite motif-containing protein 2 (EC 2.3.2.27) (E3 ubiquitin-protein ligase TRIM2) (RING finger protein 86) (RING-type E3 ubiquitin transferase TRIM2)	2.07898	2.59239	2.16113	2.26403	2.04415	2.00971	1.87574
XM_005088825.2	0.987242	NA	NA	XP_005088882.1	tripartite motif-containing protein 59-like isoform X1	K11997	Q9C040	TRIM2 KIAA0517 RNF86	Tripartite motif-containing protein 2 (EC 2.3.2.27) (E3 ubiquitin-protein ligase TRIM2) (RING finger protein 86) (RING-type E3 ubiquitin transferase TRIM2)	2.93771	1.98194	2.68338	2.38275	1.78537	2.45831	2.71644
XM_005088828.2	0.87349	NA	NA	XP_005088885.1	RNA polymerase II elongation factor ELL-like	K15183	O00472	ELL2	RNA polymerase II elongation factor ELL2	1.75269	1.88407	1.88148	1.98132	1.85947	1.80856	1.75363
XM_005088829.2	0.420133	NA	NA	XP_005088886.1	uncharacterized protein LOC101858747		Q05823	RNASEL RNS4	2-5A-dependent ribonuclease (2-5A-dependent RNase) (EC 3.1.26.-) (Ribonuclease 4) (Ribonuclease L) (RNase L)	5.01003	5.20763	5.02439	4.46784	4.26928	4.59913	4.07007
XM_005088830.2	0.992934	NA	NA	XP_005088887.1	uncharacterized protein LOC101858747		Q05823	RNASEL RNS4	2-5A-dependent ribonuclease (2-5A-dependent RNase) (EC 3.1.26.-) (Ribonuclease 4) (Ribonuclease L) (RNase L)	3.54826	2.8597	3.2959	3.73281	4.13366	3.00233	3.21239
XM_005088832.2	0.856543	NA	NA	XP_005088889.1	small nuclear ribonucleoprotein E	K11097	P62304	SNRPE	Small nuclear ribonucleoprotein E (snRNP-E) (Sm protein E) (Sm-E) (SmE)	6.71104	6.74684	6.80135	6.76457	6.77688	6.57908	6.58808
XM_005088923.2	0.588234	NA	NA	XP_005088980.2	cyclic AMP-responsive element-binding protein 3-like protein 1	K09048	Q96BA8	CREB3L1 OASIS PSEC0238	Cyclic AMP-responsive element-binding protein 3-like protein 1 (cAMP-responsive element-binding protein 3-like protein 1) (Old astrocyte specifically-induced substance) (OASIS) [Cleaved into: Processed cyclic AMP-responsive element-binding protein 3-like protein 1]	3.5244	3.36362	3.31196	3.38499	3.38403	3.47516	3.36251
XM_005088834.2	0.976294	NA	NA	NA	NA	NA	NA	NA	NA	7.73893	7.97611	7.70145	7.41005	7.55945	7.93302	7.46728
XM_005088837.2	0.00160795	P3	UP	XP_005088894.1	uncharacterized protein LOC101860211		P40305	IFI27	Interferon alpha-inducible protein 27, mitochondrial (p27) (Interferon alpha-induced 11.5 kDa protein) (Interferon-stimulated gene 12a protein) (ISG12(a)) (ISG12A)	3.03662	3.71328	4.23829	4.15878	3.99921	5.29964	4.89811
XM_005088836.2	0.483363	NA	NA	XP_005088893.1	uncharacterized protein LOC101860211		P40305	IFI27	Interferon alpha-inducible protein 27, mitochondrial (p27) (Interferon alpha-induced 11.5 kDa protein) (Interferon-stimulated gene 12a protein) (ISG12(a)) (ISG12A)	4.36585	4.0847	4.61166	4.56812	4.52866	4.92308	4.57724
XM_013081419.1	0.345673	NA	NA	XP_012936873.1	uncharacterized protein LOC101860211		P40305	IFI27	Interferon alpha-inducible protein 27, mitochondrial (p27) (Interferon alpha-induced 11.5 kDa protein) (Interferon-stimulated gene 12a protein) (ISG12(a)) (ISG12A)	3.90934	3.60204	3.63215	3.23825	2.91031	3.27797	3.01002
XM_005088838.2	0.309411	NA	NA	XP_005088895.2	apolipoprotein D-like	K03098	P05090	APOD	Apolipoprotein D (Apo-D) (ApoD)	5.6493	5.5664	5.5965	5.13279	5.23131	5.26395	4.96896
XM_013081624.1	0.0199454	NA	NA	NA	NA	NA	NA	NA	NA	1.43443	1.06527	1.45223	1.12062	1.84004	1.70913	1.39894
XM_005088840.2	0.0649497	NA	NA	XP_005088897.1	sorting nexin-12-like	K17918	Q9UMY4	SNX12	Sorting nexin-12	7.09088	6.99621	6.85394	6.88792	6.97318	6.71821	6.79355
XM_005088843.2	0.753423	NA	NA	XP_005088900.1	coiled-coil domain-containing protein 28A-like		Q9BUN5	CCDC28B	Coiled-coil domain-containing protein 28B	1.96906	1.89556	1.84281	2.15311	1.93827	2.15835	1.94952
XM_005088846.2	0.00376959	NA	NA	XP_005088903.1	60S ribosomal protein L24	K02896	P83731	RPL24	60S ribosomal protein L24 (60S ribosomal protein L30) (Large ribosomal subunit protein eL24)	11.6848	11.527	11.7585	11.4692	11.712	11.8863	11.8751
XM_013082125.1	0.989478	NA	NA	NA	NA	NA	NA	NA	NA	2.07849	1.99015	2.04977	2.01275	2.03221	1.91394	1.94854
XM_013082193.1	0.86047	NA	NA	XP_012937647.1	loss of heterozygosity 12 chromosomal region 1 protein homolog	K20819	Q969J3	BORCS5 LOH12CR1	BLOC-1-related complex subunit 5 (Loss of heterozygosity 12 chromosomal region 1) (Myristoylated lysosomal protein) (Myrlysin)	3.31528	3.13374	2.75725	2.78051	3.03068	2.57839	2.54149
XM_005088849.2	0.850045	NA	NA	XP_005088906.1	loss of heterozygosity 12 chromosomal region 1 protein homolog	K20819	Q969J3	BORCS5 LOH12CR1	BLOC-1-related complex subunit 5 (Loss of heterozygosity 12 chromosomal region 1) (Myristoylated lysosomal protein) (Myrlysin)	2.80495	2.68815	2.49663	2.5428	2.45985	1.74679	2.37108
XM_005088851.2	2.09546e-06	P3	UP	XP_005088908.1	metaxin-1-like	K17776	Q13505	MTX1 MTX MTXN	Metaxin-1 (Mitochondrial outer membrane import complex protein 1)	4.05187	4.08858	4.56025	4.36766	4.52319	4.66075	4.82391
XM_005088861.1	0.0132707	NA	NA	XP_005088918.1	globin-like		Q8WWM9	CYGB STAP	Cytoglobin (Histoglobin) (HGb) (Stellate cell activation-associated protein)	4.26785	5.19765	4.17316	5.25596	5.71057	5.673	7.18045
XM_005088865.2	0.00283306	P4	DOWN	XP_005088922.1	globin		Q8WWM9	CYGB STAP	Cytoglobin (Histoglobin) (HGb) (Stellate cell activation-associated protein)	10.3835	10.1071	9.76002	10.017	9.6291	8.74659	8.59202
NM_001204557.1	0.662259	NA	NA	NP_001191486.1	non-alpha nicotinic acetylcholine receptor subunit precursor	K05312	A0A0X1KG79	CHRNA2	Neuronal acetylcholine receptor subunit alpha-2	2.44803	2.27962	1.74645	1.97877	2.6171	2.0648	2.22894
NM_001280809.1	0.972194	NA	NA	NP_001267738.1	acetylcholine receptor subunit beta-like 1-like	K05312	A0A0X1KG79	CHRNA2	Neuronal acetylcholine receptor subunit alpha-2	0.656204	0.984736	0.661066	0.66597	0.76231	0.575023	0.809208
XM_013080948.1	0.940742	NA	NA	XP_012936402.1	acetylcholine receptor subunit alpha-like 2-like isoform X1	K05312	P32297	CHRNA3 NACHRA3	Neuronal acetylcholine receptor subunit alpha-3	2.02528	1.66069	1.48932	1.39683	1.79606	1.81729	1.55172
XM_005088870.2	0.988553	NA	NA	XP_005088927.1	cilia- and flagella-associated protein 69-like isoform X2		A5D8W1	CFAP69 C7orf63	Cilia- and flagella-associated protein 69	2.90193	3.66911	3.45464	2.8291	3.60739	3.32465	3.20926
XM_005088872.2	0.020143	NA	NA	XP_005088929.1	cyclin-dependent kinase 13-like	K08819	J3QSD7	CDK12	Cyclin-dependent kinase 12 (Fragment)	3.05407	3.05677	3.04635	3.00098	3.06049	3.27026	3.22402
XM_005088875.2	0.798255	NA	NA	XP_005088932.1	ras-related protein Ral-A-like isoform X1	K07834	P11233	RALA RAL	Ras-related protein Ral-A	4.59529	4.993	4.36465	4.49731	4.36505	4.01799	4.2761
XM_013083474.1	0.899699	NA	NA	XP_012938928.1	ras-related protein Ral-A-like isoform X3	K07834	P11233	RALA RAL	Ras-related protein Ral-A	4.44228	4.54114	4.6284	4.85626	4.99947	4.97344	4.06266
XM_005088877.2	0.923545	NA	NA	XP_005088934.1	ras-related protein Ral-A-like isoform X4	K07834	P11233	RALA RAL	Ras-related protein Ral-A	3.05016	2.72428	2.59963	1.59927	2.8536	1.60847	2.29542
XM_013083673.1	0.883237	NA	NA	XP_012939127.1	cell division cycle protein 23 homolog	K03355	Q9UJX2	CDC23 ANAPC8	Cell division cycle protein 23 homolog (Anaphase-promoting complex subunit 8) (APC8) (Cyclosome subunit 8)	2.98535	2.89644	2.77181	2.86561	2.76962	2.83288	2.73916
XM_005088882.2	0.0455562	NA	NA	XP_005088939.1	WD repeat-containing protein 54-like		Q9H977	WDR54	WD repeat-containing protein 54	3.21919	3.2017	2.92473	2.93611	2.89599	2.93589	2.61553
XM_005088883.2	4.15648e-07	P4	DOWN	XP_005088940.1	probable serine/threonine-protein kinase nek3	K09353	P52954	LBX1 LBX1H	Transcription factor LBX1 (Ladybird homeobox protein homolog 1)	5.19628	5.21786	4.73702	4.54012	4.64146	2.67519	3.35488
XM_005088884.2	0.807177	NA	NA	XP_005088941.2	uncharacterized protein KIAA0825-like		Q8IV33	KIAA0825 C5orf36	Uncharacterized protein KIAA0825	2.13711	2.27252	2.12548	2.1746	2.06006	2.10244	1.98892
NM_001280843.1	0.063189	NA	NA	NP_001267772.1	acetylcholine receptor subunit alpha-type acr-16-like precursor	K05312	P36544	CHRNA7 NACHRA7	Neuronal acetylcholine receptor subunit alpha-7	0.119942	0.624678	0.946605	0.437386	0.27602	0.153541	0.518136
XM_005088887.2	0.965351	NA	NA	NA	NA	NA	NA	NA	NA	5.15053	5.15126	4.88445	5.00082	5.08846	5.01748	5.00144
XM_013086454.1	0.322271	NA	NA	XP_012941908.1	polypeptide N-acetylgalactosaminyltransferase 5-like	K00710	S4R3S5	GALNT6	Polypeptide N-acetylgalactosaminyltransferase 6	2.24696	2.43676	2.27678	2.04398	2.05477	1.87913	1.82197
XM_013084103.1	0.290285	NA	NA	XP_012939557.1	uncharacterized protein LOC101864570	K04987	P98161	PKD1	Polycystin-1 (PC1) (Autosomal dominant polycystic kidney disease 1 protein)	1.88877	1.77267	1.94136	1.72143	1.66708	2.03817	1.76733
XM_005088889.2	0.000122754	P2	UP	XP_005088946.2	polycystic kidney disease protein 1-like 1	K04987	Q8TDX9	PKD1L1 UNQ5785/PRO19563	Polycystic kidney disease protein 1-like 1 (PC1-like 1 protein) (Polycystin-1L1)	4.90452	4.68185	4.9097	4.75133	5.02193	5.30909	5.29052
XM_013084241.1	0.851752	NA	NA	XP_012939695.1	xaa-Pro aminopeptidase 1-like	K01262	Q9NQW7	XPNPEP1 XPNPEPL XPNPEPL1	Xaa-Pro aminopeptidase 1 (EC 3.4.11.9) (Aminoacylproline aminopeptidase) (Cytosolic aminopeptidase P) (Soluble aminopeptidase P) (sAmp) (X-Pro aminopeptidase 1) (X-prolyl aminopeptidase 1, soluble)	3.81963	3.7673	3.50612	3.59473	3.5917	3.52104	3.80464
XM_013084166.1	0.680873	NA	NA	XP_012939620.1	xaa-Pro aminopeptidase 1-like	K01262	Q9NQW7	XPNPEP1 XPNPEPL XPNPEPL1	Xaa-Pro aminopeptidase 1 (EC 3.4.11.9) (Aminoacylproline aminopeptidase) (Cytosolic aminopeptidase P) (Soluble aminopeptidase P) (sAmp) (X-Pro aminopeptidase 1) (X-prolyl aminopeptidase 1, soluble)	3.3004	3.51762	3.3797	3.38983	3.31763	3.31653	3.1032
XM_005088891.2	0.944734	NA	NA	XP_005088948.1	bifunctional coenzyme A synthase-like isoform X1	K02318	Q13057	COASY PSEC0106	Bifunctional coenzyme A synthase (CoA synthase) (NBP) (POV-2) [Includes: Phosphopantetheine adenylyltransferase (EC 2.7.7.3) (Dephospho-CoA pyrophosphorylase) (Pantetheine-phosphate adenylyltransferase) (PPAT), Dephospho-CoA kinase (DPCK) (EC 2.7.1.24) (Dephosphocoenzyme A kinase) (DPCOAK)]	1.79081	1.17282	1.26047	1.80175	1.95192	1.3441	1.81837
XR_220042.2	0.492496	NA	NA	NA	NA	NA	NA	NA	NA	4.51455	4.9255	4.69671	4.58042	4.69361	4.08985	4.3255
XM_013084720.1	0.682478	NA	NA	XP_012940174.1	exportin-7-like isoform X1	K18460	Q9UIA9	XPO7 KIAA0745 RANBP16	Exportin-7 (Exp7) (Ran-binding protein 16)	3.12978	3.39134	2.6469	3.45547	2.82537	2.14886	3.33058
XM_013084753.1	0.706029	NA	NA	XP_012940207.1	exportin-7-like isoform X2	K18460	Q9UIA9	XPO7 KIAA0745 RANBP16	Exportin-7 (Exp7) (Ran-binding protein 16)	1.81932	1.48644	2.40802	1.495	2.0648	2.62075	1.35844
XM_013084858.1	0.000261095	P2	UP	NA	NA	NA	NA	NA	NA	2.0868	1.85234	1.77227	2.21297	2.02377	2.46838	2.62646
XM_005088899.1	5.23508e-05	P2	UP	XP_005088956.1	MAM domain-containing glycosylphosphatidylinositol anchor protein 1-like		Q8NFP4	MDGA1 MAMDC3	MAM domain-containing glycosylphosphatidylinositol anchor protein 1 (GPI and MAM protein) (GPIM) (Glycosylphosphatidylinositol-MAM) (MAM domain-containing protein 3)	3.09681	2.9265	3.0324	3.20948	3.41982	3.6811	3.87986
XM_005088900.2	0.636029	NA	NA	XP_005088957.1	pleckstrin homology domain-containing family A member 1-like		Q5RGS4	PLEKHA1	Pleckstrin homology domain-containing family A member 1	2.3581	2.07758	2.32044	2.24942	2.25357	2.28406	2.13346
XM_013085062.1	0.248811	NA	NA	XP_012940516.1	transcriptional regulator ATRX-like	K10779	P46100	ATRX RAD54L XH2	Transcriptional regulator ATRX (EC 3.6.4.12) (ATP-dependent helicase ATRX) (X-linked helicase II) (X-linked nuclear protein) (XNP) (Znf-HX)	4.83593	5.03618	4.94093	4.94608	5.04436	5.03992	4.92129
XM_005088902.2	0.245238	NA	NA	NA	NA	NA	NA	NA	NA	2.44319	2.78518	2.55705	2.42928	2.01467	1.8728	2.25966
XM_005088956.2	0.884619	NA	NA	NA	NA	NA	NA	NA	NA	2.7183	2.9482	2.55567	2.79361	2.45664	2.50907	2.39089
XM_013087107.1	0.0956906	NA	NA	XP_012942561.1	uncharacterized protein LOC101848559		Q9NXF1	TEX10 L18 Nbla10363	Testis-expressed protein 10	2.3288	2.51137	2.819	2.79093	2.79604	2.6973	2.56408
XM_005088962.2	0.0634333	NA	NA	XP_005089019.1	nef-associated protein 1-like	K22900	Q9BU70	TRMO C9orf156 HSPC219	tRNA (adenine(37)-N6)-methyltransferase (EC 2.1.1.-) (tRNA methyltransferase O)	1.80273	1.70232	1.70976	1.87858	1.93085	2.04425	2.09993
XM_005088966.2	0.953492	NA	NA	XP_005089023.1	orexin receptor type 1-like isoform X1		O43614	HCRTR2	Orexin receptor type 2 (Ox-2-R) (Ox2-R) (Ox2R) (Hypocretin receptor type 2)	1.97639	2.16351	2.55207	2.11272	2.22179	2.44226	2.33228
XM_005088967.2	0.820251	NA	NA	XP_005089024.1	orexin receptor type 1-like isoform X2		O43614	HCRTR2	Orexin receptor type 2 (Ox-2-R) (Ox2-R) (Ox2R) (Hypocretin receptor type 2)	2.90553	3.34311	2.83611	2.99226	2.83468	2.52252	2.94068
XM_005088969.2	0.593037	NA	NA	NA	NA	NA	NA	NA	NA	4.25575	4.66988	3.80447	3.04801	4.50427	3.50193	3.77289
XM_013087724.1	0.108541	NA	NA	NA	NA	NA	NA	NA	NA	5.62303	5.81052	5.78854	5.66907	5.44003	6.05531	5.60771
XM_005088973.2	0.371268	NA	NA	XP_005089030.1	coenzyme Q-binding protein COQ10 homolog B, mitochondrial-like	K18588	Q9H8M1	COQ10B	Coenzyme Q-binding protein COQ10 homolog B, mitochondrial	3.85181	3.88376	3.67357	3.6418	3.63748	3.54034	3.46877
XM_005088975.2	0.609551	NA	NA	XP_005089032.1	Bardet-Biedl syndrome 5 protein homolog	K16748	Q8N3I7	BBS5	Bardet-Biedl syndrome 5 protein	3.82959	3.79569	3.76586	3.48103	3.54832	3.59953	3.64515
XM_005088976.2	0.984949	NA	NA	XP_005089033.1	probable ATP-dependent RNA helicase DDX23	K12858	Q9BUQ8	DDX23	Probable ATP-dependent RNA helicase DDX23 (EC 3.6.4.13) (100 kDa U5 snRNP-specific protein) (DEAD box protein 23) (PRP28 homolog) (U5-100kD)	3.20473	3.18038	3.10765	2.84228	3.02343	2.69496	2.86058
XM_013088059.1	0.422806	NA	NA	XP_012943513.1	probable ATP-dependent RNA helicase DDX23	K12858	Q9BUQ8	DDX23	Probable ATP-dependent RNA helicase DDX23 (EC 3.6.4.13) (100 kDa U5 snRNP-specific protein) (DEAD box protein 23) (PRP28 homolog) (U5-100kD)	4.6305	4.79643	4.60719	4.59744	4.60174	4.7123	4.83651
XM_005088978.2	0.331403	NA	NA	XP_005089035.1	BBSome-interacting protein 1-like	K19399	A8MTZ0	BBIP1 BBIP10 NCRNA00081	BBSome-interacting protein 1 (BBSome-interacting protein of 10 kDa)	3.50667	3.26091	3.14307	3.05329	3.60583	2.95449	3.33213
XM_005088979.2	0.012762	NA	NA	XP_005089036.1	uncharacterized protein LOC101852365	K11968	Q9Y4X5	ARIH1 ARI MOP6 UBCH7BP HUSSY-27	E3 ubiquitin-protein ligase ARIH1 (EC 2.3.2.31) (H7-AP2) (HHARI) (Monocyte protein 6) (MOP-6) (Protein ariadne-1 homolog) (ARI-1) (UbcH7-binding protein) (UbcM4-interacting protein) (Ubiquitin-conjugating enzyme E2-binding protein 1)	2.07274	1.73424	3.02232	3.96183	4.40746	3.67646	5.91298
XM_005088980.2	0.0291983	NA	NA	XP_005089037.1	uncharacterized protein LOC101852582	K11968	Q9Y4X5	ARIH1 ARI MOP6 UBCH7BP HUSSY-27	E3 ubiquitin-protein ligase ARIH1 (EC 2.3.2.31) (H7-AP2) (HHARI) (Monocyte protein 6) (MOP-6) (Protein ariadne-1 homolog) (ARI-1) (UbcH7-binding protein) (UbcM4-interacting protein) (Ubiquitin-conjugating enzyme E2-binding protein 1)	0.156825	0.204563	0.5477	0.758437	0.698121	0.541333	1.4727
XM_005088981.2	0.537089	NA	NA	XP_005089038.1	E3 ubiquitin-protein ligase E3D-like	K20803	Q7Z6J8	UBE3D C6orf157 H10BH UBE2CBP	E3 ubiquitin-protein ligase E3D (EC 2.3.2.26) (HECT-type E3 ubiquitin transferase E3D) (UbcH10-binding protein with a HECT-like domain) (Ubiquitin-conjugating enzyme E2C-binding protein)	1.2549	1.38976	1.28829	1.39572	1.62455	1.37708	1.54522
XM_013088350.1	8.17378e-05	P4	DOWN	XP_012943804.1	polypeptide N-acetylgalactosaminyltransferase 5-like	K00710	Q10472	GALNT1	Polypeptide N-acetylgalactosaminyltransferase 1 (EC 2.4.1.41) (Polypeptide GalNAc transferase 1) (GalNAc-T1) (pp-GaNTase 1) (Protein-UDP acetylgalactosaminyltransferase 1) (UDP-GalNAc:polypeptide N-acetylgalactosaminyltransferase 1) [Cleaved into: Polypeptide N-acetylgalactosaminyltransferase 1 soluble form]	2.84888	3.0037	2.70072	2.71265	2.79653	1.88506	2.1997
XM_005088984.2	0.0119876	NA	NA	XP_005089041.2	nuclear hormone receptor HR96-like		P11473	VDR NR1I1	Vitamin D3 receptor (VDR) (1,25-dihydroxyvitamin D3 receptor) (Nuclear receptor subfamily 1 group I member 1)	1.24601	1.19577	1.31552	1.29635	1.36114	1.44219	1.30831
XM_005088985.2	0.620839	NA	NA	XP_005089042.1	phosphatidylinositol N-acetylglucosaminyltransferase subunit P-like	K03861	P57054	PIGP DCRC DSCR5 DSCRC NPD010	Phosphatidylinositol N-acetylglucosaminyltransferase subunit P (EC 2.4.1.198) (Down syndrome critical region protein 5) (Down syndrome critical region protein C) (Phosphatidylinositol-glycan biosynthesis class P protein) (PIG-P)	3.41005	3.54668	3.65352	3.52942	3.54713	3.33187	3.41824
XM_013088620.1	0.6791	NA	NA	XP_012944074.1	tetratricopeptide repeat protein 1-like		Q99614	TTC1 TPR1	Tetratricopeptide repeat protein 1 (TPR repeat protein 1)	4.75766	4.80161	4.91904	4.96848	4.86149	4.76211	4.80269
XM_013089104.1	0.562839	NA	NA	XP_012944558.1	ATP-dependent RNA helicase DDX42-like isoform X2	K12835	Q86XP3	DDX42	ATP-dependent RNA helicase DDX42 (EC 3.6.4.13) (DEAD box protein 42) (RNA helicase-like protein) (RHELP) (RNA helicase-related protein) (RNAHP) (SF3b DEAD box protein) (Splicing factor 3B-associated 125 kDa protein) (SF3b125)	4.4181	4.48096	4.49099	4.08551	4.12915	4.10339	4.18404
XM_005089000.2	0.444922	NA	NA	XP_005089057.1	ATP-dependent RNA helicase DDX42-like isoform X1	K12835	Q86XP3	DDX42	ATP-dependent RNA helicase DDX42 (EC 3.6.4.13) (DEAD box protein 42) (RNA helicase-like protein) (RHELP) (RNA helicase-related protein) (RNAHP) (SF3b DEAD box protein) (Splicing factor 3B-associated 125 kDa protein) (SF3b125)	4.73623	4.76434	4.31817	4.33569	4.43421	4.53169	4.23094
XM_013089234.1	0.045254	NA	NA	XP_012944688.1	polypeptide N-acetylgalactosaminyltransferase 1-like isoform X3	K00710	Q10472	GALNT1	Polypeptide N-acetylgalactosaminyltransferase 1 (EC 2.4.1.41) (Polypeptide GalNAc transferase 1) (GalNAc-T1) (pp-GaNTase 1) (Protein-UDP acetylgalactosaminyltransferase 1) (UDP-GalNAc:polypeptide N-acetylgalactosaminyltransferase 1) [Cleaved into: Polypeptide N-acetylgalactosaminyltransferase 1 soluble form]	2.73178	2.77146	2.25677	2.38003	2.22207	2.1436	1.98773
XM_013089283.1	0.0433946	NA	NA	NA	NA	NA	NA	NA	NA	3.39263	3.52552	3.13501	3.1823	3.02586	2.4614	2.5754
XM_005089004.2	0.00163631	NA	NA	XP_005089061.1	probable serine carboxypeptidase CPVL	K09645	Q9H3G5	CPVL VLP PSEC0124 UNQ197/PRO223	Probable serine carboxypeptidase CPVL (EC 3.4.16.-) (Carboxypeptidase, vitellogenic-like) (Vitellogenic carboxypeptidase-like protein) (VCP-like protein) (hVLP)	4.49655	4.69896	4.19053	4.53739	4.20902	2.9779	3.40282
XM_013089681.1	0.815344	NA	NA	XP_012945135.1	lengsin-like		Q5TDP6	LGSN GLULD1 LGS	Lengsin (Glutamate-ammonia ligase domain-containing protein 1) (Lens glutamine synthase-like)	6.58518	6.02611	5.72652	5.81051	6.04292	6.01985	5.58756
XM_013089740.1	0.574584	NA	NA	NA	NA	NA	NA	NA	NA	5.26122	5.45347	5.15366	5.04508	4.88306	5.06776	4.94815
XM_005089005.2	0.439853	NA	NA	XP_005089062.1	ras-related protein Rab-28-like	K07915	P51157	RAB28	Ras-related protein Rab-28	1.86346	1.64689	1.40534	1.458	1.50487	1.53414	1.29656
XM_005089007.2	1.27406e-09	NA	NA	XP_005089064.1	ras-related protein Rab-18A isoform X2	K07910	Q9NP72	RAB18	Ras-related protein Rab-18	7.75903	7.61092	7.21049	7.25118	7.3553	7.05014	7.32471
XM_005089008.2	0.993695	NA	NA	XP_005089065.1	STE20-like serine/threonine-protein kinase	K08836	O94804	STK10 LOK	Serine/threonine-protein kinase 10 (EC 2.7.11.1) (Lymphocyte-oriented kinase)	6.4158	6.44282	6.29025	6.37287	6.29891	6.31231	6.30033
XM_013090097.1	0.00915424	NA	NA	XP_012945551.1	V-type proton ATPase subunit e-like	K02153	Q8NHE4	ATP6V0E2 ATP6V0E2L C7orf32	V-type proton ATPase subunit e 2 (V-ATPase subunit e 2) (Lysosomal 9 kDa H(+)-transporting ATPase V0 subunit e2) (Vacuolar proton pump subunit e 2)	8.57151	8.67988	8.62114	8.47652	8.43486	8.21416	8.2505
XM_005089011.2	0.0255539	NA	NA	XP_005089068.1	rho-related GTP-binding protein RhoN-like	K07859	P61587	RND3 ARHE RHO8 RHOE	Rho-related GTP-binding protein RhoE (Protein MemB) (Rho family GTPase 3) (Rho-related GTP-binding protein Rho8) (Rnd3)	4.06073	3.62088	4.15689	4.40101	4.14456	4.97956	4.73267
XM_005089013.2	0.459792	NA	NA	XP_005089070.1	COP9 signalosome complex subunit 2 isoform X2	K12176	P61201	COPS2 CSN2 TRIP15	COP9 signalosome complex subunit 2 (SGN2) (Signalosome subunit 2) (Alien homolog) (JAB1-containing signalosome subunit 2) (Thyroid receptor-interacting protein 15) (TR-interacting protein 15) (TRIP-15)	5.9796	6.02356	6.05127	5.90657	5.90696	5.85104	5.83661
XM_005089014.2	2.34116e-06	P4	DOWN	XP_005089071.1	phosphoacetylglucosamine mutase-like	K01836	O95394	PGM3 AGM1	Phosphoacetylglucosamine mutase (PAGM) (EC 5.4.2.3) (Acetylglucosamine phosphomutase) (N-acetylglucosamine-phosphate mutase) (Phosphoglucomutase-3) (PGM 3)	3.60087	3.76949	3.59728	3.38321	3.31477	2.90022	2.75121
XM_005089015.2	0.694614	NA	NA	XP_005089072.1	TM2 domain-containing protein CG11103-like		Q9BX73	TM2D2 BLP1	TM2 domain-containing protein 2 (Beta-amyloid-binding protein-like protein 1) (BBP-like protein 1)	3.50963	3.66812	3.56015	3.39198	3.58065	3.52371	3.54104
XM_005089016.2	0.953865	NA	NA	XP_005089073.1	tubulin-folding cofactor B-like	K17262	Q99426	TBCB CG22 CKAP1	Tubulin-folding cofactor B (Cytoskeleton-associated protein 1) (Cytoskeleton-associated protein CKAPI) (Tubulin-specific chaperone B)	7.49619	7.72064	7.40903	7.50708	7.51564	7.43269	7.44163
XM_013090838.1	0.180149	NA	NA	XP_012946292.1	heterogeneous nuclear ribonucleoprotein K-like isoform X4	K12886	Q5T6W2	HNRNPK	Heterogeneous nuclear ribonucleoprotein K (Fragment)	4.23614	4.26449	4.21851	4.11191	3.92097	3.6225	4.07839
XM_005089019.2	0.240161	NA	NA	XP_005089076.1	heterogeneous nuclear ribonucleoprotein K-like isoform X3	K12886	Q5T6W2	HNRNPK	Heterogeneous nuclear ribonucleoprotein K (Fragment)	5.41864	5.54094	5.49604	5.37757	5.20267	5.02591	4.76965
XM_013090771.1	0.246832	NA	NA	XP_012946225.1	heterogeneous nuclear ribonucleoprotein K-like isoform X2	K12886	Q5T6W2	HNRNPK	Heterogeneous nuclear ribonucleoprotein K (Fragment)	5.3295	5.66536	5.43027	5.20527	5.15209	5.29606	4.89343
XM_013090957.1	0.999992	NA	NA	XP_012946411.1	heterogeneous nuclear ribonucleoprotein K-like isoform X7	K12886	Q5T6W2	HNRNPK	Heterogeneous nuclear ribonucleoprotein K (Fragment)	4.00355	2.74311	3.2216	3.27553	3.4306	2.63951	3.46443
XM_013090918.1	0.9626	NA	NA	XP_012946372.1	heterogeneous nuclear ribonucleoprotein K-like isoform X6	K12886	Q5T6W2	HNRNPK	Heterogeneous nuclear ribonucleoprotein K (Fragment)	4.65621	4.02771	2.83326	4.17939	4.09049	4.89813	5.24229
XM_013090878.1	0.102501	NA	NA	XP_012946332.1	heterogeneous nuclear ribonucleoprotein K-like isoform X5	K12886	Q5T6W2	HNRNPK	Heterogeneous nuclear ribonucleoprotein K (Fragment)	4.8768	5.23028	5.07364	4.90253	4.86647	4.98092	4.5447
XM_013091528.1	0.086872	NA	NA	NA	NA	NA	NA	NA	NA	4.55997	3.68357	3.68338	4.01942	3.76709	2.48504	3.30905
XM_005089080.2	0.000592393	P4	DOWN	XP_005089137.1	phosphorylated adapter RNA export protein-like	K14291	Q9H814	PHAX RNUXA	Phosphorylated adapter RNA export protein (RNA U small nuclear RNA export adapter protein)	4.29298	4.42688	4.14328	4.16078	3.95914	3.69088	3.94187
XM_013091282.1	0.00437374	P2	UP	XP_012946736.1	hydroxylysine kinase-like	K18201	A2RU49	HYKK AGPHD1	Hydroxylysine kinase (5-hydroxy-L-lysine kinase) (EC 2.7.1.81) (Aminoglycoside phosphotransferase domain-containing protein 1)	5.77323	5.40218	5.58115	5.47651	5.89075	6.08445	5.96563
XM_005089033.2	0.713956	NA	NA	NA	NA	NA	NA	NA	NA	4.05804	4.75037	6.2505	5.61449	5.48303	6.79422	5.79102
XM_005089035.2	0.0952921	NA	NA	XP_005089092.1	slit homolog 2 protein-like		O94813	SLIT2 SLIL3	Slit homolog 2 protein (Slit-2) [Cleaved into: Slit homolog 2 protein N-product, Slit homolog 2 protein C-product]	1.8326	1.32503	2.11656	2.14003	1.87489	2.39693	2.18847
XM_005089037.2	0.00526503	P5	DOWN	XP_005089094.1	tropomyosin-2	K10373	A0A0S2Z4G6	TPM1 hCG_33495	Tropomyosin 1 (Alpha), isoform CRA_o (Tropomyosin 1 isoform 2) (Tropomyosin alpha-1 chain) (Fragment)	9.10542	8.93995	8.7374	8.75565	8.60136	8.65927	8.48967
XM_013091474.1	0.867334	NA	NA	XP_012946928.1	E3 ubiquitin-protein ligase UBR3-like	K11978	Q6ZT12	UBR3 KIAA2024 ZNF650	E3 ubiquitin-protein ligase UBR3 (EC 2.3.2.27) (N-recognin-3) (RING-type E3 ubiquitin transferase UBR3) (Ubiquitin-protein ligase E3-alpha-3) (Ubiquitin-protein ligase E3-alpha-III) (Zinc finger protein 650)	2.16404	2.20816	2.11693	2.14388	2.05208	2.07686	2.184
XM_005089044.2	1.43045e-06	P4	DOWN	XP_005089101.1	NADH dehydrogenase [ubiquinone] 1 alpha subcomplex subunit 10, mitochondrial-like	K03954	O95299	NDUFA10	NADH dehydrogenase [ubiquinone] 1 alpha subcomplex subunit 10, mitochondrial (Complex I-42kD) (CI-42kD) (NADH-ubiquinone oxidoreductase 42 kDa subunit)	7.57483	7.56221	7.25022	6.96155	6.90642	6.6987	6.5704
XM_005089045.2	0.331521	NA	NA	XP_005089102.1	polycomb group RING finger protein 3-like isoform X2	K11488	Q3KNV8	PCGF3 RNF3 RNF3A	Polycomb group RING finger protein 3 (RING finger protein 3A)	2.14116	2.20234	2.01057	2.08614	1.93304	2.07752	1.71485
XM_005089046.2	0.367024	NA	NA	XP_005089103.1	polycomb group RING finger protein 1-like	K11487	Q9BSM1	PCGF1 NSPC1 RNF68	Polycomb group RING finger protein 1 (Nervous system Polycomb-1) (NSPc1) (RING finger protein 68)	2.18328	2.41716	2.40479	2.42987	2.31587	2.38797	2.35605
XM_005089047.2	0.873148	NA	NA	XP_005089104.1	tyrosine-protein kinase CSK-like isoform X1	K05728	P41240	CSK	Tyrosine-protein kinase CSK (EC 2.7.10.2) (C-Src kinase) (Protein-tyrosine kinase CYL)	2.13324	1.62156	1.51033	2.35917	2.48568	2.02222	2.63488
XM_013091340.1	0.925734	NA	NA	XP_012946794.1	tyrosine-protein kinase CSK-like isoform X2	K05728	P41240	CSK	Tyrosine-protein kinase CSK (EC 2.7.10.2) (C-Src kinase) (Protein-tyrosine kinase CYL)	3.92216	4.13312	3.9727	3.11283	3.60272	3.59452	3.3988
XM_005089050.2	0.98254	NA	NA	XP_005089107.1	galactose-1-phosphate uridylyltransferase-like	K00965	P07902	GALT	Galactose-1-phosphate uridylyltransferase (Gal-1-P uridylyltransferase) (EC 2.7.7.12) (UDP-glucose--hexose-1-phosphate uridylyltransferase)	2.71361	2.51635	2.45323	2.54816	2.44665	2.43286	2.47228
XM_005089048.2	0.993695	NA	NA	XP_005089105.1	U11/U12 small nuclear ribonucleoprotein 35 kDa protein-like	K13155	Q16560	SNRNP35 HM1 U1SNRNPBP	U11/U12 small nuclear ribonucleoprotein 35 kDa protein (U11/U12 snRNP 35 kDa protein) (U11/U12-35K) (Protein HM-1) (U1 snRNP-binding protein homolog)	1.88973	2.00037	1.96821	1.44205	2.15277	1.37535	1.46109
XM_005089052.2	0.00336632	NA	NA	XP_005089109.1	apoptosis regulator Bcl-2-like	K02539	Q5TE64	BCL2L1	Bcl-2-like protein 1 (Fragment)	6.48862	6.30041	6.27153	6.26388	6.49786	6.49581	6.55276
XM_013091382.1	0.0194632	NA	NA	XP_012946836.1	neuronal acetylcholine receptor subunit alpha-10-like	K04809	A0A0X1KG79	CHRNA2	Neuronal acetylcholine receptor subunit alpha-2	1.91141	1.7345	1.22407	1.06219	1.19675	0.78611	0.824817
XM_005089054.2	0.988675	NA	NA	XP_005089111.1	DNA-directed DNA/RNA polymerase mu-like isoform X1	K03513	Q9NP87	POLM polmu	DNA-directed DNA/RNA polymerase mu (Pol Mu) (EC 2.7.7.7) (Terminal transferase)	1.94983	2.24404	1.54841	1.85276	2.11135	2.11015	2.41442
XM_005089056.2	0.0811441	NA	NA	XP_005089113.1	probable ATP-dependent RNA helicase DDX56	K14810	Q9NY93	DDX56 DDX21 NOH61	Probable ATP-dependent RNA helicase DDX56 (EC 3.6.4.13) (ATP-dependent 61 kDa nucleolar RNA helicase) (DEAD box protein 21) (DEAD box protein 56)	4.49662	4.43676	4.31095	3.88466	4.08044	4.17249	4.15948
XM_005089088.2	0.00671299	P4	DOWN	XP_005089145.1	calcineurin subunit B type 1	K06268	P63098	PPP3R1 CNA2 CNB	Calcineurin subunit B type 1 (Protein phosphatase 2B regulatory subunit 1) (Protein phosphatase 3 regulatory subunit B alpha isoform 1)	8.60376	8.55965	8.21472	8.31864	8.13084	7.94836	7.93113
XM_005089089.2	0.141048	NA	NA	XP_005089146.1	elongation factor 1-gamma-like	K03233	P26641	EEF1G EF1G PRO1608	Elongation factor 1-gamma (EF-1-gamma) (eEF-1B gamma)	10.3329	10.345	10.2616	9.99264	10.0842	10.2035	10.356
XM_013091555.1	0.324027	NA	NA	XP_012947009.1	serine/threonine-protein kinase D3-like	K06070	F8WBA3	PRKD1	Serine/threonine-protein kinase (EC 2.7.11.13)	1.97881	1.90153	1.98338	1.71544	1.83991	2.09388	1.7787
XM_005089091.2	0.0313756	NA	NA	XP_005089148.1	aldose 1-epimerase-like	K01785	Q96C23	GALM BLOCK25	Aldose 1-epimerase (EC 5.1.3.3) (Galactose mutarotase)	4.40491	4.89666	4.76744	4.63091	4.63346	4.30918	4.01658
XM_005089093.2	0.00719287	P4	DOWN	NA	NA	NA	NA	NA	NA	7.25294	7.22087	7.12753	6.78357	6.95089	6.72633	6.59363
XM_005089094.2	0.946529	NA	NA	XP_005089151.1	TATA-box-binding protein-like	K03120	Q32MN6	TBP	TATA-box-binding protein (TBP protein)	3.2709	3.26579	3.04285	3.15824	3.12616	3.11127	2.97193
XM_005089095.2	0.226432	NA	NA	XP_005089152.1	CAAX prenyl protease 2-like	K08658	Q9Y256	RCE1 FACE2 RCE1A RCE1B	CAAX prenyl protease 2 (EC 3.4.22.-) (Farnesylated proteins-converting enzyme 2) (FACE-2) (Prenyl protein-specific endoprotease 2) (RCE1 homolog) (hRCE1)	3.18078	3.26871	3.52156	3.1802	3.42636	3.13734	3.25991
XM_013079147.1	0.775203	NA	NA	NA	NA	NA	NA	NA	NA	3.29192	3.02851	3.20008	3.03579	3.07454	3.01561	2.69638
NM_001204731.1	0.0063491	NA	NA	NP_001191660.1	guanine nucleotide-binding protein G(q), alpha subunit	K04634	P50148	GNAQ GAQ	Guanine nucleotide-binding protein G(q) subunit alpha (Guanine nucleotide-binding protein alpha-q)	1.75348	2.33489	2.34257	2.21757	1.96313	2.56251	1.86657
XM_005089097.1	0.986837	NA	NA	XP_005089154.1	TBC1 domain family member 15-like		Q8TC07	TBC1D15	TBC1 domain family member 15 (GTPase-activating protein RAB7) (GAP for RAB7) (Rab7-GAP)	2.06991	2.22044	2.23494	2.06302	2.01106	2.04934	1.98433
XM_005089098.2	0.0020888	NA	NA	XP_005089155.2	solute carrier family 35 member F6-like		Q8N357	SLC35F6 C2orf18 UNQ3047/PRO9863	Solute carrier family 35 member F6 (ANT2-binding protein) (ANT2BP) (Transport and Golgi organization 9 homolog)	4.79063	4.751	4.68505	4.94508	4.99912	4.41104	5.06128
XM_005089103.2	4.10613e-06	P2	UP	XP_005089160.2	uncharacterized protein LOC101860135		E7EUP0	ADGRL3	Adhesion G protein-coupled receptor L3	2.17936	1.78281	2.04825	2.6289	2.54659	3.03956	3.1954
XM_013079396.1	3.07366e-05	P4	DOWN	XP_012934850.1	kinesin-like protein KIF26B	K10404	A0A0G2JR66	KIF26B	Kinesin-like protein KIF26B (Fragment)	3.32769	3.44801	2.91789	2.459	2.81262	2.57259	2.43353
XM_005089106.2	0.32681	NA	NA	NA	NA	NA	NA	NA	NA	4.74466	4.92679	4.13287	4.44608	4.01682	3.68599	3.29503
XM_005089105.2	0.533644	NA	NA	NA	NA	NA	NA	NA	NA	3.43638	3.35359	2.66303	2.20652	3.28384	2.73039	1.42653
XM_013079174.1	0.682491	NA	NA	NA	NA	NA	NA	NA	NA	4.21615	2.63973	2.99042	2.9148	2.92044	2.34932	2.71416
XM_005089110.2	0.058708	NA	NA	XP_005089167.1	40S ribosomal protein S20	K02969	P60866	RPS20	40S ribosomal protein S20 (Small ribosomal subunit protein uS10)	11.4275	11.1878	11.4821	11.3002	11.5345	11.5135	11.8187
XM_005089112.2	0.999992	NA	NA	XP_005089169.1	transmembrane 9 superfamily member 4-like isoform X2	K17086	A0A0C4DFM1	TM9SF4 hCG_38809	Transmembrane 9 superfamily member	2.37148	2.93251	2.34661	3.44185	2.36385	3.82531	3.15531
XM_005089111.2	0.938637	NA	NA	XP_005089168.1	transmembrane 9 superfamily member 4-like isoform X1	K17086	Q92544	TM9SF4 KIAA0255 TUCAP1	Transmembrane 9 superfamily member 4 (Tumor cannibalism associated protein 1)	3.05439	2.72705	3.16145	2.72087	3.56336	2.58776	3.7579
XM_005089117.2	0.950633	NA	NA	XP_005089174.1	transcription elongation factor SPT6-like isoform X1	K11292	Q7KZ85	SUPT6H KIAA0162 SPT6H	Transcription elongation factor SPT6 (hSPT6) (Histone chaperone suppressor of Ty6) (Tat-cotransactivator 2 protein) (Tat-CT2 protein)	2.88231	2.5951	2.44324	2.016	2.29935	2.3288	2.15441
XM_005089118.2	0.530062	NA	NA	XP_005089175.1	transcription elongation factor SPT6-like isoform X2	K11292	Q7KZ85	SUPT6H KIAA0162 SPT6H	Transcription elongation factor SPT6 (hSPT6) (Histone chaperone suppressor of Ty6) (Tat-cotransactivator 2 protein) (Tat-CT2 protein)	0.950894	1.10105	1.63219	1.82836	2.16345	2.11489	2.19056
XM_005089119.2	0.241241	NA	NA	XP_005089176.1	ubiquitin carboxyl-terminal hydrolase 32-like	K11837	Q8NFA0	USP32 USP10	Ubiquitin carboxyl-terminal hydrolase 32 (EC 3.4.19.12) (Deubiquitinating enzyme 32) (Renal carcinoma antigen NY-REN-60) (Ubiquitin thioesterase 32) (Ubiquitin-specific-processing protease 32)	1.48955	1.59506	1.51118	1.38381	1.44478	1.53181	1.25233
XM_005089120.2	0.975194	NA	NA	XP_005089177.1	putative all-trans-retinol 13,14-reductase	K09516	Q6NUM9	RETSAT PPSIG UNQ439/PRO872	All-trans-retinol 13,14-reductase (EC 1.3.99.23) (All-trans-13,14-dihydroretinol saturase) (RetSat) (PPAR-alpha-regulated and starvation-induced gene protein)	4.24136	4.19318	4.02506	4.13799	4.11944	4.12784	4.08606
XM_005089122.2	0.00265554	NA	NA	XP_005089179.1	inactive peptidyl-prolyl cis-trans isomerase FKBP6-like	K09572	O75344	FKBP6 FKBP36	Inactive peptidyl-prolyl cis-trans isomerase FKBP6 (Inactive PPIase FKBP6) (36 kDa FK506-binding protein) (36 kDa FKBP) (FKBP-36) (FK506-binding protein 6) (FKBP-6) (Immunophilin FKBP36)	3.15929	3.48999	3.78844	4.09766	3.94745	3.92116	3.87128
XM_005089124.2	0.0525276	NA	NA	XP_005089181.1	uncharacterized protein LOC101845138		Q6ZVK1	TMEM179 C14orf90 TMEM179A	Transmembrane protein 179 (Transmembrane protein 179A)	4.61345	4.4104	4.43369	4.06095	4.37472	4.30713	4.64199
XM_005089125.2	0.00688358	NA	NA	NA	NA	NA	NA	NA	NA	2.34014	2.25995	2.13075	1.87529	1.99815	1.89146	1.83671
XM_005089126.2	0.542974	NA	NA	NA	NA	NA	NA	NA	NA	4.07971	3.55431	3.82168	3.12087	2.91249	3.09527	3.09865
XM_005089131.2	0.918381	NA	NA	NA	NA	NA	NA	NA	NA	4.08515	4.49464	3.84301	4.2049	4.42688	4.64029	3.90665
XM_005089132.2	0.00405225	P3	UP	XP_005089189.1	uncharacterized protein LOC101846543		O76050	NEURL1 NEURL NEURL1A RNF67	E3 ubiquitin-protein ligase NEURL1 (EC 2.3.2.27) (Neuralized-like protein 1A) (h-neu) (h-neuralized 1) (RING finger protein 67) (RING-type E3 ubiquitin transferase NEURL1)	4.18197	4.38128	4.83826	4.8471	4.64191	5.01191	5.00048
XM_005089134.2	0.0140829	NA	NA	XP_005089191.1	nuclear hormone receptor HR96-like	K14035	P11473	VDR NR1I1	Vitamin D3 receptor (VDR) (1,25-dihydroxyvitamin D3 receptor) (Nuclear receptor subfamily 1 group I member 1)	2.93866	2.97447	2.63514	2.53315	2.64537	2.27101	2.18579
XM_005089135.2	0.0705866	NA	NA	XP_005089192.2	gigaxonin-like	K10453	Q9H2C0	GAN GAN1 KLHL16	Gigaxonin (Kelch-like protein 16)	2.0372	2.21885	1.94757	1.92661	1.74833	1.78872	1.73754
XM_005089138.2	0.959789	NA	NA	XP_005089195.1	sphingosine-1-phosphate phosphatase 2-like	K04716	Q9BX95	SGPP1	Sphingosine-1-phosphate phosphatase 1 (SPPase1) (Spp1) (hSPP1) (hSPPase1) (EC 3.1.3.-) (Sphingosine-1-phosphatase 1)	1.70242	1.96874	1.85662	1.81703	1.84773	1.60085	1.82606
XM_013079454.1	0.00887266	NA	NA	XP_012934908.1	solute carrier family 46 member 3-like	K20840	Q7Z3Q1	SLC46A3 FKSG16	Solute carrier family 46 member 3	1.21986	1.2154	1.37656	1.37358	1.21114	1.63755	1.5259
XM_005089139.2	2.18568e-05	P2	UP	XP_005089196.2	solute carrier family 46 member 3-like	K20840	Q7Z3Q1	SLC46A3 FKSG16	Solute carrier family 46 member 3	2.27024	1.82528	2.12595	2.1191	2.07458	2.64065	2.5719
XM_005089167.2	0.968784	NA	NA	XP_005089224.2	signal recognition particle 54 kDa protein-like	K03106	P61011	SRP54	Signal recognition particle 54 kDa protein (SRP54)	4.3424	4.14586	4.24718	4.27945	3.95635	4.02941	4.00711
XM_013079311.1	0.0349767	NA	NA	XP_012934765.1	LOW QUALITY PROTEIN: signal recognition particle 54 kDa protein-like	K03106	P61011	SRP54	Signal recognition particle 54 kDa protein (SRP54)	6.20261	6.24847	6.05276	6.01511	6.26018	6.03815	6.3537
XM_013079322.1	0.683547	NA	NA	XP_012934776.1	5'-3' exoribonuclease 2-like	K12619	Q9H0D6	XRN2	5'-3' exoribonuclease 2 (EC 3.1.13.-) (DHM1-like protein) (DHP protein)	4.60872	4.65208	4.52784	4.6014	4.65184	4.55338	4.48213
XM_005089141.2	0.00147366	NA	NA	NA	NA	NA	NA	NA	NA	3.84843	3.91933	3.65301	3.58534	3.50753	3.36843	3.48366
XM_005089142.2	0.97372	NA	NA	XP_005089199.1	transmembrane protein 62-like		Q0P6H9	TMEM62	Transmembrane protein 62	1.55146	1.65378	1.72837	1.66645	1.67745	1.61369	1.63668
XM_005089143.2	0.402494	NA	NA	XP_005089200.1	tRNA (adenine(58)-N(1))-methyltransferase catalytic subunit TRMT61A-like	K07442	Q96FX7	TRMT61A C14orf172 TRM61	tRNA (adenine(58)-N(1))-methyltransferase catalytic subunit TRMT61A (EC 2.1.1.220) (mRNA methyladenosine-N(1)-methyltransferase catalytic subunit TRMT61A) (EC 2.1.1.-) (tRNA(m1A58)-methyltransferase subunit TRMT61A) (tRNA(m1A58)MTase subunit TRMT61A)	4.39388	4.46771	4.52041	4.11598	4.38153	4.30442	4.51868
XM_013079355.1	0.0375795	NA	NA	XP_012934809.1	transmembrane protein 87A-like		Q8NBN3	TMEM87A PSEC0094	Transmembrane protein 87A	4.43322	4.29848	4.21878	4.27931	4.27968	4.26323	4.68085
XM_005089281.2	0.346939	NA	NA	XP_005089338.2	coiled-coil domain-containing protein 93-like		Q567U6	CCDC93	Coiled-coil domain-containing protein 93	2.31098	2.50346	2.65759	2.87479	2.47526	2.38063	2.51575
XM_005089176.2	0.0864697	NA	NA	XP_005089233.1	insulin-induced gene 2 protein-like isoform X1		Q9Y5U4	INSIG2	Insulin-induced gene 2 protein (INSIG-2)	3.59664	3.05786	3.14877	3.16649	2.94173	3.3614	3.40884
XM_005089181.2	0.855539	NA	NA	XP_005089238.1	succinyl-CoA ligase subunit alpha, mitochondrial-like isoform X3	K01899	P53597	SUCLG1	Succinate--CoA ligase [ADP/GDP-forming] subunit alpha, mitochondrial (EC 6.2.1.4) (EC 6.2.1.5) (Succinyl-CoA synthetase subunit alpha) (SCS-alpha)	6.29565	6.43999	6.15693	6.2376	5.95005	5.85733	6.01743
XM_005089183.2	0.00974813	NA	NA	NA	NA	NA	NA	NA	NA	1.66316	1.42014	1.00085	1.17682	1.46094	1.26224	2.05684
XM_013079616.1	0.528137	NA	NA	XP_012935070.1	anion exchange protein 2-like isoform X1	K13855	P48751	SLC4A3 AE3	Anion exchange protein 3 (AE 3) (Anion exchanger 3) (CAE3/BAE3) (Cardiac/brain band 3-like protein) (Neuronal band 3-like protein) (Solute carrier family 4 member 3)	4.3624	4.33665	4.13281	4.04145	3.70144	3.8416	4.03954
XM_013079624.1	0.679237	NA	NA	XP_012935078.1	anion exchange protein 2-like isoform X3	K13855	P04920	SLC4A2 AE2 EPB3L1 HKB3 MPB3L	Anion exchange protein 2 (AE 2) (Anion exchanger 2) (Non-erythroid band 3-like protein) (BND3L) (Solute carrier family 4 member 2)	0.753101	1.32993	0.755216	1.17331	1.0473	0.963552	1.02683
XM_005089188.2	0.271963	NA	NA	XP_005089245.1	anion exchange protein 2-like isoform X5	K13855	P04920	SLC4A2 AE2 EPB3L1 HKB3 MPB3L	Anion exchange protein 2 (AE 2) (Anion exchanger 2) (Non-erythroid band 3-like protein) (BND3L) (Solute carrier family 4 member 2)	0.716746	1.05355	1.03437	1.55869	1.53785	1.62321	2.03288
XM_013079632.1	0.239473	NA	NA	XP_012935086.1	ankyrin repeat and fibronectin type-III domain-containing protein 1-like		H3BM45	ANKFN1	Ankyrin repeat and fibronectin type-III domain-containing protein 1	1.56417	1.70672	1.61348	1.64203	1.37201	1.20152	1.16259
XM_005089189.2	0.0917121	NA	NA	XP_005089246.1	solute carrier family 25 member 38-A-like isoform X1	K15118	Q96DW6	SLC25A38	Mitochondrial glycine transporter (Mitochondrial glycine transporter GlyC) (Solute carrier family 25 member 38)	2.39458	2.16448	2.38972	2.34801	2.38308	2.53025	2.67267
XM_005089191.2	0.889646	NA	NA	XP_005089248.1	lisH domain-containing protein FOPNL-like	K16535	Q96NB1	FOPNL C16orf63 FOR20 PHSECRG2	LisH domain-containing protein FOPNL (FGFR1OP N-terminal-like protein) (FOP-related protein of 20 kDa)	2.41066	2.39397	2.47632	2.24394	2.1552	2.39348	2.10355
XM_013079647.1	0.0276035	NA	NA	XP_012935101.1	bifunctional 3'-phosphoadenosine 5'-phosphosulfate synthase-like	K13811	O43252	PAPSS1 ATPSK1 PAPSS	Bifunctional 3'-phosphoadenosine 5'-phosphosulfate synthase 1 (PAPS synthase 1) (PAPSS 1) (Sulfurylase kinase 1) (SK 1) (SK1) [Includes: Sulfate adenylyltransferase (EC 2.7.7.4) (ATP-sulfurylase) (Sulfate adenylate transferase) (SAT), Adenylyl-sulfate kinase (EC 2.7.1.25) (3'-phosphoadenosine-5'-phosphosulfate synthase) (APS kinase) (Adenosine-5'-phosphosulfate 3'-phosphotransferase) (Adenylylsul…	4.26646	4.26312	3.92955	3.82288	3.7077	3.73934	3.56775
XM_005089197.2	0.934033	NA	NA	XP_005089254.1	uncharacterized methyltransferase C25B8.09-like isoform X3		Q9P272	TRMT9B C8orf79 KIAA1456 TRM9L	Probable tRNA methyltransferase 9B (Probable tRNA methyltransferase 9-like protein) (EC 2.1.1.-)	2.27337	1.43626	1.76777	1.89287	1.77886	1.84735	1.45853
XR_001184666.1	0.152193	NA	NA	NA	NA	NA	NA	NA	NA	2.54979	2.41329	1.94822	2.01407	2.18639	1.3583	1.28135
XM_013080065.1	0.148413	NA	NA	NA	NA	NA	NA	NA	NA	2.23818	2.26066	2.49919	2.464	1.7978	1.43596	1.46909
XM_005089199.2	0.0130555	NA	NA	XP_005089256.1	zinc finger protein Noc-like		Q96F45	ZNF503 NOLZ1	Zinc finger protein 503	3.67719	3.68218	3.64069	3.70601	3.79759	3.97505	4.15381
XM_005089202.2	0.0524865	NA	NA	XP_005089259.1	erlin-1-like		O75477	ERLIN1 C10orf69 KE04 KEO4 SPFH1	Erlin-1 (Endoplasmic reticulum lipid raft-associated protein 1) (Protein KE04) (Stomatin-prohibitin-flotillin-HflC/K domain-containing protein 1) (SPFH domain-containing protein 1)	3.26017	3.16982	3.11823	3.05652	2.87944	2.71267	2.81044
XM_005089204.2	0.000345567	NA	NA	XP_005089261.2	nucleolar complex protein 2 homolog	K14833	Q9Y3T9	NOC2L NIR	Nucleolar complex protein 2 homolog (Protein NOC2 homolog) (NOC2-like protein) (Novel INHAT repressor)	1.35131	1.56359	1.97285	1.83533	1.66836	1.80775	1.87237
XM_005089206.2	0.958987	NA	NA	XP_005089263.2	DTW domain-containing protein 1-like isoform X1		Q8N5C7	DTWD1 MDS009	DTW domain-containing protein 1	1.52322	1.74199	1.35911	1.46265	1.90556	1.50334	1.73403
XM_005089216.2	0.00458866	P3	UP	XP_005089273.2	uncharacterized protein LOC101846779		A0A2R8Y358	TEX15	Testis-expressed protein 15	1.50711	1.65645	2.29087	2.26768	2.24324	2.68078	2.35659
XM_005089213.2	0.984145	NA	NA	NA	NA	NA	NA	NA	NA	0.933669	0.771218	1.04164	1.20638	1.11168	1.46614	1.263
XM_005089211.2	0.929896	NA	NA	NA	NA	NA	NA	NA	NA	0.982024	0.386911	0.347899	0.513055	0.488183	0.466509	0.994166
XM_005089219.2	0.0205018	NA	NA	XP_005089276.1	RNA demethylase ALKBH5-like	K10767	Q6P6C2	ALKBH5 ABH5 OFOXD1	RNA demethylase ALKBH5 (EC 1.14.11.53) (Alkylated DNA repair protein alkB homolog 5) (Alpha-ketoglutarate-dependent dioxygenase alkB homolog 5)	3.88336	3.8345	3.63422	3.54047	3.42637	3.40563	3.38084
XM_005089220.2	0.472432	NA	NA	NA	NA	NA	NA	NA	NA	5.23771	4.88142	4.87881	4.53602	5.37387	5.60694	5.33188
XM_005089291.2	0.00630253	P4	DOWN	NA	NA	NA	NA	NA	NA	1.58459	2.21014	1.29198	1.42732	1.21825	0.515464	0.645448
XM_013079766.1	0.78033	NA	NA	XP_012935220.1	tyramine receptor Ser-2-like		Q15760	GPR19	Probable G-protein coupled receptor 19 (GPR-NGA)	0.36076	0.51729	0.768817	0.724145	0.495157	0.357126	0.624614
XM_005089223.2	0.00217635	P4	DOWN	XP_005089280.1	aminoacylase-1-like	K14677	Q03154	ACY1	Aminoacylase-1 (ACY-1) (EC 3.5.1.14) (N-acyl-L-amino-acid amidohydrolase)	3.08401	3.23951	3.00852	2.81675	2.84004	2.17092	2.36055
XM_005089224.2	0.194268	NA	NA	XP_005089281.1	selenide, water dikinase-like	K01008	P49903	SEPHS1 SELD SPS SPS1	Selenide, water dikinase 1 (EC 2.7.9.3) (Selenium donor protein 1) (Selenophosphate synthase 1)	7.64907	7.69037	7.55894	7.67931	7.46796	7.2532	7.22592
XM_005089228.2	0.0518754	NA	NA	XP_005089285.1	protein SSUH2 homolog		Q9Y2M2	SSUH2 C3orf32 FLS485	Protein SSUH2 homolog (Protein ssu-2 homolog)	2.28958	2.3547	3.43781	3.81563	3.49718	3.92838	3.56971
XM_013079790.1	0.00115728	P2	UP	NA	NA	NA	NA	NA	NA	1.48777	1.21944	1.37607	1.58444	1.59423	1.5273	1.93191
XM_013079794.1	0.00350625	P4	DOWN	NA	NA	NA	NA	NA	NA	2.24055	2.19659	1.87309	1.69074	1.83054	1.77935	1.49735
XM_005089230.2	0.0291037	NA	NA	XP_005089287.1	IQ and AAA domain-containing protein 1-like		Q86XH1	IQCA1 DRC11 IQCA	Dynein regulatory complex protein 11 (IQ and AAA domain-containing protein 1)	1.43939	1.01708	0.986057	1.15274	1.24147	1.06507	1.29246
XM_005089231.2	0.344472	NA	NA	NA	NA	NA	NA	NA	NA	2.98062	2.68431	2.59373	2.39083	2.73146	2.39239	2.51581
XM_013079812.1	0.0572138	NA	NA	NA	NA	NA	NA	NA	NA	8.03894	8.11857	7.85504	8.17651	7.85917	7.43123	7.29266
XM_005089233.2	0.112624	NA	NA	XP_005089290.1	serine/threonine-protein kinase Nek4-like	K08857	P51957	NEK4 STK2	Serine/threonine-protein kinase Nek4 (EC 2.7.11.1) (Never in mitosis A-related kinase 4) (NimA-related protein kinase 4) (Serine/threonine-protein kinase 2) (Serine/threonine-protein kinase NRK2)	1.17614	1.07214	1.23754	1.07774	1.04267	1.07337	1.27542
XM_013079828.1	0.73854	NA	NA	XP_012935282.1	uncharacterized protein LOC101850685 isoform X2		Q9Y5J3	HEY1 BHLHB31 CHF2 HERP2 HESR1 HRT1	Hairy/enhancer-of-split related with YRPW motif protein 1 (Cardiovascular helix-loop-helix factor 2) (CHF-2) (Class B basic helix-loop-helix protein 31) (bHLHb31) (HES-related repressor protein 1) (Hairy and enhancer of split-related protein 1) (HESR-1) (Hairy-related transcription factor 1) (HRT-1) (hHRT1)	0.899913	1.62309	0.950354	0.797445	0.740362	1.21796	1.54565
XM_005089238.2	0.511335	NA	NA	NA	NA	NA	NA	NA	NA	0.901658	1.12683	0.854528	0.600274	0.550219	0.558787	0.611779
XM_005089246.2	0.0810591	NA	NA	NA	NA	NA	NA	NA	NA	2.55213	2.3973	1.73601	2.29386	2.02535	2.57661	2.64204
XM_005089247.2	0.999992	NA	NA	XP_005089304.1	polyamine oxidase 3-like		R4GMQ1	KDM1A	Lysine-specific histone demethylase 1A	2.33153	1.78784	2.03241	1.87639	2.15901	1.99346	1.82684
XM_013079872.1	0.473601	NA	NA	XP_012935326.1	F-box/WD repeat-containing protein 7-like	K10260	B7Z2C8	FBXW7	F-box/WD repeat-containing protein 7 (cDNA FLJ55681, highly similar to F-box/WD repeat protein 7)	2.2988	2.15906	2.13148	2.2482	2.3528	2.80082	2.17193
XM_013079885.1	0.949329	NA	NA	XP_012935339.1	orphan steroid hormone receptor 2-like isoform X3	K08544	P49116	NR2C2 TAK1 TR4	Nuclear receptor subfamily 2 group C member 2 (Orphan nuclear receptor TAK1) (Orphan nuclear receptor TR4) (Testicular receptor 4)	1.45589	1.73509	1.52131	1.56336	1.45419	1.67019	1.43048
XM_005089252.2	0.988221	NA	NA	XP_005089309.1	EGF domain-specific O-linked N-acetylglucosamine transferase-like	K18134	Q5NDL2	EOGT AER61 C3orf64 EOGT1	EGF domain-specific O-linked N-acetylglucosamine transferase (EC 2.4.1.255) (Extracellular O-linked N-acetylglucosamine transferase)	1.56512	1.26463	1.55793	1.55514	1.50982	1.63514	1.53232
XM_005089258.1	0.741635	NA	NA	XP_005089315.1	ER degradation-enhancing alpha-mannosidase-like protein 1	K10084	Q92611	EDEM1 EDEM KIAA0212	ER degradation-enhancing alpha-mannosidase-like protein 1	1.11868	1.19317	1.14644	1.06175	1.20911	1.30281	1.13621
XM_005089262.2	0.0158661	NA	NA	NA	NA	NA	NA	NA	NA	2.43865	2.52076	2.44376	1.20725	1.90844	1.66839	0.86376
XM_013079945.1	0.999182	NA	NA	NA	NA	NA	NA	NA	NA	2.40787	2.015	1.41646	1.86423	2.06611	1.77696	1.68014
XM_005089264.2	0.705981	NA	NA	XP_005089321.1	nucleoporin Nup43-like	K14305	Q8NFH3	NUP43	Nucleoporin Nup43 (Nup107-160 subcomplex subunit Nup43) (p42)	3.38567	3.54676	3.42235	3.31892	3.33964	3.1898	3.38251
XM_005089267.2	0.927634	NA	NA	XP_005089324.2	USP6 N-terminal-like protein	K20133	Q92738	USP6NL KIAA0019	USP6 N-terminal-like protein (Related to the N-terminus of tre) (RN-tre)	3.15278	3.21799	2.94162	2.96378	3.17391	2.98647	3.00828
XM_013079988.1	0.823907	NA	NA	XP_012935442.1	epithelial cell-transforming sequence 2 oncogene-like		Q008S8	ECT2L C6orf91 LFDH	Epithelial cell-transforming sequence 2 oncogene-like (Lung-specific F-box and DH domain-containing protein) (Putative guanine nucleotide exchange factor LFDH)	1.17403	1.25426	1.19279	1.36705	1.30177	1.19598	1.27653
XM_005089269.2	0.541317	NA	NA	XP_005089326.1	sestrin-1-like isoform X1	K10141	Q9Y6P5	SESN1 PA26 SEST1	Sestrin-1 (EC 1.11.1.15) (p53-regulated protein PA26)	3.60826	3.9053	3.6849	3.65862	3.73616	3.56042	3.32347
XM_013079999.1	0.000837193	NA	NA	XP_012935453.1	sestrin-2-like isoform X2	K10141	Q9Y6P5	SESN1 PA26 SEST1	Sestrin-1 (EC 1.11.1.15) (p53-regulated protein PA26)	6.69795	6.64538	6.27984	6.34166	6.55587	6.88325	6.95027
XM_013080003.1	0.00192284	P4	DOWN	XP_012935457.1	sestrin-1-like isoform X3	K10141	Q9Y6P5	SESN1 PA26 SEST1	Sestrin-1 (EC 1.11.1.15) (p53-regulated protein PA26)	7.24608	7.30962	6.91384	6.82639	6.74485	6.63693	6.56897
XM_013080011.1	0.779217	NA	NA	XP_012935465.1	tyrosine 3-monooxygenase-like	K00501	P07101	TH TYH	Tyrosine 3-monooxygenase (EC 1.14.16.2) (Tyrosine 3-hydroxylase) (TH)	0.844526	0.664708	0.620617	0.485096	0.498322	1.03646	0.845993
XM_005089274.2	0.608725	NA	NA	XP_005089331.1	guanine nucleotide exchange factor for Rab-3A-like	K16779	Q96QF0	RAB3IP RABIN8	Rab-3A-interacting protein (Rab3A-interacting protein) (Rabin-3) (SSX2-interacting protein)	1.18718	1.21233	1.14642	1.27159	1.08209	1.35221	1.27387
XM_005089275.2	0.047306	NA	NA	XP_005089332.1	uncharacterized protein LOC101858753		Q96LZ3	PPP3R2 CBLP PPP3RL	Calcineurin subunit B type 2 (Calcineurin B-like protein) (CBLP) (Calcineurin BII) (CNBII) (PPP3R1-like) (Protein phosphatase 2B regulatory subunit 2) (Protein phosphatase 3 regulatory subunit B beta isoform)	3.25386	3.53205	2.88812	3.2103	3.20056	2.68651	2.53896
XM_013080023.1	0.999992	NA	NA	XP_012935477.1	small subunit processome component 20 homolog isoform X1	K14772	O75691	UTP20 DRIM	Small subunit processome component 20 homolog (Down-regulated in metastasis protein) (Novel nucleolar protein 73) (NNP73) (Protein Key-1A6)	1.47016	1.84542	1.29767	1.29085	1.63251	0.803221	1.22451
XM_005089278.2	0.479869	NA	NA	XP_005089335.1	syntaxin-binding protein 5-like isoform X2	K08518	Q5T5C0	STXBP5 LLGL3	Syntaxin-binding protein 5 (Lethal(2) giant larvae protein homolog 3) (Tomosyn-1)	3.58677	3.64479	3.47323	3.36176	3.12312	3.27299	3.0976
XM_005089279.1	0.0104635	NA	NA	NA	NA	NA	NA	NA	NA	7.64093	7.20384	7.70527	7.77355	7.92843	7.96659	8.1949
XM_005089359.2	0.0917	NA	NA	XP_005089416.2	dopamine D2-like receptor	K04145	P21917	DRD4	D(4) dopamine receptor (D(2C) dopamine receptor) (Dopamine D4 receptor)	2.29428	2.57025	2.5347	2.4138	1.99446	2.75413	2.12466
XM_013080110.1	0.796991	NA	NA	XP_012935564.1	sortilin-related receptor-like		Q92673	SORL1 C11orf32	Sortilin-related receptor (Low-density lipoprotein receptor relative with 11 ligand-binding repeats) (LDLR relative with 11 ligand-binding repeats) (LR11) (SorLA-1) (Sorting protein-related receptor containing LDLR class A repeats) (SorLA)	2.75986	2.73999	2.68385	2.7305	2.47494	2.61871	2.58847
XM_005089308.2	0.935647	NA	NA	NA	NA	NA	NA	NA	NA	1.44079	1.63091	1.76274	1.51738	1.58979	1.4856	1.49251
XM_005089309.1	0.938675	NA	NA	NA	NA	NA	NA	NA	NA	2.42487	2.3788	2.32003	2.45219	2.39678	2.47255	2.2596
NM_001204678.1	0.0902676	NA	NA	NP_001191607.1	ezrin/radixin/moesin	K05762	P35241	RDX	Radixin	5.4001	5.25511	5.56136	5.52246	5.4532	5.39571	5.43716
XM_005089364.2	0.402669	NA	NA	NA	NA	NA	NA	NA	NA	3.60399	3.60468	3.56534	3.64735	3.56425	3.31545	3.68322
XM_005089310.2	0.174861	NA	NA	NA	NA	NA	NA	NA	NA	2.0805	2.14112	2.57191	2.27683	2.54471	2.06418	2.14757
XM_013080141.1	0.00828101	NA	NA	XP_012935595.1	carnitine O-palmitoyltransferase 1, liver isoform-like	K08765	P50416	CPT1A CPT1	Carnitine O-palmitoyltransferase 1, liver isoform (CPT1-L) (EC 2.3.1.21) (Carnitine O-palmitoyltransferase I, liver isoform) (CPT I) (CPTI-L) (Carnitine palmitoyltransferase 1A)	5.05279	5.20233	5.03845	5.30699	5.24834	5.24084	5.33768
XM_013080436.1	1.2353e-05	P2	UP	XP_012935890.1	LOW QUALITY PROTEIN: uncharacterized protein LOC106011298		E7EMR3	ADGRL3	Adhesion G protein-coupled receptor L3	4.71403	4.4889	4.55558	4.71134	4.93745	4.78536	5.11823
XM_013080195.1	0.549693	NA	NA	XP_012935649.1	4-coumarate--CoA ligase 2-like	K00666	Q96CM8	ACSF2 UNQ493/PRO1009	Acyl-CoA synthetase family member 2, mitochondrial (EC 6.2.1.-)	1.79562	2.02492	1.92959	2.03134	2.06195	2.06375	2.09759
XM_005089314.2	0.162035	NA	NA	XP_005089371.2	mitochondrial-processing peptidase subunit alpha-like	K01412	Q10713	PMPCA INPP5E KIAA0123 MPPA	Mitochondrial-processing peptidase subunit alpha (Alpha-MPP) (P-55)	4.39547	4.63581	4.43783	4.24195	4.34575	4.26385	4.30324
NM_001280823.1	0.998427	NA	NA	NP_001267752.1	neuronal acetylcholine receptor subunit alpha-9-like precursor		P32297	CHRNA3 NACHRA3	Neuronal acetylcholine receptor subunit alpha-3	4.96458	5.39284	5.2287	4.98571	5.06392	5.0002	4.83519
XM_005089315.2	0.0387432	NA	NA	NA	NA	NA	NA	NA	NA	4.80946	5.16183	4.89914	4.88008	4.56516	4.17891	4.28631
XM_013080221.1	0.583144	NA	NA	XP_012935675.1	hornerin-like		Q16281	CNGA3 CNCG3	Cyclic nucleotide-gated cation channel alpha-3 (Cone photoreceptor cGMP-gated channel subunit alpha) (Cyclic nucleotide-gated channel alpha-3) (CNG channel alpha-3) (CNG-3) (CNG3)	1.62237	1.41127	1.09749	1.13275	1.31797	1.50736	1.30719
XM_005089317.2	0.0284797	NA	NA	XP_005089374.1	glutathione S-transferase theta-1-like	K00799	P30711	GSTT1	Glutathione S-transferase theta-1 (EC 2.5.1.18) (GST class-theta-1) (Glutathione transferase T1-1)	4.32174	4.31204	4.05277	4.09643	3.93606	3.79501	3.76954
XM_005089318.2	2.50377e-09	P2	UP	XP_005089375.2	inositol hexakisphosphate and diphosphoinositol-pentakisphosphate kinase 2-like	K13024	O43314	PPIP5K2 HISPPD1 KIAA0433 VIP2	Inositol hexakisphosphate and diphosphoinositol-pentakisphosphate kinase 2 (EC 2.7.4.21) (EC 2.7.4.24) (Diphosphoinositol pentakisphosphate kinase 2) (Histidine acid phosphatase domain-containing protein 1) (InsP6 and PP-IP5 kinase 2) (VIP1 homolog 2) (hsVIP2)	2.00761	1.90315	1.94832	2.25759	2.01763	2.54611	2.78804
XM_013080468.1	0.992934	NA	NA	XP_012935922.1	serine beta-lactamase-like protein LACTB, mitochondrial	K17382	P83111	LACTB MRPL56 UNQ843/PRO1781	Serine beta-lactamase-like protein LACTB, mitochondrial (EC 3.4.-.-)	1.19357	1.36007	1.15468	1.16034	1.21542	1.09537	1.19235
XM_005089329.2	2.26923e-05	P4	DOWN	XP_005089386.1	dual specificity mitogen-activated protein kinase kinase 1-like isoform X2	K04368	Q02750	MAP2K1 MEK1 PRKMK1	Dual specificity mitogen-activated protein kinase kinase 1 (MAP kinase kinase 1) (MAPKK 1) (MKK1) (EC 2.7.12.2) (ERK activator kinase 1) (MAPK/ERK kinase 1) (MEK 1)	6.73923	6.79659	6.5184	6.37462	6.31595	6.22196	5.97897
XM_005089328.2	0.808733	NA	NA	XP_005089385.1	dual specificity mitogen-activated protein kinase kinase 1-like isoform X1	K04368	Q02750	MAP2K1 MEK1 PRKMK1	Dual specificity mitogen-activated protein kinase kinase 1 (MAP kinase kinase 1) (MAPKK 1) (MKK1) (EC 2.7.12.2) (ERK activator kinase 1) (MAPK/ERK kinase 1) (MEK 1)	3.8496	3.61727	3.83476	3.75941	3.74842	3.7657	4.21308
XM_005089332.1	0.878412	NA	NA	NA	NA	NA	NA	NA	NA	5.6782	5.64279	5.40508	5.37225	5.41691	5.43667	5.52852
XM_005089335.2	0.00369995	NA	NA	XP_005089392.1	calcium/calmodulin-dependent protein kinase type IV-like	K05869	Q16566	CAMK4 CAMK CAMK-GR CAMKIV	Calcium/calmodulin-dependent protein kinase type IV (CaMK IV) (EC 2.7.11.17) (CaM kinase-GR)	2.85624	2.37777	2.37106	2.13642	2.31265	1.52967	1.88927
XM_005089336.2	0.618876	NA	NA	XP_005089393.1	LETM1 domain-containing protein LETM2, mitochondrial-like	K17800	O95202	LETM1	Mitochondrial proton/calcium exchanger protein (Leucine zipper-EF-hand-containing transmembrane protein 1)	4.13127	4.20842	3.98265	4.00288	3.93813	3.89972	3.98048
XM_005089337.2	0.158465	NA	NA	XP_005089394.1	delta-1-pyrroline-5-carboxylate synthase-like isoform X1	K12657	P54886	ALDH18A1 GSAS P5CS PYCS	Delta-1-pyrroline-5-carboxylate synthase (P5CS) (Aldehyde dehydrogenase family 18 member A1) [Includes: Glutamate 5-kinase (GK) (EC 2.7.2.11) (Gamma-glutamyl kinase), Gamma-glutamyl phosphate reductase (GPR) (EC 1.2.1.41) (Glutamate-5-semialdehyde dehydrogenase) (Glutamyl-gamma-semialdehyde dehydrogenase)]	4.47968	4.36811	3.21825	3.79391	3.62199	3.22352	3.43443
XM_005089342.2	0.0206958	NA	NA	XP_005089399.1	WD repeat-containing protein 11-like		Q9BZH6	WDR11 BRWD2 KIAA1351 WDR15	WD repeat-containing protein 11 (Bromodomain and WD repeat-containing protein 2) (WD repeat-containing protein 15)	4.64887	4.36402	4.28868	4.29301	4.24131	4.08005	4.17817
XR_001184720.1	0.881469	NA	NA	NA	NA	NA	NA	NA	NA	2.39544	1.98201	1.81377	2.18702	1.72838	2.07476	2.40255
XM_005089343.2	0.691359	NA	NA	XP_005089400.1	26S proteasome non-ATPase regulatory subunit 4-like	K03029	Q5VWC4	PSMD4 hCG_1741224	26S proteasome non-ATPase regulatory subunit 4 (Proteasome (Prosome, macropain) 26S subunit, non-ATPase, 4, isoform CRA_b)	6.83886	6.90183	6.77314	6.78169	6.69632	6.77482	6.80917
XM_005089344.2	0.106016	NA	NA	XP_005089401.2	unconventional myosin-IXa-like	K10360	B2RTY4	MYO9A MYR7	Unconventional myosin-IXa (Unconventional myosin-9a)	1.5913	1.82908	1.64072	1.6278	1.49829	1.92217	1.2094
XM_005089345.2	0.00878056	P2	UP	XP_005089402.1	40S ribosomal protein S12	K02951	P25398	RPS12	40S ribosomal protein S12 (Small ribosomal subunit protein eS12)	12.0347	11.9205	12.2865	12.0582	12.3913	12.3677	12.5711
XM_005089377.2	0.0819732	NA	NA	XP_005089434.1	1-phosphatidylinositol 4,5-bisphosphate phosphodiesterase eta-1-like	K05857	Q9BRC7	PLCD4	1-phosphatidylinositol 4,5-bisphosphate phosphodiesterase delta-4 (hPLCD4) (EC 3.1.4.11) (Phosphoinositide phospholipase C-delta-4) (Phospholipase C-delta-4) (PLC-delta-4)	2.19975	1.93909	2.14707	2.37868	2.12931	2.36605	2.47887
XM_005089347.2	0.0222761	NA	NA	XP_005089404.1	S-phase kinase-associated protein 1	K03094	P63208	SKP1 EMC19 OCP2 SKP1A TCEB1L	S-phase kinase-associated protein 1 (Cyclin-A/CDK2-associated protein p19) (p19A) (Organ of Corti protein 2) (OCP-2) (Organ of Corti protein II) (OCP-II) (RNA polymerase II elongation factor-like protein) (SIII) (Transcription elongation factor B polypeptide 1-like) (p19skp1)	8.38609	8.38632	8.28838	8.07968	8.12957	8.00822	7.99717
XM_005089348.1	0.0691346	NA	NA	XP_005089405.1	E3 ubiquitin-protein ligase SIAH1-like	K04506	Q8IUQ4	SIAH1 HUMSIAH	E3 ubiquitin-protein ligase SIAH1 (EC 2.3.2.27) (RING-type E3 ubiquitin transferase SIAH1) (Seven in absentia homolog 1) (Siah-1) (Siah-1a)	2.45634	2.45584	2.59278	2.42161	2.79369	3.14566	3.34179
XM_005089349.2	0.999992	NA	NA	XP_005089406.1	E3 ubiquitin-protein ligase SIAH1-like	K04506	Q8IUQ4	SIAH1 HUMSIAH	E3 ubiquitin-protein ligase SIAH1 (EC 2.3.2.27) (RING-type E3 ubiquitin transferase SIAH1) (Seven in absentia homolog 1) (Siah-1) (Siah-1a)	2.162	1.91218	1.49442	2.03562	1.5579	2.07853	1.31051
XM_013080359.1	0.655005	NA	NA	XP_012935813.1	oxysterol-binding protein-related protein 11-like	K20465	Q9BXB4	OSBPL11 ORP11 OSBP12	Oxysterol-binding protein-related protein 11 (ORP-11) (OSBP-related protein 11)	2.5923	2.4841	2.40413	2.41133	2.44908	2.52699	2.5579
XM_005089354.2	0.0750246	NA	NA	XP_005089411.2	glycosyltransferase-like protein LARGE1	K09668	O95461	LARGE1 KIAA0609 LARGE	LARGE xylosyl- and glucuronyltransferase 1 (EC 2.4.-.-) (Acetylglucosaminyltransferase-like 1A) (Glycosyltransferase-like protein) [Includes: Xylosyltransferase LARGE (EC 2.4.2.-), Beta-1,3-glucuronyltransferase LARGE (EC 2.4.1.-)]	1.06333	1.44946	1.43536	1.75046	1.2324	1.74166	1.39063
XM_013080393.1	0.489902	NA	NA	XP_012935847.1	putative molluscan insulin-related peptide(s) receptor	K04527	P06213	INSR	Insulin receptor (IR) (EC 2.7.10.1) (CD antigen CD220) [Cleaved into: Insulin receptor subunit alpha, Insulin receptor subunit beta]	1.87071	2.0283	2.01907	2.04245	1.90434	2.25712	2.00851
XM_005089357.2	1.37848e-05	P2	UP	XP_005089414.1	RNA polymerase-associated protein CTR9 homolog	K15176	Q6PD62	CTR9 KIAA0155 SH2BP1	RNA polymerase-associated protein CTR9 homolog (SH2 domain-binding protein 1)	3.82709	3.67318	3.90546	3.92849	4.07477	4.22827	4.30539
XM_013080413.1	0.83875	NA	NA	XP_012935867.1	integrin-alpha FG-GAP repeat-containing protein 2-like isoform X2		Q969R8	ITFG2	KICSTOR complex protein ITFG2 (Integrin-alpha FG-GAP repeat-containing protein 2)	2.32934	2.37916	2.00663	2.04496	2.18	2.02455	2.06475
XM_013080423.1	0.012866	NA	NA	XP_012935877.1	sorting nexin lst-4-like isoform X1	K17923	Q8WV41	SNX33 SH3PX3 SH3PXD3C SNX30	Sorting nexin-33 (SH3 and PX domain-containing protein 3)	2.24702	2.11714	2.21075	2.40076	2.03852	2.63272	2.31958
XR_220054.2	0.618876	NA	NA	NA	NA	NA	NA	NA	NA	4.22146	4.05531	3.75433	3.43903	3.35487	3.02918	2.97965
XM_005089388.2	0.325104	NA	NA	XP_005089445.2	serum paraoxonase/arylesterase 2-like	K01045	P27169	PON1 PON	Serum paraoxonase/arylesterase 1 (PON 1) (EC 3.1.1.2) (EC 3.1.1.81) (EC 3.1.8.1) (Aromatic esterase 1) (A-esterase 1) (K-45) (Serum aryldialkylphosphatase 1)	3.31708	3.29667	3.32437	3.38762	2.93494	3.01622	2.84287
XM_005089397.2	0.828871	NA	NA	XP_005089454.2	exocyst complex component 6B-like isoform X6	K19985	A0A0U1RRB6	EXOC6B	Exocyst complex component	3.28966	3.45944	3.11558	2.51699	3.75022	3.15641	2.72596
XM_005089398.2	0.622256	NA	NA	XP_005089455.2	exocyst complex component 6B-like isoform X7	K19985	Q9Y2D4	EXOC6B KIAA0919 SEC15B SEC15L2	Exocyst complex component 6B (Exocyst complex component Sec15B) (SEC15-like protein 2)	3.6972	3.77185	3.4344	3.78279	3.54783	3.25097	4.10523
XM_005089399.2	0.852078	NA	NA	XP_005089456.1	probable tRNA(His) guanylyltransferase	K10761	Q9NWX6	THG1L ICF45	Probable tRNA(His) guanylyltransferase (EC 2.7.7.79) (Interphase cytoplasmic foci protein 45) (tRNA-histidine guanylyltransferase)	2.7053	2.73383	2.6352	2.36939	2.64247	2.41355	2.54914
XM_005089402.2	0.949813	NA	NA	XP_005089459.1	polypeptide N-acetylgalactosaminyltransferase 11-like	K00710	Q8NCW6	GALNT11	Polypeptide N-acetylgalactosaminyltransferase 11 (EC 2.4.1.41) (Polypeptide GalNAc transferase 11) (GalNAc-T11) (pp-GaNTase 11) (Protein-UDP acetylgalactosaminyltransferase 11) (UDP-GalNAc:polypeptide N-acetylgalactosaminyltransferase 11)	3.07802	3.15097	2.98523	3.06479	3.10661	2.9731	2.94463
XM_005089400.2	0.688267	NA	NA	XP_005089457.1	polypeptide N-acetylgalactosaminyltransferase 11-like	K00710	Q8NCW6	GALNT11	Polypeptide N-acetylgalactosaminyltransferase 11 (EC 2.4.1.41) (Polypeptide GalNAc transferase 11) (GalNAc-T11) (pp-GaNTase 11) (Protein-UDP acetylgalactosaminyltransferase 11) (UDP-GalNAc:polypeptide N-acetylgalactosaminyltransferase 11)	1.98491	1.98766	1.90716	1.97158	1.97958	1.95749	2.1376
XM_005089403.2	0.306307	NA	NA	XP_005089460.1	aladin-like	K14320	Q9NRG9	AAAS ADRACALA GL003	Aladin (Adracalin)	2.81505	3.12089	3.12439	3.26347	3.14083	3.05899	3.134
XM_005089409.2	0.0646119	NA	NA	XP_005089466.1	nucleolar protein 56	K14564	O00567	NOP56 NOL5A	Nucleolar protein 56 (Nucleolar protein 5A)	5.53618	5.6345	5.65721	5.44601	5.5797	5.78348	5.79365
XM_013080649.1	0.00239838	P2	UP	NA	NA	NA	NA	NA	NA	2.62086	1.81524	2.58639	2.48823	2.38078	3.89466	3.4073
XM_005089411.2	0.205854	NA	NA	XP_005089468.1	sorting nexin-13-like isoform X1	K17925	Q9Y5W8	SNX13 KIAA0713	Sorting nexin-13 (RGS domain- and PHOX domain-containing protein) (RGS-PX1)	2.08179	2.4579	1.35304	1.49627	1.33064	0.925706	1.95397
XM_005089414.2	0.989478	NA	NA	XP_005089471.1	PMS1 protein homolog 1-like isoform X1	K10864	P54277	PMS1 PMSL1	PMS1 protein homolog 1 (DNA mismatch repair protein PMS1)	2.17475	2.15881	1.88431	1.93692	2.02741	2.02757	1.94135
XM_005089415.2	0.387382	NA	NA	XP_005089472.1	ORM1-like protein 2		Q9P0S3	ORMDL1 HSPC202	ORM1-like protein 1 (Adoplin-1)	4.40272	4.4275	4.11546	4.23763	4.29973	3.84481	4.08842
XM_005089545.2	0.00915424	NA	NA	XP_005089602.2	wolframin-like	K14020	O76024	WFS1	Wolframin	5.87603	5.86978	5.42707	5.68537	5.65087	5.17632	5.55395
XM_013081327.1	0.874043	NA	NA	XP_012936781.1	opioid-binding protein/cell adhesion molecule homolog		Q14982	OPCML IGLON1 OBCAM	Opioid-binding protein/cell adhesion molecule (OBCAM) (OPCML) (Opioid-binding cell adhesion molecule) (IgLON family member 1)	1.44683	1.82531	2.30803	1.79252	2.01776	1.59309	1.62424
XM_005089419.2	0.308747	NA	NA	XP_005089476.1	pituitary tumor-transforming gene 1 protein-interacting protein-like		P53801	PTTG1IP C21orf1 C21orf3	Pituitary tumor-transforming gene 1 protein-interacting protein (Pituitary tumor-transforming gene protein-binding factor) (PBF) (PTTG-binding factor)	5.04784	4.96701	4.9049	5.10402	4.83305	4.97017	5.06078
XM_005089422.2	0.922898	NA	NA	XP_005089479.1	RING finger protein 145-like		Q96MT1	RNF145	RING finger protein 145 (EC 2.3.2.27)	1.83165	1.81407	1.81859	1.73715	1.88273	1.59914	1.75757
XM_005089423.2	0.680873	NA	NA	XP_005089480.1	uncharacterized protein LOC101852289		P25100	ADRA1D ADRA1A	Alpha-1D adrenergic receptor (Alpha-1A adrenergic receptor) (Alpha-1D adrenoreceptor) (Alpha-1D adrenoceptor) (Alpha-adrenergic receptor 1a)	0.690561	0.962162	0.342939	0.620907	0.96395	0.0977959	0.46173
XM_005089426.2	0.00759332	P4	DOWN	XP_005089483.1	peroxiredoxin-2-like	K20011	P30048	PRDX3 AOP1	Thioredoxin-dependent peroxide reductase, mitochondrial (EC 1.11.1.15) (Antioxidant protein 1) (AOP-1) (HBC189) (Peroxiredoxin III) (Prx-III) (Peroxiredoxin-3) (Protein MER5 homolog)	6.0414	6.16993	5.91982	5.8903	5.78748	5.23223	5.51335
XM_005089428.2	5.34366e-05	P4	DOWN	XP_005089485.1	synaptobrevin homolog YKT6-like	K08516	O15498	YKT6	Synaptobrevin homolog YKT6 (EC 2.3.1.-)	7.53063	7.4311	7.23981	7.18201	7.23804	6.80892	7.0181
XM_013080764.1	0.950405	NA	NA	XP_012936218.1	AT-rich interactive domain-containing protein 4B-like	K07874	X6RCR8	ARID4B	AT-rich interactive domain-containing protein 4B (Fragment)	3.01488	2.90816	2.80145	2.76777	2.86971	2.88503	2.8896
XM_013081343.1	0.648017	NA	NA	NA	NA	NA	NA	NA	NA	2.22796	2.36796	1.88719	1.90532	2.04723	2.22091	2.03432
XM_005089431.2	0.526427	NA	NA	XP_005089488.1	protein DPCD-like isoform X2	K20800	Q9BVM2	DPCD	Protein DPCD	3.72591	3.72821	3.77728	3.34603	3.70956	3.80603	3.85769
XM_005089432.2	0.609207	NA	NA	XP_005089489.1	CDK2-associated and cullin domain-containing protein 1-like		Q86Y37	CACUL1 C10orf46 CAC1	CDK2-associated and cullin domain-containing protein 1 (Cdk-associated cullin1)	4.80986	5.11132	5.21721	5.08403	5.02281	4.95879	4.9816
XM_005089437.2	0.600444	NA	NA	XP_005089494.1	protein FAM178A-like isoform X2		Q8IX21	SLF2 C10orf6 FAM178A	SMC5-SMC6 complex localization factor protein 2 (Smc5/6 localization factor 1)	1.9441	2.08845	2.28024	2.7713	2.94637	2.69933	2.38914
XM_005089434.1	0.252011	NA	NA	XP_005089491.1	protein FAM178A-like isoform X1		Q8IX21	SLF2 C10orf6 FAM178A	SMC5-SMC6 complex localization factor protein 2 (Smc5/6 localization factor 1)	1.64125	1.44451	2.31344	2.82275	2.71475	3.12862	2.72755
XM_005089435.2	0.139118	NA	NA	XP_005089492.1	protein FAM178A-like isoform X2		Q8IX21	SLF2 C10orf6 FAM178A	SMC5-SMC6 complex localization factor protein 2 (Smc5/6 localization factor 1)	0.336491	0.844916	0.898782	1.29312	1.32319	1.1405	1.55344
XM_013080831.1	0.375448	NA	NA	NA	NA	NA	NA	NA	NA	2.40359	2.16277	3.24543	3.02299	2.46463	3.02561	1.7545
XM_005089442.2	2.26877e-06	P3	UP	XP_005089499.1	structural maintenance of chromosomes protein 5-like	K22803	Q8IY18	SMC5 KIAA0594 SMC5L1	Structural maintenance of chromosomes protein 5 (SMC protein 5) (SMC-5) (hSMC5)	3.04481	3.18122	3.71147	3.97455	3.96502	4.2484	4.16184
XM_005089444.2	0.297853	NA	NA	XP_005089501.1	sodium-dependent glucose transporter 1C-like	K08175	Q5TF39	MFSD4B KIAA1919 NAGLT1 HSPC100	Sodium-dependent glucose transporter 1 (Major facilitator superfamily domain-containing protein 4B)	1.05818	1.24417	1.22933	1.25781	1.70523	1.77805	1.92612
XM_005089443.2	0.541147	NA	NA	XP_005089500.1	sodium-dependent glucose transporter 1C-like	K08175	Q5TF39	MFSD4B KIAA1919 NAGLT1 HSPC100	Sodium-dependent glucose transporter 1 (Major facilitator superfamily domain-containing protein 4B)	2.64326	2.81763	2.9777	3.25267	3.12654	2.53246	3.1689
XM_005089447.2	0.794748	NA	NA	XP_005089504.1	galactocerebrosidase-like isoform X2	K01202	P54803	GALC	Galactocerebrosidase (GALCERase) (EC 3.2.1.46) (Galactocerebroside beta-galactosidase) (Galactosylceramidase) (Galactosylceramide beta-galactosidase)	1.51114	1.14416	1.09577	1.50586	1.78169	1.36258	1.6551
XM_005089449.2	0.371534	NA	NA	XP_005089506.1	tRNA-dihydrouridine(47) synthase [NAD(P)(+)]-like isoform X1	K05544	Q96G46	DUS3L	tRNA-dihydrouridine(47) synthase [NAD(P)(+)]-like (EC 1.3.1.-) (tRNA-dihydrouridine synthase 3-like)	2.82907	3.00279	3.03512	2.4943	3.03318	3.14204	3.44887
XM_005089451.2	0.587376	NA	NA	XP_005089508.2	beta-lactamase-like protein 4		A8MY62	LACTBL1	Putative beta-lactamase-like 1	1.32016	1.36079	1.37167	1.57344	1.65998	1.66072	1.92053
XM_005089452.2	0.38607	NA	NA	XP_005089509.1	KAT8 regulatory NSL complex subunit 3-like isoform X2	K16719	Q9P2N6	KANSL3 KIAA1310 NSL3 PRTD SI1	KAT8 regulatory NSL complex subunit 3 (NSL complex protein NSL3) (Non-specific lethal 3 homolog) (Serum inhibited-related protein) (Testis development protein PRTD)	2.61437	2.71576	2.05324	1.90013	2.52663	2.81268	2.52493
XM_013080906.1	0.0548922	NA	NA	XP_012936360.1	pyridine nucleotide-disulfide oxidoreductase domain-containing protein 2-like		Q8N2H3	PYROXD2 C10orf33	Pyridine nucleotide-disulfide oxidoreductase domain-containing protein 2 (EC 1.-.-.-)	1.80515	1.98361	2.09162	1.76273	1.82165	2.00457	1.93613
XM_005089458.2	0.000209314	NA	NA	XP_005089515.2	zinc finger protein 316-like isoform X2		A0A3F2YPB8	ZNF266	Zinc finger protein 266	2.88213	2.97516	2.99627	3.02441	3.2016	3.44243	3.37763
XM_013080921.1	0.891212	NA	NA	XP_012936375.1	transcriptional repressor scratch 2-like isoform X3		O60304	ZNF500 KIAA0557 ZKSCAN18	Zinc finger protein 500 (Zinc finger protein with KRAB and SCAN domains 18)	1.37082	1.11296	1.3311	1.41394	1.33237	1.15984	1.26343
XM_013080923.1	0.0245288	NA	NA	XP_012936377.1	zinc finger and BTB domain-containing protein 17-like isoform X4		H0Y6X2	ZBTB17	Zinc finger and BTB domain-containing protein 17 (Fragment)	0.898325	0.985815	0.843229	0.93422	0.918495	1.2179	1.13764
XM_005089552.2	0.640586	NA	NA	NA	NA	NA	NA	NA	NA	1.10414	1.19614	1.37776	1.27107	1.31018	1.43569	1.26868
XM_005089460.2	0.782737	NA	NA	NA	NA	NA	NA	NA	NA	1.67926	1.40763	1.96834	1.54216	1.55481	1.88583	1.6826
XM_005089462.2	0.962272	NA	NA	NA	NA	NA	NA	NA	NA	1.85418	2.32297	1.78789	2.23257	1.78565	1.74427	1.84764
XM_005089461.2	0.0359119	NA	NA	XP_005089518.1	uncharacterized protein LOC101859451 isoform X3		A0A2U3U043	KCTD1	BTB/POZ domain-containing protein KCTD1	2.92386	3.01606	2.86688	2.77025	2.71159	2.9294	2.60265
XM_005089494.2	0.635761	NA	NA	XP_005089551.1	zinc finger and BTB domain-containing protein 43-like isoform X1		Q9BUY5	ZNF426	Zinc finger protein 426	0.984937	1.15248	0.948609	0.926956	1.09398	0.884985	1.2202
XM_013081124.1	0.102708	NA	NA	NA	NA	NA	NA	NA	NA	2.74961	2.72154	2.69791	2.51315	2.75103	2.83507	3.03851
XM_005089498.2	0.0172028	NA	NA	NA	NA	NA	NA	NA	NA	1.43476	1.55841	1.63104	1.39626	1.55329	1.79645	1.59776
XM_005089505.2	0.664843	NA	NA	NA	NA	NA	NA	NA	NA	1.21299	1.2738	1.25878	1.15076	1.22292	1.44707	1.27893
XM_005089497.2	0.142522	NA	NA	NA	NA	NA	NA	NA	NA	2.89504	2.9763	2.96253	2.96417	3.05627	3.16862	3.10971
XM_005089500.2	0.899687	NA	NA	NA	NA	NA	NA	NA	NA	1.65121	1.67846	2.01841	1.56631	1.65362	1.80309	2.31851
XM_005089502.2	0.896047	NA	NA	NA	NA	NA	NA	NA	NA	1.454	1.53215	1.36027	1.37796	1.38101	1.62372	1.47828
XM_005089504.2	0.401415	NA	NA	NA	NA	NA	NA	NA	NA	2.08153	1.85393	1.95224	1.82367	1.85098	2.13134	2.12105
XM_005089496.2	0.411106	NA	NA	NA	NA	NA	NA	NA	NA	1.39264	1.16286	1.31514	1.2095	1.27326	1.51898	1.39405
XM_005089499.2	0.35518	NA	NA	NA	NA	NA	NA	NA	NA	1.46335	1.13069	1.01561	1.04127	1.19011	1.06628	1.16979
XM_005089501.2	0.089293	NA	NA	NA	NA	NA	NA	NA	NA	1.1419	1.01044	1.04153	0.938754	1.31504	1.45819	1.09177
XM_005089507.2	0.000357397	NA	NA	XP_005089564.1	zinc finger and BTB domain-containing protein 43-like isoform X17	K10514	A0A0A0MTE9	ZBTB44	Zinc finger and BTB domain-containing protein 44 (Fragment)	1.73271	1.74542	1.92327	1.80449	1.97754	2.28423	2.16055
XM_005089516.2	0.899265	NA	NA	XP_005089573.1	E3 ubiquitin-protein ligase TRIM56-like		C9JI91	TRIM56	E3 ubiquitin-protein ligase TRIM56 (Fragment)	2.38053	2.22405	2.25882	2.10543	2.31712	2.36605	2.23872
XM_005089517.2	0.522831	NA	NA	XP_005089574.1	mitotic checkpoint protein BUB3-like	K02180	O43684	BUB3	Mitotic checkpoint protein BUB3	3.00047	2.96806	3.03029	3.03556	2.81474	3.03799	2.83711
XM_013081191.1	0.950338	NA	NA	XP_012936645.1	alpha-mannosidase 2-like	K01231	Q16706	MAN2A1 MANA2	Alpha-mannosidase 2 (EC 3.2.1.114) (Golgi alpha-mannosidase II) (AMan II) (Man II) (Mannosidase alpha class 2A member 1) (Mannosyl-oligosaccharide 1,3-1,6-alpha-mannosidase)	2.19605	2.2038	2.09766	2.14644	2.22178	2.25028	2.27232
XM_005089522.2	0.00123289	P4	DOWN	XP_005089579.1	leucine-rich repeat-containing protein 57-like		Q8N9N7	LRRC57	Leucine-rich repeat-containing protein 57	4.07467	4.12107	4.01028	3.80642	3.68613	3.66936	3.37748
XM_005089523.2	5.67149e-05	NA	NA	XP_005089580.1	alpha-mannosidase 2C1-like	K01191	Q9NTJ4	MAN2C1 MANA MANA1	Alpha-mannosidase 2C1 (EC 3.2.1.24) (Alpha mannosidase 6A8B) (Alpha-D-mannoside mannohydrolase) (Mannosidase alpha class 2C member 1)	4.39453	4.33903	3.79348	3.97467	3.84373	3.74136	3.63997
XM_013081363.1	0.180803	NA	NA	NA	NA	NA	NA	NA	NA	2.23431	2.50541	2.64813	2.55081	2.48097	3.22171	3.17009
XM_013081213.1	0.696055	NA	NA	XP_012936667.1	cysteine and histidine-rich domain-containing protein 1-like isoform X2	K16729	Q9UHD1	CHORDC1 CHP1	Cysteine and histidine-rich domain-containing protein 1 (CHORD domain-containing protein 1) (CHORD-containing protein 1) (CHP-1) (Protein morgana)	2.51587	2.96582	2.96476	2.75269	2.65749	2.74741	2.73719
XM_005089524.2	0.989478	NA	NA	XP_005089581.2	cysteine and histidine-rich domain-containing protein 1-like isoform X1	K16729	Q9UHD1	CHORDC1 CHP1	Cysteine and histidine-rich domain-containing protein 1 (CHORD domain-containing protein 1) (CHORD-containing protein 1) (CHP-1) (Protein morgana)	2.44242	2.51881	2.2322	2.46231	2.52564	2.2873	2.44603
XM_005089525.2	0.682779	NA	NA	XP_005089582.1	transmembrane protein 256 homolog		Q8N2U0	TMEM256 C17orf61	Transmembrane protein 256	4.60052	4.54796	4.61026	4.52708	4.6868	4.41383	4.47359
NM_001204701.1	0.0186258	NA	NA	NP_001191630.1	ApCREB2 protein	K04374	P18848	ATF4 CREB2 TXREB	Cyclic AMP-dependent transcription factor ATF-4 (cAMP-dependent transcription factor ATF-4) (Activating transcription factor 4) (Cyclic AMP-responsive element-binding protein 2) (CREB-2) (cAMP-responsive element-binding protein 2) (DNA-binding protein TAXREB67) (Tax-responsive enhancer element-binding protein 67) (TaxREB67)	8.94021	9.04155	9.08909	8.77489	9.08849	9.30239	9.4378
XM_013081230.1	0.267225	NA	NA	NA	NA	NA	NA	NA	NA	1.52485	1.18587	1.3817	1.28615	0.905833	1.79854	1.9247
XM_013081255.1	0.955827	NA	NA	NA	NA	NA	NA	NA	NA	1.70535	1.54689	2.03445	1.77986	2.00556	2.05158	1.27067
XM_005089527.2	0.690131	NA	NA	NA	NA	NA	NA	NA	NA	0.966875	1.16399	1.13393	0.997059	1.5783	1.24402	1.56948
XM_005089530.2	0.520252	NA	NA	NA	NA	NA	NA	NA	NA	2.01761	2.03748	2.15276	2.14657	2.04318	2.29809	2.12186
XM_013081265.1	0.584979	NA	NA	NA	NA	NA	NA	NA	NA	1.71533	1.57778	1.59929	1.39651	1.42644	1.45843	1.24443
XM_005089531.2	0.768753	NA	NA	XP_005089588.1	UPF0600 protein C5orf51 homolog		A6NDU8	C5orf51	UPF0600 protein C5orf51	2.34607	2.2572	2.21922	1.96551	2.08381	1.91776	2.04253
XM_005089537.2	0.615302	NA	NA	XP_005089594.1	dedicator of cytokinesis protein 7-like isoform X5	K21852	Q96N67	DOCK7 KIAA1771	Dedicator of cytokinesis protein 7	1.8225	1.71545	1.96222	1.11654	1.36308	2.09121	1.32446
XM_005089539.2	0.950633	NA	NA	XP_005089596.1	protein Asterix-like		Q9Y284	WDR83OS C19orf56 CGI-140 My006 PTD008	Protein Asterix (WD repeat domain 83 opposite strand) (WDR83 opposite strand)	7.11886	7.18929	7.0762	6.88368	6.94961	6.98341	7.05332
XM_005089540.2	0.51214	NA	NA	NA	NA	NA	NA	NA	NA	2.6868	2.85751	2.59165	2.3872	2.56344	2.20758	2.33297
XR_220059.2	0.563575	NA	NA	NA	NA	NA	NA	NA	NA	13.0807	13.0201	13.1012	12.9135	12.9206	13.1825	13.0664
XM_013081785.1	0.777754	NA	NA	XP_012937239.1	neuropeptide receptor 15-like	K04282	O43614	HCRTR2	Orexin receptor type 2 (Ox-2-R) (Ox2-R) (Ox2R) (Hypocretin receptor type 2)	1.31657	1.04174	1.54939	1.278	1.52955	1.04464	0.976005
XM_005089559.2	0.110703	NA	NA	XP_005089616.1	GRAM domain-containing protein 3-like		A0A0J9YXF6	GRAMD1B	Protein Aster-B (Fragment)	5.38898	5.55568	5.44656	5.42633	5.0198	5.05184	4.77256
XM_005089560.2	0.0423822	NA	NA	XP_005089617.1	EKC/KEOPS complex subunit Lage3-like	K15902	Q14657	LAGE3 DXS9879E ESO3 ITBA2	EKC/KEOPS complex subunit LAGE3 (L antigen family member 3) (Protein ESO-3) (Protein ITBA2)	4.81028	4.49392	4.31697	4.00223	4.40848	3.72746	3.99362
XM_005089561.2	0.697241	NA	NA	XP_005089618.1	ADP-ribosylation factor-like protein 5B	K07950	Q96KC2	ARL5B ARL8	ADP-ribosylation factor-like protein 5B (ADP-ribosylation factor-like protein 8)	2.77738	2.38428	2.71222	2.1952	2.30968	2.35289	2.63653
XR_001184762.1	0.678472	NA	NA	NA	NA	NA	NA	NA	NA	2.67326	2.8797	2.68386	2.746	2.61737	2.3297	2.39935
XM_013081791.1	0.0666462	NA	NA	XP_012937245.1	enolase-like protein ENO4	K01689	A6NNW6	ENO4 C10orf134	Enolase 4 (EC 4.2.1.11) (2-phospho-D-glycerate hydro-lyase)	2.22136	2.1607	1.77035	1.73704	1.8462	1.36713	1.76997
XM_005089563.2	0.0346407	NA	NA	XP_005089620.1	ankyrin repeat and KH domain-containing protein mask-like	K21441	Q8N9V6	ANKRD53	Ankyrin repeat domain-containing protein 53	1.96698	1.60827	1.53904	1.33866	1.56023	1.39141	1.71143
XM_005089565.2	0.367027	NA	NA	XP_005089622.1	protein TEX261-like		Q6UWH6	TEX261 UNQ1882/PRO4325	Protein TEX261	4.78991	4.84852	4.80681	4.69612	4.83546	4.64547	4.98192
XM_005089567.2	0.335599	NA	NA	XP_005089624.1	nucleolar protein 16-like		Q9Y3C1	NOP16 CGI-117 HSPC111	Nucleolar protein 16 (HBV pre-S2 trans-regulated protein 3)	5.18722	5.30631	5.3573	5.10586	5.06589	5.20944	5.16255
XM_005089566.2	3.3533e-05	P4	DOWN	XP_005089623.2	testicular haploid expressed gene protein-like		P0DJG4	THEGL	Testicular haploid expressed gene protein-like (Theg spermatid-like protein)	2.65122	2.8391	2.43288	2.56725	2.3314	1.10104	1.34174
XM_005089570.2	0.87349	NA	NA	XP_005089627.1	neuropeptide Y receptor type 2-like	K04209	P49146	NPY2R	Neuropeptide Y receptor type 2 (NPY2-R) (NPY-Y2 receptor) (Y2 receptor)	1.45743	1.37136	1.46569	1.61401	1.41342	1.0386	0.940769
XM_013081476.1	0.0414353	NA	NA	XP_012936930.1	major vault protein-like	K17266	Q14764	MVP LRP	Major vault protein (MVP) (Lung resistance-related protein)	1.9391	1.82866	2.16604	2.04615	2.06633	2.14189	2.34196
XM_005089572.2	0.064112	NA	NA	XP_005089629.2	uncharacterized protein C15orf61-like		A6NNL5	C15orf61	Uncharacterized protein C15orf61	1.5427	1.39361	1.05798	1.56071	1.15616	0.897975	0.945421
NM_001204632.1	0.102233	NA	NA	NA	NA	NA	NA	NA	NA	8.53013	8.96474	9.60727	8.20727	7.21187	7.49636	7.87261
XM_005089573.2	0.990322	NA	NA	NA	NA	NA	NA	NA	NA	1.91505	2.33153	2.16698	2.40076	2.12595	2.07025	1.55353
XM_013081502.1	0.778025	NA	NA	NA	NA	NA	NA	NA	NA	1.18211	0.673361	1.17445	0.640699	1.17175	0.353829	1.39069
XM_005089575.2	0.999992	NA	NA	NA	NA	NA	NA	NA	NA	1.07516	0.798969	0.841861	1.24728	1.33104	1.4284	1.25334
XM_005089622.2	0.115736	NA	NA	XP_005089679.2	integrin alpha-4-like	K06483	P13612	ITGA4 CD49D	Integrin alpha-4 (CD49 antigen-like family member D) (Integrin alpha-IV) (VLA-4 subunit alpha) (CD antigen CD49d)	1.78355	1.53307	1.95574	2.26137	1.80622	2.31338	2.34612
XM_013081815.1	0.0131544	NA	NA	XP_012937269.1	phosphatidylinositol 4-kinase type 2-alpha-like	K13711	G5E9Z4	PI4K2B hCG_19614	Phosphatidylinositol 4-kinase type 2-beta	5.0236	5.1281	5.08357	5.00518	5.12873	4.88041	5.20347
XM_013081526.1	0.975494	NA	NA	XP_012936980.1	phosphatidylinositol 4-kinase type 2-beta-like		Q9BTU6	PI4K2A	Phosphatidylinositol 4-kinase type 2-alpha (EC 2.7.1.67) (Phosphatidylinositol 4-kinase type II-alpha)	1.27804	0.970897	0.72773	1.00832	0.726649	0.641696	0.858839
XM_013081528.1	0.904752	NA	NA	XP_012936982.1	phosphatidylinositol 4-kinase type 2-beta-like		Q9BTU6	PI4K2A	Phosphatidylinositol 4-kinase type 2-alpha (EC 2.7.1.67) (Phosphatidylinositol 4-kinase type II-alpha)	1.18776	1.56633	1.48417	1.36228	1.63111	0.903059	1.21334
XM_013081573.1	0.0583976	NA	NA	XP_012937027.1	attractin-like		O75882	ATRN KIAA0548 MGCA	Attractin (DPPT-L) (Mahogany homolog)	2.03613	1.96052	2.13075	2.03368	1.94532	2.27085	2.17411
XM_005089578.2	0.00203299	NA	NA	XP_005089635.1	2-hydroxyacyl-CoA lyase 1-like isoform X2	K12261	Q9UJ83	HACL1 HPCL HPCL2 PHYH2 HSPC279	2-hydroxyacyl-CoA lyase 1 (EC 4.1.-.-) (2-hydroxyphytanoyl-CoA lyase) (2-HPCL) (Phytanoyl-CoA 2-hydroxylase 2)	2.59657	3.13155	3.16903	2.23724	2.60041	1.30811	1.90974
XM_013081587.1	9.82069e-06	P4	DOWN	XP_012937041.1	2-hydroxyacyl-CoA lyase 1-like isoform X1	K12261	Q9UJ83	HACL1 HPCL HPCL2 PHYH2 HSPC279	2-hydroxyacyl-CoA lyase 1 (EC 4.1.-.-) (2-hydroxyphytanoyl-CoA lyase) (2-HPCL) (Phytanoyl-CoA 2-hydroxylase 2)	5.1434	5.13171	4.56663	4.61872	4.46824	3.97418	3.8459
XM_005089579.2	0.680461	NA	NA	XP_005089636.1	stomatin-like protein 2, mitochondrial		Q9UJZ1	STOML2 SLP2 HSPC108	Stomatin-like protein 2, mitochondrial (SLP-2) (EPB72-like protein 2) (Paraprotein target 7) (Paratarg-7)	5.13149	5.26998	5.16208	5.04231	5.03949	4.9606	5.00502
XM_005089580.1	0.103132	NA	NA	NA	NA	NA	NA	NA	NA	4.81654	4.97335	4.80927	4.79886	5.26699	5.18419	5.76181
XM_005089581.2	1.79373e-06	P4	DOWN	XP_005089638.1	EF-hand calcium-binding domain-containing protein 1-like		Q9HAE3	EFCAB1	EF-hand calcium-binding domain-containing protein 1	4.14798	4.17768	3.86893	3.63912	3.75753	3.22317	3.41256
XM_005089582.2	0.0368269	NA	NA	XP_005089639.1	glycylpeptide N-tetradecanoyltransferase 2-like	K00671	O60551	NMT2	Glycylpeptide N-tetradecanoyltransferase 2 (EC 2.3.1.97) (Myristoyl-CoA:protein N-myristoyltransferase 2) (NMT 2) (Peptide N-myristoyltransferase 2) (Type II N-myristoyltransferase)	5.86469	5.97639	5.71399	5.70181	5.70254	5.45221	5.5378
XM_005089583.2	0.691277	NA	NA	XP_005089640.1	uncharacterized protein LOC101864660		Q5RL73	RBM48 C7orf64 HSPC304	RNA-binding protein 48	2.82257	2.91333	2.62404	2.6239	2.97817	2.79535	3.03705
XM_005089584.2	0.0910529	NA	NA	XP_005089641.1	dephospho-CoA kinase domain-containing protein-like		Q8WVC6	DCAKD	Dephospho-CoA kinase domain-containing protein	1.53201	1.69362	1.51598	1.37479	1.46884	1.09117	1.08393
XM_005089585.2	0.962116	NA	NA	XP_005089642.1	adipocyte plasma membrane-associated protein-like	K21407	Q9HDC9	APMAP C20orf3 UNQ1869/PRO4305	Adipocyte plasma membrane-associated protein (Protein BSCv)	2.14596	2.23507	2.17805	1.8021	1.6107	2.07549	1.833
XM_005089588.2	0.99149	NA	NA	XP_005089645.1	mitochondrial genome maintenance exonuclease 1-like	K19465	Q9BQP7	MGME1 C20orf72 DDK1	Mitochondrial genome maintenance exonuclease 1 (EC 3.1.-.-)	1.76571	1.80198	1.75055	1.64406	1.80331	1.62432	1.64441
XM_013081655.1	0.0028982	P2	UP	XP_012937109.1	cysteine-rich motor neuron 1 protein-like		Q9NZV1	CRIM1 S52 UNQ1886/PRO4330	Cysteine-rich motor neuron 1 protein (CRIM-1) (Cysteine-rich repeat-containing protein S52) [Cleaved into: Processed cysteine-rich motor neuron 1 protein]	3.30888	2.70206	2.78667	3.22935	3.16758	3.51482	3.52793
XM_005089589.2	0.104753	NA	NA	XP_005089646.1	TNF receptor-associated factor 3-like	K03174	Q13114	TRAF3 CAP1 CRAF1	TNF receptor-associated factor 3 (EC 2.3.2.27) (CAP-1) (CD40 receptor-associated factor 1) (CRAF1) (CD40-binding protein) (CD40BP) (LMP1-associated protein 1) (LAP1) (RING-type E3 ubiquitin transferase TRAF3)	1.40918	1.11574	1.06675	1.45925	1.67204	1.57637	1.70305
XM_005089592.2	0.673871	NA	NA	NA	NA	NA	NA	NA	NA	1.5899	1.43911	1.6377	1.26585	1.3424	1.82901	1.12309
XM_005089593.2	0.0689015	NA	NA	XP_005089650.1	probable ergosterol biosynthetic protein 28		Q9UKR5	ERG28 C14orf1 AD-011 HSPC288 x0006	Probable ergosterol biosynthetic protein 28	4.75017	4.63388	4.791	4.52844	4.88021	4.40835	4.75327
XM_005089594.2	0.97372	NA	NA	XP_005089651.1	vasohibin-1-like		Q7L8A9	VASH1 KIAA1036 VASH	Tubulinyl-Tyr carboxypeptidase 1 (EC 3.4.17.17) (Tubulin carboxypeptidase 1) (Tyrosine carboxypeptidase 1) (TTCP 1) (Vasohibin-1)	0.948886	0.871106	1.01972	0.855974	0.98853	1.02093	0.994992
XM_005089598.2	0.283244	NA	NA	XP_005089655.1	THUMP domain-containing protein 1-like	K06963	Q9NXG2	THUMPD1	THUMP domain-containing protein 1	3.33142	3.6306	3.61215	3.42267	3.3684	3.67495	3.48299
XM_013081704.1	0.622256	NA	NA	XP_012937158.1	serine/threonine-protein kinase ATR-like	K06640	Q13535	ATR FRP1	Serine/threonine-protein kinase ATR (EC 2.7.11.1) (Ataxia telangiectasia and Rad3-related protein) (FRAP-related protein 1)	1.09698	1.17372	1.17947	1.14817	1.25819	1.21835	1.25015
XM_013081716.1	0.194738	NA	NA	XP_012937170.1	tubulin polyglutamylase complex subunit 2-like isoform X4	K16605	Q68CL5	TPGS2 C18orf10 HMFN0601 L17	Tubulin polyglutamylase complex subunit 2 (PGs2)	1.63079	1.84087	1.74325	1.41215	1.70238	1.29929	1.96956
XM_005089599.2	0.113843	NA	NA	XP_005089656.2	transmembrane protein 106B-like		Q9NUM4	TMEM106B	Transmembrane protein 106B	1.19871	0.887751	1.21642	0.98042	1.39859	1.03076	1.35812
XM_013081742.1	0.646758	NA	NA	XP_012937196.1	transmembrane protein 106B-like		Q9NUM4	TMEM106B	Transmembrane protein 106B	1.82377	1.6496	1.79824	1.66344	1.50503	1.76368	1.69114
XM_005089600.2	0.679034	NA	NA	XP_005089657.1	lanosterol synthase-like	K01852	P48449	LSS OSC	Lanosterol synthase (EC 5.4.99.7) (2,3-epoxysqualene--lanosterol cyclase) (Oxidosqualene--lanosterol cyclase) (OSC) (hOSC)	4.14204	4.13534	3.40244	2.94671	4.1059	3.47218	3.35233
XM_005089604.2	0.073526	NA	NA	XP_005089661.1	nucleolar complex protein 3 homolog	K14834	Q8WTT2	NOC3L AD24 C10orf117 FAD24	Nucleolar complex protein 3 homolog (NOC3 protein homolog) (Factor for adipocyte differentiation 24) (NOC3-like protein) (Nucleolar complex-associated protein 3-like protein)	1.72564	1.93685	2.16352	1.93313	2.06036	2.10131	2.19689
XM_005089605.2	0.0222636	NA	NA	NA	NA	NA	NA	NA	NA	2.34804	2.15869	1.54865	1.57035	1.60438	0.930763	1.40108
XM_013081755.1	0.0479534	NA	NA	XP_012937209.1	sialin-like	K12301	Q9NRA2	SLC17A5	Sialin (H(+)/nitrate cotransporter) (H(+)/sialic acid cotransporter) (AST) (Membrane glycoprotein HP59) (Solute carrier family 17 member 5) (Vesicular H(+)/Aspartate-glutamate cotransporter)	1.11217	0.554963	1.15537	1.05327	1.03013	1.97485	1.47882
XM_005089609.2	0.822672	NA	NA	XP_005089666.2	autophagy protein 5-like	K08339	Q9H1Y0	ATG5 APG5L ASP	Autophagy protein 5 (APG5-like) (Apoptosis-specific protein)	4.38115	4.30195	3.99555	4.26143	4.13574	3.96395	3.97411
XM_013082407.1	1.05778e-06	NA	NA	XP_012937861.1	RING finger protein 44-like	K19041	Q9H0F5	RNF38	E3 ubiquitin-protein ligase RNF38 (EC 2.3.2.27) (RING finger protein 38) (RING-type E3 ubiquitin transferase RNF38)	4.14557	4.02107	4.04559	4.02835	4.18231	4.43942	4.5608
XM_005089644.1	1.17924e-05	NA	NA	XP_005089701.1	CREB3 regulatory factor-like isoform X2	K21554	Q8IUR6	CREBRF C5orf41	CREB3 regulatory factor (Luman recruitment factor) (LRF)	4.50792	3.93185	3.21731	4.63251	4.95581	4.99641	5.99787
XM_005089645.2	0.417936	NA	NA	XP_005089702.1	CREB3 regulatory factor-like isoform X3	K21554	Q8IUR6	CREBRF C5orf41	CREB3 regulatory factor (Luman recruitment factor) (LRF)	4.22712	4.23592	4.16375	3.5628	4.31135	4.19808	4.29559
XM_005089643.2	0.0670388	NA	NA	XP_005089700.1	CREB3 regulatory factor-like isoform X1	K21554	Q8IUR6	CREBRF C5orf41	CREB3 regulatory factor (Luman recruitment factor) (LRF)	2.25379	1.86857	2.05748	2.54711	2.2134	2.16607	2.67043
XM_005089661.2	0.41954	NA	NA	XP_005089718.1	protein pygopus-like		Q9Y3Y4	PYGO1	Pygopus homolog 1	3.45358	3.34226	3.10124	3.07975	3.06653	3.05696	2.84863
XM_005089662.2	6.37812e-05	NA	NA	XP_005089719.1	probable ATP-dependent RNA helicase YTHDC2	K20099	Q9H6S0	YTHDC2	3'-5' RNA helicase YTHDC2 (EC 3.6.4.13) (YTH domain-containing protein 2) (hYTHDC2)	2.42727	2.47978	2.7852	3.03266	2.86283	3.15769	2.92195
XM_013082004.1	0.00116488	P4	DOWN	XP_012937458.1	cyclin-dependent kinases regulatory subunit-like	K02219	P61024	CKS1B CKS1 PNAS-143 PNAS-16	Cyclin-dependent kinases regulatory subunit 1 (CKS-1)	3.60743	3.56024	3.47743	3.4142	3.31916	2.53938	2.82752
XM_005089668.2	0.184561	NA	NA	XP_005089725.1	endophilin-A3-like isoform X3	K11247	Q99961	SH3GL1 CNSA1 SH3D2B	Endophilin-A2 (EEN fusion partner of MLL) (Endophilin-2) (Extra eleven-nineteen leukemia fusion gene protein) (EEN) (SH3 domain protein 2B) (SH3 domain-containing GRB2-like protein 1)	3.49897	3.2088	2.41258	3.7469	3.54142	2.36322	3.49935
XM_013082014.1	0.989137	NA	NA	XP_012937468.1	endophilin-A3-like isoform X1	K11247	Q99961	SH3GL1 CNSA1 SH3D2B	Endophilin-A2 (EEN fusion partner of MLL) (Endophilin-2) (Extra eleven-nineteen leukemia fusion gene protein) (EEN) (SH3 domain protein 2B) (SH3 domain-containing GRB2-like protein 1)	1.9383	0.90883	1.7646	1.19483	2.22966	2.93535	1.4378
XM_005089667.2	0.999992	NA	NA	XP_005089724.1	endophilin-A3-like isoform X2	K11247	Q99961	SH3GL1 CNSA1 SH3D2B	Endophilin-A2 (EEN fusion partner of MLL) (Endophilin-2) (Extra eleven-nineteen leukemia fusion gene protein) (EEN) (SH3 domain protein 2B) (SH3 domain-containing GRB2-like protein 1)	2.23802	2.87625	2.3377	2.13254	1.9781	1.69901	2.69812
XM_005089669.2	0.999828	NA	NA	NA	NA	NA	NA	NA	NA	1.40751	1.40025	1.22703	1.18529	1.2734	1.39591	1.15162
XM_005089670.2	0.999992	NA	NA	XP_005089727.1	methionine aminopeptidase 1D, mitochondrial-like isoform X1	K01265	Q6UB28	METAP1D MAP1D	Methionine aminopeptidase 1D, mitochondrial (MAP 1D) (MetAP 1D) (EC 3.4.11.18) (Methionyl aminopeptidase type 1D, mitochondrial) (Peptidase M 1D)	2.94998	2.85326	2.89461	2.66206	2.91822	2.78394	2.70249
XM_005089671.2	0.00344656	NA	NA	XP_005089728.1	very-long-chain (3R)-3-hydroxyacyl-CoA dehydratase 3-like	K10703	Q9P035	HACD3 BIND1 PTPLAD1	Very-long-chain (3R)-3-hydroxyacyl-CoA dehydratase 3 (EC 4.2.1.134) (3-hydroxyacyl-CoA dehydratase 3) (HACD3) (Butyrate-induced protein 1) (B-ind1) (hB-ind1) (Protein-tyrosine phosphatase-like A domain-containing protein 1)	4.23355	4.18162	4.06892	4.25459	4.27304	3.87359	4.2483
XM_005089672.2	0.626568	NA	NA	XP_005089729.1	protein FAM219A-like		A0A0A0MRW3	FAM219A	Protein FAM219A	2.51087	2.30853	2.25244	2.18547	1.98625	1.99996	1.95094
XM_005089674.2	0.984949	NA	NA	NA	NA	NA	NA	NA	NA	0.888819	0.869301	1.00708	1.25035	1.28406	1.27637	1.38722
XM_005089676.2	6.65396e-05	P4	DOWN	NA	NA	NA	NA	NA	NA	3.19483	3.46208	3.10564	3.13221	3.11845	2.73318	2.41153
XM_005089677.2	0.283046	NA	NA	XP_005089734.1	ankyrin-2-like		B7Z651	ANK2	cDNA FLJ61595, highly similar to Ankyrin-2 (Fragment)	1.24702	1.07556	1.20306	1.27441	1.19906	1.47235	1.37825
XM_005089678.2	0.177844	NA	NA	NA	NA	NA	NA	NA	NA	1.10174	0.588782	1.73008	0.997252	0.517906	2.0854	1.16882
XM_005089679.2	0.365553	NA	NA	NA	NA	NA	NA	NA	NA	1.68037	3.07479	2.68354	1.85104	1.84712	1.78379	2.20799
XM_005089681.2	0.100436	NA	NA	XP_005089738.1	BRCA1-A complex subunit Abraxas-like	K20774	Q6UWZ7	ABRAXAS1 ABRA1 CCDC98 FAM175A UNQ496/PRO1013	BRCA1-A complex subunit Abraxas 1 (Coiled-coil domain-containing protein 98) (Protein FAM175A)	2.52949	2.55647	2.52176	2.39808	2.1243	2.33301	2.15188
XM_005089684.2	6.1541e-09	P4	DOWN	XP_005089741.1	acyl-CoA-binding protein	K08762	P07108	DBI	Acyl-CoA-binding protein (ACBP) (Diazepam-binding inhibitor) (DBI) (Endozepine) (EP)	8.92222	8.87922	8.68362	8.47336	8.54083	8.09572	8.02885
XM_013082130.1	0.889044	NA	NA	XP_012937584.1	partitioning defective 3 homolog isoform X6	K04237	Q8TEW0	PARD3 PAR3 PAR3A	Partitioning defective 3 homolog (PAR-3) (PARD-3) (Atypical PKC isotype-specific-interacting protein) (ASIP) (CTCL tumor antigen se2-5) (PAR3-alpha)	1.6795	2.29394	1.47892	2.08329	1.68145	1.59781	2.45579
XM_013082124.1	0.714117	NA	NA	XP_012937578.1	partitioning defective 3 homolog isoform X4	K04237	F5GZI3	PARD3	Partitioning defective 3 homolog	1.91907	1.29811	2.15401	1.24302	1.68299	1.99237	1.45429
XM_013082126.1	0.999992	NA	NA	XP_012937580.1	partitioning defective 3 homolog isoform X5	K04237	Q8TEW0	PARD3 PAR3 PAR3A	Partitioning defective 3 homolog (PAR-3) (PARD-3) (Atypical PKC isotype-specific-interacting protein) (ASIP) (CTCL tumor antigen se2-5) (PAR3-alpha)	2.52978	2.34502	2.08723	2.0058	2.25178	1.73607	1.79647
XM_005089685.2	0.19346	NA	NA	XP_005089742.1	cryptochrome-1-like	K02295	Q16526	CRY1 PHLL1	Cryptochrome-1	4.65793	4.86039	4.33861	4.18048	4.15846	4.1103	4.11861
XM_005089687.2	0.68614	NA	NA	XP_005089744.1	cryptochrome-1-like	K02295	Q16526	CRY1 PHLL1	Cryptochrome-1	1.85691	1.88375	1.74564	1.53042	2.29605	1.20009	1.71982
XM_013082192.1	0.487107	NA	NA	XP_012937646.1	lactosylceramide 1,3-N-acetyl-beta-D-glucosaminyltransferase A-like isoform X1		Q9Y5Z6	B3GALT1	Beta-1,3-galactosyltransferase 1 (Beta-1,3-GalTase 1) (Beta3Gal-T1) (Beta3GalT1) (EC 2.4.1.86) (UDP-galactose:beta-N-acetyl-glucosamine-beta-1,3-galactosyltransferase 1)	2.96905	2.96779	2.85569	2.70454	2.67705	2.50274	2.52479
XM_005089696.2	0.986837	NA	NA	XP_005089753.1	ras-related protein M-Ras-like	K07831	O14807	MRAS RRAS3	Ras-related protein M-Ras (Ras-related protein R-Ras3)	1.91598	1.93707	2.15595	1.92394	1.73989	1.59941	1.36121
XM_005089698.2	0.00382197	P2	UP	XP_005089755.1	flap endonuclease GEN homolog 1-like isoform X1	K15338	Q17RS7	GEN1	Flap endonuclease GEN homolog 1 (EC 3.1.-.-)	4.36658	4.02322	4.39472	4.64259	4.9696	4.99989	5.0834
XM_005089699.1	0.421912	NA	NA	XP_005089756.1	flap endonuclease GEN homolog 1-like isoform X2	K15338	Q17RS7	GEN1	Flap endonuclease GEN homolog 1 (EC 3.1.-.-)	1.3434	3.17477	3.45648	4.00694	3.25091	3.91878	3.00761
XM_005089697.2	0.932017	NA	NA	XP_005089754.1	armadillo repeat-containing protein 6-like		Q6NXE6	ARMC6	Armadillo repeat-containing protein 6	4.69132	4.79782	4.80876	4.56314	4.65842	4.64214	4.7704
XM_005089700.2	0.104495	NA	NA	XP_005089757.1	mono [ADP-ribose] polymerase PARP16-like	K00774	Q8N5Y8	PARP16 ARTD15 C15orf30	Protein mono-ADP-ribosyltransferase PARP16 (EC 2.4.2.-) (ADP-ribosyltransferase diphtheria toxin-like 15) (Poly [ADP-ribose] polymerase 16) (PARP-16)	2.48646	2.51508	2.31416	2.28851	2.35856	2.06334	2.15917
XM_005089702.2	0.331515	NA	NA	XP_005089759.1	heterogeneous nuclear ribonucleoprotein M-like isoform X1		A0A0A0MQW0	MYEF2 hCG_40072	Myelin expression factor 2, isoform CRA_b	2.58702	2.97833	2.91084	2.53056	2.77094	2.6372	2.45149
XM_005089703.2	0.000289823	NA	NA	XP_005089760.1	heterogeneous nuclear ribonucleoprotein M-like isoform X2		Q9P2K5	MYEF2 KIAA1341	Myelin expression factor 2 (MEF-2) (MyEF-2) (MST156)	3.26222	2.84323	2.90535	2.77637	3.18902	3.3633	3.26882
XM_013082302.1	0.734732	NA	NA	XP_012937756.1	exocyst complex component 4-like isoform X4	K06111	Q96A65	EXOC4 KIAA1699 SEC8 SEC8L1	Exocyst complex component 4 (Exocyst complex component Sec8)	1.61003	0.722573	1.31433	1.72682	1.1322	1.83714	1.35126
XM_013082296.1	0.488496	NA	NA	XP_012937750.1	exocyst complex component 4-like isoform X3	K06111	Q96A65	EXOC4 KIAA1699 SEC8 SEC8L1	Exocyst complex component 4 (Exocyst complex component Sec8)	5.42825	5.52738	5.39783	5.1849	5.29076	5.17951	5.17636
XM_013082294.1	0.184303	NA	NA	XP_012937748.1	exocyst complex component 4-like isoform X2	K06111	Q96A65	EXOC4 KIAA1699 SEC8 SEC8L1	Exocyst complex component 4 (Exocyst complex component Sec8)	0.654581	0.840302	1.27516	1.25429	1.50527	1.79632	1.57181
XM_013082317.1	0.000195253	P4	DOWN	XP_012937771.1	cytosol aminopeptidase-like	K11142	P28838	LAP3 LAPEP PEPS	Cytosol aminopeptidase (EC 3.4.11.1) (Leucine aminopeptidase 3) (LAP-3) (Leucyl aminopeptidase) (Peptidase S) (Proline aminopeptidase) (EC 3.4.11.5) (Prolyl aminopeptidase)	4.38315	4.64875	4.3624	4.06426	4.09765	3.88719	3.97514
XM_005089709.2	0.000176252	P4	DOWN	NA	NA	NA	NA	NA	NA	5.99432	6.28348	5.94433	5.98683	5.89369	5.46227	5.56926
XM_013082335.1	0.000549619	P5	DOWN	XP_012937789.1	intersectin-1-like	K20045	Q15811	ITSN1 ITSN SH3D1A	Intersectin-1 (SH3 domain-containing protein 1A) (SH3P17)	3.3683	3.48829	3.293	3.04113	2.97072	3.02295	2.80543
XM_005089710.2	0.896819	NA	NA	XP_005089767.1	quinone oxidoreductase-like protein 1		O95825	CRYZL1 4P11	Quinone oxidoreductase-like protein 1 (EC 1.-.-.-) (Protein 4P11) (Quinone oxidoreductase homolog 1) (QOH-1) (Zeta-crystallin homolog)	3.70833	3.69065	3.66984	3.63137	3.71366	3.62334	3.83118
XM_013082347.1	0.174828	NA	NA	NA	NA	NA	NA	NA	NA	4.70475	5.40998	5.36316	5.94851	5.35517	5.83058	5.54594
XM_005089711.2	0.0253853	NA	NA	XP_005089768.1	T-cell acute lymphocytic leukemia protein 1 homolog	K09068	P17542	TAL1 BHLHA17 SCL TCL5	T-cell acute lymphocytic leukemia protein 1 (TAL-1) (Class A basic helix-loop-helix protein 17) (bHLHa17) (Stem cell protein) (T-cell leukemia/lymphoma protein 5)	2.17451	2.02212	2.08094	2.03876	2.3751	3.33811	3.15752
XM_005089712.2	0.61097	NA	NA	XP_005089769.1	homeobox-containing protein 1-like		E5RGZ2	HMBOX1	Homeobox-containing protein 1	2.32651	2.59682	2.38929	2.2958	2.24845	2.22996	2.3125
XM_013082363.1	0.405688	NA	NA	XP_012937817.1	uncharacterized family 31 glucosidase KIAA1161-like		Q6NSJ0	MYORG KIAA1161	Myogenesis-regulating glycosidase (EC 3.2.1.-) (Uncharacterized family 31 glucosidase KIAA1161)	3.71651	3.33672	3.24717	3.33408	3.52335	3.42724	3.41937
XM_005089716.2	0.225143	NA	NA	XP_005089773.2	chloride intracellular channel protein 1-like	K05022	O15247	CLIC2	Chloride intracellular channel protein 2 (XAP121)	2.94573	3.01987	3.03589	3.05125	3.09878	3.3728	3.06036
XM_005089744.2	0.366853	NA	NA	NA	NA	NA	NA	NA	NA	4.52021	4.9841	6.15282	6.95098	6.86322	4.76131	4.23952
XM_005089745.2	0.00184947	NA	NA	XP_005089802.1	probable phosphoglycerate mutase isoform X1	K01834	P15259	PGAM2 PGAMM	Phosphoglycerate mutase 2 (EC 5.4.2.11) (EC 5.4.2.4) (BPG-dependent PGAM 2) (Muscle-specific phosphoglycerate mutase) (Phosphoglycerate mutase isozyme M) (PGAM-M)	3.60204	4.32398	4.72544	3.79011	3.69658	3.66947	2.97391
XM_005089746.2	2.51515e-05	P4	DOWN	XP_005089803.1	probable phosphoglycerate mutase isoform X2	K01834	P15259	PGAM2 PGAMM	Phosphoglycerate mutase 2 (EC 5.4.2.11) (EC 5.4.2.4) (BPG-dependent PGAM 2) (Muscle-specific phosphoglycerate mutase) (Phosphoglycerate mutase isozyme M) (PGAM-M)	9.32731	9.27445	8.94209	8.74259	8.91249	8.6606	8.36514
XM_013082536.1	0.102233	NA	NA	XP_012937990.1	serpin B6-like	K13963	P35237	SERPINB6 PI6 PTI	Serpin B6 (Cytoplasmic antiproteinase) (CAP) (Peptidase inhibitor 6) (PI-6) (Placental thrombin inhibitor)	4.79935	4.40824	4.84864	5.4074	4.85616	4.9876	4.80812
XM_005089751.2	0.0353267	NA	NA	XP_005089808.1	uncharacterized protein LOC101861698		Q8N6F8	METTL27 WBSCR27	Methyltransferase-like protein 27 (Williams-Beuren syndrome chromosomal region 27 protein)	1.65575	0.729401	0.710806	1.07774	1.3716	0.936828	1.25089
XM_005089754.2	0.938389	NA	NA	XP_005089811.1	transmembrane protein 128-like		Q5BJH2	TMEM128	Transmembrane protein 128	2.04379	2.11322	2.31499	1.85055	2.1288	1.80345	2.22461
XM_005089755.2	0.254768	NA	NA	XP_005089812.1	cytoplasmic polyadenylation element-binding protein 2-like	K02602	E5RFP2	CPEB4	Cytoplasmic polyadenylation element-binding protein 4	4.13384	4.09322	3.92155	4.06688	4.0085	3.7011	3.88438
XM_013082606.1	0.622256	NA	NA	XP_012938060.1	E3 ubiquitin-protein ligase MARCH5-like	K10660	Q9NX47	MARCH5 RNF153	E3 ubiquitin-protein ligase MARCH5 (EC 2.3.2.27) (Membrane-associated RING finger protein 5) (Membrane-associated RING-CH protein V) (MARCH-V) (Mitochondrial ubiquitin ligase) (MITOL) (RING finger protein 153) (RING-type E3 ubiquitin transferase MARCH5)	2.30662	1.99317	2.04712	2.08832	2.12368	2.14634	2.15397
XM_005089757.2	0.26014	NA	NA	XP_005089814.1	ubiquinone biosynthesis protein COQ9, mitochondrial-like	K18587	O75208	COQ9 C16orf49 HSPC326 PSEC0129	Ubiquinone biosynthesis protein COQ9, mitochondrial	4.80055	4.7515	4.62533	4.32278	4.69908	4.5562	4.68262
XM_005089758.2	0.108043	NA	NA	XP_005089815.1	uncharacterized protein LOC101863556	K04699	O14544	SOCS6 CIS4 SOCS4	Suppressor of cytokine signaling 6 (SOCS-6) (Cytokine-inducible SH2 protein 4) (CIS-4) (Suppressor of cytokine signaling 4) (SOCS-4)	1.57637	1.33643	1.3395	1.62414	1.36447	1.86313	1.4757
XM_005089759.2	0.754188	NA	NA	XP_005089816.1	G patch domain-containing protein 1-like isoform X1	K13123	Q9BRR8	GPATCH1 ECGP GPATC1	G patch domain-containing protein 1 (Evolutionarily conserved G-patch domain-containing protein)	3.02767	2.98271	2.86948	2.91525	2.96898	2.98208	3.31663
XM_013082635.1	0.165112	NA	NA	XP_012938089.1	hemocyte protein-glutamine gamma-glutamyltransferase-like	K05619	P22735	TGM1 KTG	Protein-glutamine gamma-glutamyltransferase K (EC 2.3.2.13) (Epidermal TGase) (Transglutaminase K) (TG(K)) (TGK) (TGase K) (Transglutaminase-1) (TGase-1)	4.51292	4.10533	4.48755	4.64468	4.33469	4.69911	4.61201
XM_005089843.2	0.693182	NA	NA	NA	NA	NA	NA	NA	NA	2.14059	2.23565	2.24035	2.21219	2.12686	2.28516	2.35363
XM_005089769.2	0.362939	NA	NA	NA	NA	NA	NA	NA	NA	2.60358	2.04948	2.62554	3.50607	3.15553	1.54381	1.89203
XM_005089770.2	0.834695	NA	NA	NA	NA	NA	NA	NA	NA	1.19005	2.20582	0.439954	0.296264	0.392779	0.727348	0.949703
XM_013082746.1	0.0107338	NA	NA	XP_012938200.1	type 2 phosphatidylinositol 4,5-bisphosphate 4-phosphatase-like	K13084	E5RFT4	PIP4P2	Phosphatidylinositol-4,5-bisphosphate 4-phosphatase (EC 3.1.3.78) (Fragment)	2.66545	2.33404	1.88837	1.87016	1.94457	1.93682	1.78748
XM_005089772.2	0.897782	NA	NA	XP_005089829.1	cell growth-regulating nucleolar protein-like	K15263	Q9NX58	LYAR PNAS-5	Cell growth-regulating nucleolar protein	4.20657	4.21193	4.01749	3.74148	3.79615	3.60842	3.40754
XM_005089773.2	0.244344	NA	NA	XP_005089830.1	cell growth-regulating nucleolar protein-like	K15263	Q9NX58	LYAR PNAS-5	Cell growth-regulating nucleolar protein	2.03796	1.2253	1.6621	2.21702	2.8201	2.13317	3.24646
XM_013082682.1	0.000717945	P4	DOWN	XP_012938136.1	dynactin subunit 1-like isoform X4	K04648	E7EX90	DCTN1	Dynactin subunit 1	6.58995	6.67381	6.25333	6.45675	6.30196	5.96772	6.12125
XM_005089778.2	0.550945	NA	NA	XP_005089835.2	dynactin subunit 1-like isoform X3	K04648	E7EX90	DCTN1	Dynactin subunit 1	2.79262	2.46894	2.84836	1.71991	2.46387	2.97188	2.14788
XM_005089775.1	0.0760633	NA	NA	XP_005089832.1	vacuolar protein sorting-associated protein 51 homolog	K20296	Q9UID3	VPS51 ANG2 C11orf2 C11orf3 FFR PP5382	Vacuolar protein sorting-associated protein 51 homolog (Another new gene 2 protein) (Protein fat-free homolog)	4.31532	4.36085	4.07485	4.01777	4.17538	3.90543	4.04737
XM_005089782.2	0.202063	NA	NA	XP_005089839.2	calcitonin gene-related peptide type 1 receptor-like		A0A0C4DG16	CALCR	Calcitonin receptor	1.88359	1.95647	1.98338	2.08157	1.92733	2.28526	2.05631
XM_005089806.2	0.181013	NA	NA	XP_005089863.1	leucine-rich repeat-containing protein 1-like		Q9H9A6	LRRC40	Leucine-rich repeat-containing protein 40	3.78679	3.76354	3.61379	3.5227	3.66593	3.30667	3.31524
XM_013082780.1	0.794822	NA	NA	XP_012938234.1	transforming acidic coiled-coil-containing protein 1-like		E7ET87	TACC1	Transforming acidic coiled-coil-containing protein 1	6.52389	6.39154	6.21482	6.25541	6.33043	6.14094	6.26795
XM_005089812.2	5.41921e-06	NA	NA	XP_005089869.1	vesicular integral-membrane protein VIP36-like	K10082	Q12907	LMAN2 C5orf8	Vesicular integral-membrane protein VIP36 (Glycoprotein GP36b) (Lectin mannose-binding 2) (Vesicular integral-membrane protein 36) (VIP36)	3.12286	3.16662	3.26831	3.20571	3.35234	3.34199	3.66864
NM_001204606.1	0.00379047	NA	NA	NP_001191535.1	adenylate cyclase	K08041	Q08828	ADCY1	Adenylate cyclase type 1 (EC 4.6.1.1) (ATP pyrophosphate-lyase 1) (Adenylate cyclase type I) (Adenylyl cyclase 1) (Ca(2+)/calmodulin-activated adenylyl cyclase)	5.03298	5.10073	5.10882	5.23971	5.32731	5.37052	5.59302
XM_005089816.2	0.119758	NA	NA	XP_005089873.1	protein CROWDED NUCLEI 4-like isoform X2		Q8NFZ5	TNIP2 ABIN2 FLIP1	TNFAIP3-interacting protein 2 (A20-binding inhibitor of NF-kappa-B activation 2) (ABIN-2) (Fetal liver LKB1-interacting protein)	2.28345	2.0176	2.65686	2.59379	2.50592	2.49234	2.65957
XM_005089817.2	0.268421	NA	NA	XP_005089874.1	TNFAIP3-interacting protein 2-like isoform X3		Q8NFZ5	TNIP2 ABIN2 FLIP1	TNFAIP3-interacting protein 2 (A20-binding inhibitor of NF-kappa-B activation 2) (ABIN-2) (Fetal liver LKB1-interacting protein)	3.53214	3.20838	3.18639	3.32678	3.19249	3.4804	3.76028
XM_005089818.2	0.847728	NA	NA	XP_005089875.1	lateral signaling target protein 2 homolog isoform X1		Q9HCC9	ZFYVE28 KIAA1643 LST2	Lateral signaling target protein 2 homolog (hLst2) (Zinc finger FYVE domain-containing protein 28)	1.51047	1.76266	1.68072	1.71251	1.6738	1.91411	1.85425
XM_005089824.2	0.708828	NA	NA	XP_005089881.1	isopentenyl-diphosphate Delta-isomerase 1-like isoform X1	K01823	Q13907	IDI1	Isopentenyl-diphosphate Delta-isomerase 1 (EC 5.3.3.2) (Isopentenyl pyrophosphate isomerase 1) (IPP isomerase 1) (IPPI1)	2.99119	2.48175	2.01819	2.36941	2.32871	2.23243	2.47998
XM_005089825.2	0.173168	NA	NA	XP_005089882.1	isopentenyl-diphosphate Delta-isomerase 1-like isoform X2	K01823	Q13907	IDI1	Isopentenyl-diphosphate Delta-isomerase 1 (EC 5.3.3.2) (Isopentenyl pyrophosphate isomerase 1) (IPP isomerase 1) (IPPI1)	5.35819	4.78259	4.92341	4.42725	4.68388	4.1891	4.37887
XM_013082869.1	0.617699	NA	NA	XP_012938323.1	isopentenyl-diphosphate Delta-isomerase 1-like isoform X2	K01823	Q13907	IDI1	Isopentenyl-diphosphate Delta-isomerase 1 (EC 5.3.3.2) (Isopentenyl pyrophosphate isomerase 1) (IPP isomerase 1) (IPPI1)	0.835858	4.30661	2.44846	2.6233	2.23229	2.2556	1.34801
XM_005089850.2	7.28995e-09	P4	DOWN	XP_005089907.1	probable hydrolase PNKD		Q8N490	PNKD KIAA1184 MR1 TAHCCP2 FKSG19 UNQ2491/PRO5778	Probable hydrolase PNKD (EC 3.-.-.-) (Myofibrillogenesis regulator 1) (MR-1) (Paroxysmal nonkinesiogenic dyskinesia protein) (Trans-activated by hepatitis C virus core protein 2)	4.71609	4.76935	4.39535	4.19826	4.31193	3.97274	3.95785
XM_005089826.2	0.955045	NA	NA	XP_005089883.1	probable oligoribonuclease	K13288	Q9Y3B8	REXO2 SFN SMFN CGI-114	Oligoribonuclease, mitochondrial (EC 3.1.-.-) (RNA exonuclease 2 homolog) (Small fragment nuclease)	4.15009	4.25136	4.18474	4.02062	4.23788	4.15323	4.08887
XM_005089831.2	0.998735	NA	NA	XP_005089888.2	limbic system-associated membrane protein-like		P98160	HSPG2	Basement membrane-specific heparan sulfate proteoglycan core protein (HSPG) (Perlecan) (PLC) [Cleaved into: Endorepellin, LG3 peptide]	8.79097	9.13108	8.90377	8.92856	8.94248	8.97493	8.9894
XM_005089855.2	0.96585	NA	NA	XP_005089912.1	E3 ubiquitin-protein ligase HUWE1-like isoform X3	K10592	Q7Z6Z7	HUWE1 KIAA0312 KIAA1578 UREB1 HSPC272	E3 ubiquitin-protein ligase HUWE1 (EC 2.3.2.26) (ARF-binding protein 1) (ARF-BP1) (HECT, UBA and WWE domain-containing protein 1) (HECT-type E3 ubiquitin transferase HUWE1) (Homologous to E6AP carboxyl terminus homologous protein 9) (HectH9) (Large structure of UREB1) (LASU1) (Mcl-1 ubiquitin ligase E3) (Mule) (Upstream regulatory element-binding protein 1) (URE-B1) (URE-binding protein 1)	1.61433	2.29634	2.12934	2.50518	2.37894	2.4289	2.16976
XM_005089856.2	0.0146963	NA	NA	XP_005089913.1	potassium voltage-gated channel protein Shaker-like	K04874	Q09470	KCNA1	Potassium voltage-gated channel subfamily A member 1 (Voltage-gated K(+) channel HuKI) (Voltage-gated potassium channel HBK1) (Voltage-gated potassium channel subunit Kv1.1)	1.4504	1.61498	1.51806	1.02354	1.51737	2.05755	1.28778
XM_005089858.2	0.0338112	NA	NA	NA	NA	NA	NA	NA	NA	5.04941	4.52916	4.43912	5.09175	4.79795	5.26891	4.8433
XM_005089860.2	1.7897e-09	P3	UP	XP_005089917.1	metabotropic glutamate receptor 3-like		O15303	GRM6 GPRC1F MGLUR6	Metabotropic glutamate receptor 6 (mGluR6)	2.94693	2.54431	2.69537	3.25841	3.18828	3.66378	3.44726
XM_005089859.2	9.80457e-06	P3	UP	XP_005089916.1	uncharacterized protein LOC101863945	K04608	Q14831	GRM7 GPRC1G MGLUR7	Metabotropic glutamate receptor 7 (mGluR7)	2.37169	2.10138	2.14995	2.75609	2.49212	3.175	2.95884
XM_005089861.2	0.17454	NA	NA	XP_005089918.1	translocon-associated protein subunit delta-like	K04571	P51571	SSR4 TRAPD	Translocon-associated protein subunit delta (TRAP-delta) (Signal sequence receptor subunit delta) (SSR-delta)	8.9768	9.1283	9.38777	9.24285	9.10175	9.12861	8.99894
XM_005089865.2	0.0131544	NA	NA	XP_005089922.1	transmembrane protein 243-like		Q9BU79	TMEM243 C7orf23	Transmembrane protein 243 (MDR1- and mitochondrial taxol resistance-associated protein) (MM-TRAG)	2.75708	2.90063	2.78393	2.5449	2.63023	2.41771	2.44855
XM_005089866.2	0.0357179	NA	NA	XP_005089923.2	heme-binding protein 2-like		Q9Y5Z4	HEBP2 C6orf34 SOUL	Heme-binding protein 2 (Placental protein 23) (PP23) (Protein SOUL)	2.05605	2.61448	2.30096	2.30355	2.41637	2.61807	2.88109
XR_220069.1	0.105611	NA	NA	NA	NA	NA	NA	NA	NA	9.6573	9.45092	9.65681	9.30861	9.5897	9.46493	9.41193
XM_005089869.2	0.938452	NA	NA	XP_005089926.1	origin recognition complex subunit 5-like	K02607	O43913	ORC5 ORC5L	Origin recognition complex subunit 5	2.11495	1.49544	1.64261	1.88136	1.75395	1.22857	1.57841
XM_005089870.2	0.999992	NA	NA	XP_005089927.1	origin recognition complex subunit 5-like	K02607	O43913	ORC5 ORC5L	Origin recognition complex subunit 5	1.09742	1.55708	1.2859	1.58919	1.45914	1.72823	1.23041
XM_013083062.1	0.716212	NA	NA	XP_012938516.1	lipoma HMGIC fusion partner-like 3 protein		Q7Z7J7	LHFPL4 GARLH4	LHFPL tetraspan subfamily member 4 protein (GABAA receptor regulatory Lhfpl4) (Lipoma HMGIC fusion partner-like 4 protein)	0.598798	0.621721	0.759233	0.554541	0.611507	1.15438	0.930255
XM_005089872.2	0.794862	NA	NA	XP_005089929.2	protein maelstrom homolog	K18411	Q96JY0	MAEL	Protein maelstrom homolog	2.09653	2.09961	1.87363	2.0563	1.95943	1.90455	1.74993
XM_013083383.1	0.256956	NA	NA	XP_012938837.1	hematopoietic prostaglandin D synthase-like	K04097	O60760	HPGDS GSTS PGDS PTGDS2	Hematopoietic prostaglandin D synthase (H-PGDS) (EC 5.3.99.2) (GST class-sigma) (Glutathione S-transferase) (EC 2.5.1.18) (Glutathione-dependent PGD synthase) (Glutathione-requiring prostaglandin D synthase) (Prostaglandin-H2 D-isomerase)	2.54863	2.46588	2.56925	2.32505	2.34901	2.51887	2.87106
XM_005089882.2	0.00305924	P4	DOWN	XP_005089939.1	peroxisomal biogenesis factor 19-like	K13337	P40855	PEX19 HK33 PXF OK/SW-cl.22	Peroxisomal biogenesis factor 19 (33 kDa housekeeping protein) (Peroxin-19) (Peroxisomal farnesylated protein)	4.66456	4.63276	4.45752	4.27803	4.3074	4.13375	4.03197
XM_013083099.1	0.894741	NA	NA	XP_012938553.1	uncharacterized protein LOC101859371		P18583	SON C21orf50 DBP5 KIAA1019 NREBP HSPC310 HSPC312	Protein SON (Bax antagonist selected in saccharomyces 1) (BASS1) (Negative regulatory element-binding protein) (NRE-binding protein) (Protein DBP-5) (SON3)	1.1169	0.964675	1.49047	1.63679	1.29306	1.91207	1.46552
XM_005089885.2	0.665173	NA	NA	NA	NA	NA	NA	NA	NA	1.58054	1.61518	1.40181	1.32165	1.46929	1.77864	1.35619
XM_013083124.1	0.926765	NA	NA	XP_012938578.1	U3 small nucleolar RNA-associated protein 15 homolog	K14549	Q8TED0	UTP15	U3 small nucleolar RNA-associated protein 15 homolog	3.1264	3.29101	3.19175	3.22667	3.19561	3.25568	3.2792
XM_013083134.1	0.999162	NA	NA	XP_012938588.1	CREB-regulated transcription coactivator 1-like isoform X3	K15309	Q6UUV9	CRTC1 KIAA0616 MECT1 TORC1 WAMTP1	CREB-regulated transcription coactivator 1 (Mucoepidermoid carcinoma translocated protein 1) (Transducer of regulated cAMP response element-binding protein 1) (TORC-1) (Transducer of CREB protein 1)	2.68468	2.70958	2.73513	2.59021	2.62188	2.20724	2.71994
XM_005089887.2	0.541808	NA	NA	XP_005089944.1	CREB-regulated transcription coactivator 1-like isoform X2	K15309	Q6UUV9	CRTC1 KIAA0616 MECT1 TORC1 WAMTP1	CREB-regulated transcription coactivator 1 (Mucoepidermoid carcinoma translocated protein 1) (Transducer of regulated cAMP response element-binding protein 1) (TORC-1) (Transducer of CREB protein 1)	1.74049	1.30917	1.191	1.37864	1.24954	1.79826	1.39407
XM_005089936.2	0.828267	NA	NA	XP_005089993.1	DNA-directed RNA polymerase III subunit RPC3-like	K03023	E9PHH9	POLR3C	DNA-directed RNA polymerase III subunit RPC3	2.52781	2.76121	2.48326	2.71441	2.62787	2.69381	2.51624
XM_005089888.1	0.646758	NA	NA	XP_005089945.1	exonuclease 3'-5' domain-containing protein 2-like	K20777	Q9NVH0	EXD2 C14orf114 EXDL2	Exonuclease 3'-5' domain-containing protein 2 (EC 3.1.11.1) (Exonuclease 3'-5' domain-like-containing protein 2)	2.7614	2.63614	2.75228	2.67775	3.42591	2.96459	3.30761
XM_013083148.1	0.987061	NA	NA	NA	NA	NA	NA	NA	NA	2.54364	2.11068	1.80398	1.78128	1.77166	1.89063	1.92495
XM_013083152.1	0.995315	NA	NA	NA	NA	NA	NA	NA	NA	1.9398	2.32833	1.22277	1.33504	2.22769	1.56075	1.91459
XM_013083399.1	0.0371289	NA	NA	XP_012938853.1	transcription factor collier-like	K09103	Q9H4W6	EBF3 COE3	Transcription factor COE3 (Early B-cell factor 3) (EBF-3) (Olf-1/EBF-like 2) (O/E-2) (OE-2)	2.87504	2.64953	2.98728	2.78852	2.9099	3.9137	3.66212
XM_005089897.2	0.0727944	NA	NA	XP_005089954.1	WD repeat-containing protein 6-like		A0A087X295	WDR6	WD repeat-containing protein 6	2.08974	2.28631	2.17827	2.29093	2.27524	2.42348	2.39945
XM_005089898.2	0.311699	NA	NA	XP_005089955.1	formimidoyltransferase-cyclodeaminase-like	K13990	O95954	FTCD	Formimidoyltransferase-cyclodeaminase (Formiminotransferase-cyclodeaminase) (FTCD) (LCHC1) [Includes: Glutamate formimidoyltransferase (EC 2.1.2.5) (Glutamate formiminotransferase) (Glutamate formyltransferase), Formimidoyltetrahydrofolate cyclodeaminase (EC 4.3.1.4) (Formiminotetrahydrofolate cyclodeaminase)]	3.1264	2.69479	2.50539	2.54302	2.57155	2.57482	2.58893
XM_005089901.2	0.00912609	NA	NA	XP_005089958.1	glutathione S-transferase omega-1-like	K00799	P78417	GSTO1 GSTTLP28	Glutathione S-transferase omega-1 (GSTO-1) (EC 2.5.1.18) (Glutathione S-transferase omega 1-1) (GSTO 1-1) (Glutathione-dependent dehydroascorbate reductase) (EC 1.8.5.1) (Monomethylarsonic acid reductase) (MMA(V) reductase) (EC 1.20.4.2) (S-(Phenacyl)glutathione reductase) (SPG-R)	4.51707	4.69001	4.60055	4.55444	4.31136	4.15472	4.15148
XM_005089909.2	0.000314023	P4	DOWN	XP_005089966.1	hexokinase-2-like isoform X4	K00844	P35557	GCK	Glucokinase (EC 2.7.1.2) (Hexokinase type IV) (HK IV) (Hexokinase-4) (HK4) (Hexokinase-D)	6.76321	6.87883	6.58895	6.60134	6.71671	6.20766	6.21431
XM_005089904.2	0.990052	NA	NA	XP_005089961.1	hexokinase-like isoform X1	K00844	P35557	GCK	Glucokinase (EC 2.7.1.2) (Hexokinase type IV) (HK IV) (Hexokinase-4) (HK4) (Hexokinase-D)	2.76141	2.41743	2.12403	1.66783	2.23345	1.94254	2.44424
XM_005089905.2	3.02967e-05	P4	DOWN	XP_005089962.1	hexokinase-2-like isoform X2	K00844	P35557	GCK	Glucokinase (EC 2.7.1.2) (Hexokinase type IV) (HK IV) (Hexokinase-4) (HK4) (Hexokinase-D)	5.2514	5.4278	5.00454	4.97401	4.76316	4.39703	4.07977
XM_005089906.2	0.157121	NA	NA	XP_005089963.1	hexokinase-2-like isoform X2	K00844	P35557	GCK	Glucokinase (EC 2.7.1.2) (Hexokinase type IV) (HK IV) (Hexokinase-4) (HK4) (Hexokinase-D)	4.34753	4.25712	3.98535	3.61131	3.65743	2.9644	2.9967
XM_005089907.2	0.571427	NA	NA	XP_005089964.1	hexokinase-like isoform X3	K00844	P35557	GCK	Glucokinase (EC 2.7.1.2) (Hexokinase type IV) (HK IV) (Hexokinase-4) (HK4) (Hexokinase-D)	2.76909	3.1876	2.29781	2.82545	2.0865	1.58882	2.25887
XM_013083269.1	0.237986	NA	NA	XP_012938723.1	E3 ubiquitin-protein ligase RNF126-like	K11982	Q9Y4L5	RNF115 ZNF364	E3 ubiquitin-protein ligase RNF115 (EC 2.3.2.27) (RING finger protein 115) (RING-type E3 ubiquitin transferase RNF115) (Rabring 7) (Zinc finger protein 364)	4.21378	4.30132	4.19634	4.13117	4.03877	4.04215	4.00427
XM_013083273.1	0.180197	NA	NA	NA	NA	NA	NA	NA	NA	1.3257	1.48292	1.10505	1.13059	1.4519	1.4945	1.19563
XM_005089915.2	0.19968	NA	NA	XP_005089972.1	prostaglandin F synthase-like		P14550	AKR1A1 ALDR1 ALR	Alcohol dehydrogenase [NADP(+)] (EC 1.1.1.2) (Aldehyde reductase) (Aldo-keto reductase family 1 member A1)	2.62014	2.54318	2.66003	2.67714	2.70555	2.93257	2.8064
XM_013083312.1	0.00789401	P4	DOWN	XP_012938766.1	leucine-rich repeat flightless-interacting protein 2-like isoform X7		Q9Y608	LRRFIP2	Leucine-rich repeat flightless-interacting protein 2 (LRR FLII-interacting protein 2)	4.75149	4.84384	4.57794	4.36723	4.29849	4.25954	4.27602
XM_013083304.1	0.99365	NA	NA	XP_012938758.1	leucine-rich repeat flightless-interacting protein 2-like isoform X5		Q9Y608	LRRFIP2	Leucine-rich repeat flightless-interacting protein 2 (LRR FLII-interacting protein 2)	1.39059	1.28867	1.63236	1.77345	1.40934	1.41487	1.07438
XM_013083289.1	0.81901	NA	NA	XP_012938743.1	leucine-rich repeat flightless-interacting protein 1-like isoform X2		C9JSU1	LRRFIP2	Leucine-rich repeat flightless-interacting protein 2 (Fragment)	1.81601	1.55455	1.79	1.84716	1.63586	1.78628	1.68295
XM_005089916.2	7.31786e-07	P4	DOWN	XP_005089973.1	MOB-like protein phocein		Q9Y3A3	MOB4 MOB3 MOBKL3 PHOCN PREI3 CGI-95	MOB-like protein phocein (2C4D) (Class II mMOB1) (Mob1 homolog 3) (Mob3) (Mps one binder kinase activator-like 3) (Preimplantation protein 3)	5.88647	5.90098	5.75844	5.58935	5.47732	5.36719	5.23374
XM_005089917.2	0.000922928	P4	DOWN	XP_005089974.1	fumarylacetoacetate hydrolase domain-containing protein 2-like		Q96GK7	FAHD2A CGI-105	Fumarylacetoacetate hydrolase domain-containing protein 2A (EC 3.-.-.-)	5.34851	5.48098	5.16841	5.01735	5.17746	4.82925	4.86436
XM_005089946.2	0.145708	NA	NA	XP_005090003.1	leucine-rich repeat-containing protein 46-like isoform X3		Q96FV0	LRRC46	Leucine-rich repeat-containing protein 46	1.34308	1.58795	1.46062	1.54877	1.56573	1.08464	1.0208
XM_005089918.2	0.380624	NA	NA	XP_005089975.1	grpE protein homolog 1, mitochondrial-like	K03687	Q9HAV7	GRPEL1 GREPEL1	GrpE protein homolog 1, mitochondrial (HMGE) (Mt-GrpE#1)	4.40358	4.51562	4.48229	4.17972	4.45269	4.30045	4.57381
XM_005089922.2	0.0104268	NA	NA	XP_005089979.1	fibroblast growth factor receptor-like 1		Q8N441	FGFRL1 FGFR5 FHFR UNQ480/PRO943	Fibroblast growth factor receptor-like 1 (FGF receptor-like protein 1) (FGF homologous factor receptor) (FGFR-like protein) (Fibroblast growth factor receptor 5) (FGFR-5)	1.98992	2.37507	2.16939	1.62947	1.92106	0.873094	1.61153
XM_013083413.1	0.999992	NA	NA	NA	NA	NA	NA	NA	NA	0.0401342	0.0527981	0.202061	0.125127	0.0619667	0.00247703	0.098619
XM_005089925.2	0.525621	NA	NA	XP_005089982.2	nicotinamide/nicotinic acid mononucleotide adenylyltransferase 1-like isoform X1	K06210	Q9HAN9	NMNAT1 NMNAT	Nicotinamide/nicotinic acid mononucleotide adenylyltransferase 1 (NMN/NaMN adenylyltransferase 1) (EC 2.7.7.1) (EC 2.7.7.18) (Nicotinamide-nucleotide adenylyltransferase 1) (NMN adenylyltransferase 1) (Nicotinate-nucleotide adenylyltransferase 1) (NaMN adenylyltransferase 1)	5.63822	5.61981	5.39979	5.53674	5.68421	5.29492	5.5601
XM_005089926.2	0.152152	NA	NA	XP_005089983.2	nicotinamide/nicotinic acid mononucleotide adenylyltransferase 1-like isoform X2	K06210	Q9HAN9	NMNAT1 NMNAT	Nicotinamide/nicotinic acid mononucleotide adenylyltransferase 1 (NMN/NaMN adenylyltransferase 1) (EC 2.7.7.1) (EC 2.7.7.18) (Nicotinamide-nucleotide adenylyltransferase 1) (NMN adenylyltransferase 1) (Nicotinate-nucleotide adenylyltransferase 1) (NaMN adenylyltransferase 1)	4.31076	4.41456	4.02627	3.94102	4.06421	3.89226	3.96745
XM_013083420.1	0.0174578	NA	NA	XP_012938874.1	YEATS domain-containing protein 2-like		Q9ULM3	YEATS2 KIAA1197	YEATS domain-containing protein 2	1.94098	2.11459	1.87956	2.39735	2.18316	2.32036	2.27447
XM_005089947.2	0.0965779	NA	NA	XP_005090004.1	probable dolichyl pyrophosphate Glc1Man9GlcNAc2 alpha-1,3-glucosyltransferase	K03849	Q9BVK2	ALG8 HUSSY-02	Probable dolichyl pyrophosphate Glc1Man9GlcNAc2 alpha-1,3-glucosyltransferase (EC 2.4.1.265) (Asparagine-linked glycosylation protein 8 homolog) (Dol-P-Glc:Glc(1)Man(9)GlcNAc(2)-PP-dolichyl alpha-1,3-glucosyltransferase) (Dolichyl-P-Glc:Glc1Man9GlcNAc2-PP-dolichyl glucosyltransferase)	3.29641	3.30142	3.32569	3.29464	3.44125	3.51253	3.35425
XM_005090009.2	0.00458882	P4	DOWN	XP_005090066.1	cardioacceleratory peptide receptor-like	K08376	Q6W5P4	NPSR1 GPR154 GPRA PGR14	Neuropeptide S receptor (G-protein coupled receptor 154) (G-protein coupled receptor PGR14) (G-protein coupled receptor for asthma susceptibility)	3.39857	3.63515	3.33168	3.00158	2.90538	1.62403	2.03648
XM_005089949.2	0.000888836	NA	NA	XP_005090006.2	arginine/serine-rich protein PNISR-like isoform X1	K13170	Q8TF01	PNISR C6orf111 SFRS18 SRRP130 HSPC261 HSPC306	Arginine/serine-rich protein PNISR (PNN-interacting serine/arginine-rich protein) (SR-related protein) (SR-rich protein) (Serine/arginine-rich-splicing regulatory protein 130) (SRrp130) (Splicing factor, arginine/serine-rich 130) (Splicing factor, arginine/serine-rich 18)	3.4542	3.08955	3.16847	2.71341	3.3817	3.73805	3.57498
XM_005089948.2	0.124038	NA	NA	XP_005090005.1	arginine/serine-rich protein PNISR-like isoform X2	K13170	Q8TF01	PNISR C6orf111 SFRS18 SRRP130 HSPC261 HSPC306	Arginine/serine-rich protein PNISR (PNN-interacting serine/arginine-rich protein) (SR-related protein) (SR-rich protein) (Serine/arginine-rich-splicing regulatory protein 130) (SRrp130) (Splicing factor, arginine/serine-rich 130) (Splicing factor, arginine/serine-rich 18)	2.57025	2.9831	3.00239	2.70961	2.76661	3.0236	2.60963
XM_005089950.2	0.0478613	NA	NA	XP_005090007.1	cleavage stimulation factor subunit 2-like	K14407	E9PID8	CSTF2	Cleavage stimulation factor subunit 2	4.54749	4.67088	4.79436	4.61401	4.64171	4.79527	4.80158
XM_005090010.2	0.00187903	P4	DOWN	XP_005090067.2	monocarboxylate transporter 3-like	K08185	Q6ZSM3	SLC16A12 MCT12	Monocarboxylate transporter 12 (MCT 12) (Creatine transporter 2) (CRT2) (Solute carrier family 16 member 12)	1.33372	1.62933	1.33357	1.12936	1.09224	0.397887	0.639149
XM_013083748.1	0.000130115	P4	DOWN	XP_012939202.1	monocarboxylate transporter 3-like	K08185	Q6ZSM3	SLC16A12 MCT12	Monocarboxylate transporter 12 (MCT 12) (Creatine transporter 2) (CRT2) (Solute carrier family 16 member 12)	2.95048	3.07626	2.18762	2.09077	2.16776	0.888433	1.47156
XM_005089951.1	0.976206	NA	NA	XP_005090008.1	protein GDAP2 homolog		Q9NXN4	GDAP2	Ganglioside-induced differentiation-associated protein 2	3.07402	3.6374	3.91931	3.34607	2.93255	2.75121	3.5875
XM_005089952.2	0.838068	NA	NA	XP_005090009.1	protein GDAP2 homolog		Q9NXN4	GDAP2	Ganglioside-induced differentiation-associated protein 2	2.23639	2.02657	0.955308	1.89834	2.63252	2.16102	1.24253
XM_005089953.2	0.626307	NA	NA	XP_005090010.1	putative hexokinase HKDC1	K00844	P19367	HK1	Hexokinase-1 (EC 2.7.1.1) (Brain form hexokinase) (Hexokinase type I) (HK I)	1.5863	1.73531	1.55977	1.52001	1.49131	1.49147	1.29867
XM_005089956.2	0.0434145	NA	NA	XP_005090013.1	calcipressin-1-like	K17903	Q14206	RCAN2 DSCR1L1 ZAKI4	Calcipressin-2 (Down syndrome candidate region 1-like 1) (Myocyte-enriched calcineurin-interacting protein 2) (MCIP2) (Regulator of calcineurin 2) (Thyroid hormone-responsive protein ZAKI-4)	4.52122	4.49422	4.22527	4.22109	4.15435	4.07185	4.10423
XM_005089957.2	0.433025	NA	NA	XP_005090014.1	CDK5 regulatory subunit-associated protein 1-like		Q96SZ6	CDK5RAP1 C20orf34 CGI-05 HSPC167	CDK5 regulatory subunit-associated protein 1 (CDK5 activator-binding protein C42)	2.22757	2.43081	2.29328	2.2798	2.44581	2.2586	2.57016
XM_005089958.2	0.741133	NA	NA	XP_005090015.1	multidrug resistance-associated protein 1-like	K05665	P33527	ABCC1 MRP MRP1	Multidrug resistance-associated protein 1 (ATP-binding cassette sub-family C member 1) (Leukotriene C(4) transporter) (LTC4 transporter)	1.06488	0.688315	0.606895	0.508585	1.0169	1.5465	1.15409
XM_013083520.1	7.98908e-05	P2	UP	NA	NA	NA	NA	NA	NA	3.59609	3.35055	3.56185	3.79775	3.96391	4.46648	4.489
XM_013083526.1	0.999992	NA	NA	NA	NA	NA	NA	NA	NA	2.0517	2.2868	2.08452	1.82016	2.29285	1.62283	2.02797
XM_005089965.2	0.27419	NA	NA	XP_005090022.1	fatty-acid amide hydrolase 2-like	K19176	Q6GMR7	FAAH2 AMDD	Fatty-acid amide hydrolase 2 (EC 3.5.1.99) (Amidase domain-containing protein) (Anandamide amidohydrolase 2) (Oleamide hydrolase 2)	2.8478	2.9757	2.71523	2.8778	2.70144	2.39456	2.60481
XM_005089966.2	0.892775	NA	NA	XP_005090023.1	uncharacterized protein LOC101847463	K11859	A0A087WXL5	TNFAIP3	Tumor necrosis factor alpha-induced protein 3	1.01416	0.878709	1.32945	2.10532	1.67657	1.2423	1.72436
XM_005089967.2	0.00101797	P3	UP	NA	NA	NA	NA	NA	NA	6.14313	6.33271	6.58035	7.06004	6.83954	7.07326	7.18214
XM_013083579.1	0.441177	NA	NA	XP_012939033.1	relaxin receptor 2-like		Q9HBX9	RXFP1 LGR7	Relaxin receptor 1 (Leucine-rich repeat-containing G-protein coupled receptor 7) (Relaxin family peptide receptor 1)	2.35057	2.44045	2.27993	1.95803	1.8093	1.8709	1.78563
XM_013083836.1	0.146108	NA	NA	XP_012939290.1	relaxin receptor 1-like		E9PCA3	RXFP1	Relaxin receptor 1	2.88371	2.62846	2.35261	1.77205	2.30633	2.32274	2.21936
XM_013083845.1	0.0893896	NA	NA	XP_012939299.1	G-protein coupled receptor GRL101-like	K04306	A0A0A0MT52	RXFP1	Relaxin receptor 1	3.38708	3.08607	2.91466	2.29819	2.75165	2.99564	2.87334
XM_005089968.2	0.0278417	NA	NA	NA	NA	NA	NA	NA	NA	10.657	11.8976	12.2803	12	11.2241	8.8826	11.5564
XM_005089969.2	0.976746	NA	NA	NA	NA	NA	NA	NA	NA	1.62136	1.63386	1.4238	1.73836	1.94833	2.43963	1.94969
XM_013083613.1	0.0122679	NA	NA	XP_012939067.1	dual specificity protein phosphatase 14-like	K14165	O95147	DUSP14 MKP6	Dual specificity protein phosphatase 14 (EC 3.1.3.16) (EC 3.1.3.48) (MKP-1-like protein tyrosine phosphatase) (MKP-L) (Mitogen-activated protein kinase phosphatase 6) (MAP kinase phosphatase 6) (MKP-6)	2.02652	1.88744	2.2237	1.97161	2.20383	2.68351	2.75227
XM_013083617.1	0.371685	NA	NA	XP_012939071.1	uncharacterized protein LOC101859900		P15291	B4GALT1 GGTB2	Beta-1,4-galactosyltransferase 1 (Beta-1,4-GalTase 1) (Beta4Gal-T1) (b4Gal-T1) (EC 2.4.1.-) (Beta-N-acetylglucosaminyl-glycolipid beta-1,4-galactosyltransferase) (Beta-N-acetylglucosaminylglycopeptide beta-1,4-galactosyltransferase) (EC 2.4.1.38) (Lactose synthase A protein) (EC 2.4.1.22) (N-acetyllactosamine synthase) (EC 2.4.1.90) (Nal synthase) (UDP-Gal:beta-GlcNAc beta-1,4-galactosyltransfera…	2.47142	2.49025	2.21487	2.34665	2.1134	2.23841	2.18057
XM_005089975.2	0.702985	NA	NA	NA	NA	NA	NA	NA	NA	1.66557	1.89792	1.67683	1.65172	1.55266	1.81085	1.3578
XM_005089981.2	0.777754	NA	NA	XP_005090038.1	coiled-coil domain-containing protein 83-like		Q8IWF9	CCDC83 HSD9	Coiled-coil domain-containing protein 83	0.916831	1.67064	2.23415	1.89086	2.01901	2.2441	2.1289
XM_005089986.2	0.991954	NA	NA	XP_005090043.1	rho GTPase-activating protein 8-like isoform X2		B1AHC3	PRR5-ARHGAP8	PRR5-ARHGAP8 readthrough	1.75143	1.73534	1.4227	1.83171	1.47562	1.39833	1.37991
XM_005089992.2	0.608903	NA	NA	NA	NA	NA	NA	NA	NA	1.27912	1.46428	1.41332	1.25143	1.20098	1.66097	1.22524
XM_005089996.2	0.662625	NA	NA	XP_005090053.1	TIP41-like protein	K17607	O75663	TIPRL	TIP41-like protein (Putative MAPK-activating protein PM10) (Type 2A-interacting protein) (TIP)	3.33596	3.27202	3.21879	3.03447	3.28306	3.05859	3.13055
XM_013083659.1	0.306969	NA	NA	XP_012939113.1	protein phosphatase 1 regulatory subunit 12A-like	K06270	F8VZN8	PPP1R12A	Protein phosphatase 1 regulatory subunit 12A (Fragment)	0.875477	1.05564	0.960408	1.05155	1.03072	1.29359	1.02699
XM_005089998.2	0.516071	NA	NA	XP_005090055.1	small acidic protein-like		O00193	SMAP C11orf58	Small acidic protein	3.55808	3.56223	3.4615	3.22313	3.39837	3.23147	3.29109
XM_013083683.1	0.00394016	NA	NA	XP_012939137.1	uncharacterized protein LOC101860864 isoform X2		Q14207	NPAT CAND3 E14	Protein NPAT (Nuclear protein of the ataxia telangiectasia mutated locus) (Nuclear protein of the ATM locus) (p220)	0.67712	0.871455	1.04258	1.23187	1.11039	1.36046	1.10851
XM_005090001.2	0.286213	NA	NA	XP_005090058.2	small conductance calcium-activated potassium channel protein-like	K04944	A0A0A0MQW9	KCNN3	Small conductance calcium-activated potassium channel protein 3	2.38512	3.0079	2.72895	2.45714	2.38124	2.51388	2.07006
XM_013083697.1	0.000195756	P4	DOWN	XP_012939151.1	myophilin-like	K20526	Q01995	TAGLN SM22 WS3-10	Transgelin (22 kDa actin-binding protein) (Protein WS3-10) (Smooth muscle protein 22-alpha) (SM22-alpha)	9.10813	8.9531	8.8469	8.86094	8.59242	8.38565	8.20667
XM_013083794.1	0.0239752	NA	NA	XP_012939248.1	blood vessel epicardial substance-like	K21108	Q8NE79	BVES POP1 POPDC1	Blood vessel epicardial substance (hBVES) (Popeye domain-containing protein 1) (Popeye protein 1)	4.77456	5.00928	4.58199	4.18678	4.30255	5.15172	4.83521
XM_013083802.1	0.869738	NA	NA	XP_012939256.1	blood vessel epicardial substance-like	K21108	Q8NE79	BVES POP1 POPDC1	Blood vessel epicardial substance (hBVES) (Popeye domain-containing protein 1) (Popeye protein 1)	2.42389	2.61191	2.57453	2.51914	2.3961	2.69087	2.35158
XM_005090003.2	0.000275417	NA	NA	XP_005090060.1	catalase-like isoform X2	K03781	P04040	CAT	Catalase (EC 1.11.1.6)	6.27124	6.27104	5.98187	5.98419	5.96392	5.70604	5.77163
XM_013083719.1	0.957374	NA	NA	XP_012939173.1	transient receptor potential cation channel subfamily A member 1 homolog		O75762	TRPA1 ANKTM1	Transient receptor potential cation channel subfamily A member 1 (Ankyrin-like with transmembrane domains protein 1) (Transformation-sensitive protein p120)	1.19708	1.2156	1.13038	1.10352	1.11257	1.13788	1.0347
XM_013083810.1	0.891198	NA	NA	XP_012939264.1	regulatory-associated protein of mTOR-like	K07204	Q8N122	RPTOR KIAA1303 RAPTOR	Regulatory-associated protein of mTOR (Raptor) (p150 target of rapamycin (TOR)-scaffold protein)	2.32221	2.40948	2.18616	2.13199	2.09627	2.37749	2.15708
XM_013083721.1	0.883312	NA	NA	XP_012939175.1	regulatory-associated protein of mTOR-like	K07204	Q8N122	RPTOR KIAA1303 RAPTOR	Regulatory-associated protein of mTOR (Raptor) (p150 target of rapamycin (TOR)-scaffold protein)	3.19906	3.43219	3.08084	3.10998	3.04415	3.15154	3.04831
XM_013083855.1	0.0251913	NA	NA	XP_012939309.1	multiple PDZ domain protein-like	K06095	B7ZB24	MPDZ	cDNA, FLJ79388, highly similar to Multiple PDZ domain protein	3.40209	3.62979	3.14854	3.35008	3.31554	3.0346	2.79822
XM_005090041.2	3.88305e-05	NA	NA	XP_005090098.1	uncharacterized protein LOC101863315		Q6UXP7	FAM151B UNQ9217/PRO28685	Protein FAM151B	2.41311	2.36125	2.78794	2.75741	2.70941	2.55684	2.95651
XM_005090042.2	0.103598	NA	NA	XP_005090099.1	non-specific lipid-transfer protein-like	K08764	P22307	SCP2	Non-specific lipid-transfer protein (NSL-TP) (EC 2.3.1.176) (Propanoyl-CoA C-acyltransferase) (SCP-chi) (SCPX) (Sterol carrier protein 2) (SCP-2) (Sterol carrier protein X) (SCP-X)	7.16253	7.0765	6.81841	6.89947	6.99017	6.75198	6.97577
XM_005090044.2	1.87902e-07	NA	NA	XP_005090101.1	nipped-B-like protein B isoform X2	K06672	Q6KC79	NIPBL IDN3 SCC2	Nipped-B-like protein (Delangin) (SCC2 homolog)	2.65209	2.45815	2.55514	2.59409	2.663	2.905	2.88483
XM_013083914.1	0.393628	NA	NA	XP_012939368.1	ceramide kinase-like	K04715	Q8TCT0	CERK KIAA1646	Ceramide kinase (hCERK) (EC 2.7.1.138) (Acylsphingosine kinase) (Lipid kinase 4) (LK4)	2.55323	2.14232	2.58621	2.60982	2.74611	2.95322	2.73634
XM_005090048.2	0.728022	NA	NA	XP_005090105.1	zinc transporter 7-like	K14692	Q8NEW0	SLC30A7 ZNT7 ZNTL2	Zinc transporter 7 (ZnT-7) (Solute carrier family 30 member 7) (Znt-like transporter 2)	1.33363	1.48046	1.29838	1.51623	1.56274	1.32593	1.58974
XM_005090049.2	0.82212	NA	NA	XP_005090106.1	NAD kinase 2, mitochondrial-like	K00858	Q4G0N4	NADK2 C5orf33 MNADK NADKD1	NAD kinase 2, mitochondrial (EC 2.7.1.23) (Mitochondrial NAD kinase) (NAD kinase domain-containing protein 1, mitochondrial)	4.41525	4.51255	4.36541	4.30947	4.22877	4.19754	4.25873
XM_005090050.2	0.0228161	NA	NA	XP_005090107.1	diphthine methyl ester synthase-like	K00586	Q9H2P9	DPH5 AD-018 CGI-30 HSPC143 NPD015	Diphthine methyl ester synthase (EC 2.1.1.314) (Diphthamide biosynthesis methyltransferase)	4.5034	4.63004	4.20817	4.13303	4.12918	3.99179	4.06511
XM_005090051.2	0.936317	NA	NA	XP_005090108.1	ubiquitin-protein ligase E3C-like isoform X2	K10589	Q15386	UBE3C KIAA0010 KIAA10	Ubiquitin-protein ligase E3C (EC 2.3.2.26) (HECT-type ubiquitin transferase E3C) (HectH2)	2.14546	2.0936	2.01184	2.03945	1.942	2.07281	2.03541
XM_013083954.1	0.578942	NA	NA	XP_012939408.1	acid sphingomyelinase-like phosphodiesterase 3a	K01128	Q92485	SMPDL3B ASML3B ASMLPD	Acid sphingomyelinase-like phosphodiesterase 3b (ASM-like phosphodiesterase 3b) (EC 3.1.4.-)	1.95116	2.05715	2.2221	2.18137	1.79532	1.90883	2.08522
XR_220075.2	0.605161	NA	NA	NA	NA	NA	NA	NA	NA	6.95479	7.36857	6.78147	6.95105	6.71734	7.03062	6.6492
XM_005090057.2	0.195176	NA	NA	XP_005090114.1	glucosidase 2 subunit beta-like isoform X2	K08288	P14314	PRKCSH G19P1	Glucosidase 2 subunit beta (80K-H protein) (Glucosidase II subunit beta) (Protein kinase C substrate 60.1 kDa protein heavy chain) (PKCSH)	3.88702	4.01517	4.15986	3.97307	4.04473	3.69964	4.33135
XM_005090056.2	0.0834626	NA	NA	XP_005090113.1	glucosidase 2 subunit beta-like isoform X1	K08288	P14314	PRKCSH G19P1	Glucosidase 2 subunit beta (80K-H protein) (Glucosidase II subunit beta) (Protein kinase C substrate 60.1 kDa protein heavy chain) (PKCSH)	5.57274	5.34898	5.3002	5.24838	5.49548	5.48523	5.54226
XM_013083978.1	0.569289	NA	NA	XP_012939432.1	jouberin-like	K16740	Q8N157	AHI1	Jouberin (Abelson helper integration site 1 protein homolog) (AHI-1)	1.75869	1.5569	1.5859	1.56226	1.60595	1.61015	1.74343
XM_005090058.2	0.681613	NA	NA	XP_005090115.1	UDP-glucose 4-epimerase-like	K01784	Q14376	GALE	UDP-glucose 4-epimerase (EC 5.1.3.2) (Galactowaldenase) (UDP-N-acetylgalactosamine 4-epimerase) (UDP-GalNAc 4-epimerase) (UDP-N-acetylglucosamine 4-epimerase) (UDP-GlcNAc 4-epimerase) (EC 5.1.3.7) (UDP-galactose 4-epimerase)	2.4643	2.34542	2.02246	2.27804	1.96828	1.42566	1.4569
XM_005090063.2	0.648498	NA	NA	XP_005090120.1	UDP-glucose 4-epimerase-like	K01784	Q14376	GALE	UDP-glucose 4-epimerase (EC 5.1.3.2) (Galactowaldenase) (UDP-N-acetylgalactosamine 4-epimerase) (UDP-GalNAc 4-epimerase) (UDP-N-acetylglucosamine 4-epimerase) (UDP-GlcNAc 4-epimerase) (EC 5.1.3.7) (UDP-galactose 4-epimerase)	0.968629	0.80152	0.869942	0.996288	0.92227	1.11724	0.939842
XM_005090064.2	0.0179701	NA	NA	XP_005090121.1	protein RTF2 homolog		Q9BY42	RTFDC1 C20orf43 AD-007 CDA05 HSPC164 HSPC169	Protein RTF2 homolog (Replication termination factor 2 domain-containing protein 1)	4.75856	4.80702	4.65666	4.64847	4.74412	4.90925	5.03344
XM_013084007.1	0.00826501	NA	NA	NA	NA	NA	NA	NA	NA	1.475	1.00908	0.865808	0.880506	0.664218	0.198731	0.413903
XM_005090092.2	0.0833356	NA	NA	XP_005090149.2	collagen alpha-2(I) chain-like	K08131	P20849	COL9A1	Collagen alpha-1(IX) chain	0.546964	0.600135	0.666744	0.518398	0.24474	0.114232	0.22639
XR_220079.2	0.0644545	NA	NA	NA	NA	NA	NA	NA	NA	2.86699	3.25058	3.4531	3.88617	3.01918	2.43286	2.52414
XM_005090093.2	0.831669	NA	NA	XP_005090150.2	aminopeptidase O-like	K09606	A0A0A0MST7	C9orf3	Chromosome 9 open reading frame 3 (Fragment)	1.14173	1.0851	1.16954	1.12769	1.02419	1.17417	1.4696
XM_005090065.2	0.000519955	NA	NA	XP_005090122.1	BTB/POZ domain-containing protein 19-like		C9JJ37	BTBD19	BTB/POZ domain-containing protein 19	1.61286	1.34937	1.69897	1.39815	1.94756	1.71474	2.21576
XM_005090066.1	0.594308	NA	NA	XP_005090123.1	elongation of very long chain fatty acids protein 7-like	K10250	Q9BW60	ELOVL1 SSC1 CGI-88	Elongation of very long chain fatty acids protein 1 (EC 2.3.1.199) (3-keto acyl-CoA synthase ELOVL1) (ELOVL fatty acid elongase 1) (ELOVL FA elongase 1) (Very long chain 3-ketoacyl-CoA synthase 1) (Very long chain 3-oxoacyl-CoA synthase 1)	1.99329	2.06741	2.20717	1.76032	1.65682	1.56925	1.55584
XM_013084045.1	1.96469e-10	P4	DOWN	XP_012939499.1	NADH dehydrogenase [ubiquinone] 1 beta subcomplex subunit 7-like	K03963	P17568	NDUFB7	NADH dehydrogenase [ubiquinone] 1 beta subcomplex subunit 7 (Cell adhesion protein SQM1) (Complex I-B18) (CI-B18) (NADH-ubiquinone oxidoreductase B18 subunit)	7.5606	7.72722	7.56464	7.34871	7.35932	7.00011	6.92772
XM_005090098.2	0.7758	NA	NA	XP_005090155.2	lipid phosphate phosphohydrolase 2-like	K01080	O14494	PLPP1 LPP1 PPAP2A	Phospholipid phosphatase 1 (EC 3.1.3.4) (Lipid phosphate phosphohydrolase 1) (PAP2-alpha) (Phosphatidate phosphohydrolase type 2a) (Phosphatidic acid phosphatase 2a) (PAP-2a) (PAP2a)	1.23509	1.13066	1.29436	1.17212	1.16101	1.36547	1.16971
XM_005090070.2	0.950405	NA	NA	XP_005090127.1	ethylmalonyl-CoA decarboxylase-like	K18426	Q9NTX5	ECHDC1	Ethylmalonyl-CoA decarboxylase (EC 4.1.1.94) (Enoyl-CoA hydratase domain-containing protein 1) (Methylmalonyl-CoA decarboxylase) (MMCD) (EC 7.2.4.3)	3.66747	3.85894	3.83373	3.5892	3.60513	3.56139	3.67112
XM_013084077.1	0.0015873	P4	DOWN	XP_012939531.1	transcription elongation factor B polypeptide 1-like	K03872	Q15369	ELOC TCEB1	Elongin-C (EloC) (Elongin 15 kDa subunit) (RNA polymerase II transcription factor SIII subunit C) (SIII p15) (Transcription elongation factor B polypeptide 1)	9.07897	9.04292	8.75054	8.79585	8.83032	8.39578	8.45264
XM_013084073.1	0.000398727	P4	DOWN	XP_012939527.1	transmembrane protein 65-like		Q6PI78	TMEM65	Transmembrane protein 65	2.82296	2.99074	2.75959	2.78011	2.5695	1.42253	1.76403
XM_005090075.2	0.00156788	P4	DOWN	XP_005090132.1	putative hydroxypyruvate isomerase	K01816	Q5T013	HYI HT036 SB156	Putative hydroxypyruvate isomerase (EC 5.3.1.22) (Endothelial cell apoptosis protein E-CE1)	3.46336	3.63014	3.25143	3.31733	3.14743	2.89448	2.75058
XM_013084099.1	0.787959	NA	NA	XP_012939553.1	vitellogenin-6-like		A0A087WXI2	FCGBP	IgGFc-binding protein (Fragment)	1.16572	1.27381	1.50883	1.49354	1.19172	1.28573	1.22926
XM_013084116.1	0.111859	NA	NA	XP_012939570.1	regucalcin-like	K01053	Q15493	RGN SMP30	Regucalcin (RC) (Gluconolactonase) (GNL) (EC 3.1.1.17) (Senescence marker protein 30) (SMP-30)	4.37489	4.05932	3.98157	3.62864	4.13395	3.56936	3.83126
XM_013084128.1	0.147258	NA	NA	XP_012939582.1	transient receptor potential cation channel subfamily A member 1-like	K04984	O75762	TRPA1 ANKTM1	Transient receptor potential cation channel subfamily A member 1 (Ankyrin-like with transmembrane domains protein 1) (Transformation-sensitive protein p120)	0.187708	0.411865	0.674964	0.514237	0.296186	0.019958	0.20491
XM_005090076.2	0.000256847	P4	DOWN	XP_005090133.2	ATPase ASNA1 homolog	K01551	A0A087WXS7	ASNA1	ATPase ASNA1 (EC 3.6.-.-) (Arsenical pump-driving ATPase) (Arsenite-stimulated ATPase)	5.39041	5.595	5.16692	4.99274	5.13895	4.86488	4.98563
XM_013084245.1	0.506493	NA	NA	NA	NA	NA	NA	NA	NA	3.42939	2.54093	2.92526	2.70098	2.3796	2.60067	2.21966
XM_005090077.2	0.00443625	NA	NA	XP_005090134.1	uridine-cytidine kinase-like 1	K00876	Q9NWZ5	UCKL1 URKL1 F538	Uridine-cytidine kinase-like 1 (EC 2.7.1.48)	2.07282	2.16567	2.21145	2.28167	2.2378	2.3707	2.5095
XM_005090079.2	0.957374	NA	NA	XP_005090136.1	uncharacterized protein LOC101852742		E7EQD3	ZNF304	Zinc finger protein 304	3.03524	3.11655	3.15497	3.09971	3.16393	3.06015	2.95015
XM_005090082.2	0.770117	NA	NA	XP_005090139.1	uncharacterized protein LOC101853362		G5E9A6	USP11 hCG_17279	Ubiquitin carboxyl-terminal hydrolase 11 (Ubiquitin specific peptidase 11, isoform CRA_b)	2.97954	2.97013	2.77181	2.76128	2.85997	2.81112	2.888
XM_005090084.2	0.0040537	NA	NA	XP_005090141.1	mitochondrial import inner membrane translocase subunit TIM14-like	K09539	Q9Y5T4	DNAJC15 DNAJD1 GIG22 HSD18	DnaJ homolog subfamily C member 15 (Cell growth-inhibiting gene 22 protein) (Methylation-controlled J protein) (MCJ)	5.28957	5.6381	5.7101	5.51877	5.57035	5.77156	5.6546
NM_001204556.1	0.399216	NA	NA	NP_001191485.1	NR2	K05210	Q13224	GRIN2B NMDAR2B	Glutamate receptor ionotropic, NMDA 2B (GluN2B) (Glutamate [NMDA] receptor subunit epsilon-2) (N-methyl D-aspartate receptor subtype 2B) (NMDAR2B) (NR2B) (N-methyl-D-aspartate receptor subunit 3) (NR3) (hNR3)	3.75845	3.66151	3.57236	3.43096	3.687	3.76117	3.86743
XM_005090114.2	0.858943	NA	NA	XP_005090171.1	zinc finger protein 236-like isoform X1		Q8N895	ZNF366	Zinc finger protein 366 (Dendritic cell-specific transcript protein) (DC-SCRIPT)	1.83125	1.73214	1.61568	1.36417	1.70925	1.90376	1.79824
XM_005090115.2	0.968038	NA	NA	XP_005090172.1	uncharacterized protein LOC101861861 isoform X2		Q8N895	ZNF366	Zinc finger protein 366 (Dendritic cell-specific transcript protein) (DC-SCRIPT)	1.35999	1.36317	1.46881	2.00215	1.44675	1.47258	1.37409
XM_005090121.2	0.481886	NA	NA	XP_005090178.2	neo-calmodulin-like	K02183	H0Y7A7	CALM2	Calmodulin-2 (Fragment)	1.41218	1.41502	1.01104	0.690844	1.13353	1.41472	1.66996
XM_005090122.2	0.0286624	NA	NA	NA	NA	NA	NA	NA	NA	2.90577	2.78678	2.8166	2.73512	2.79475	2.88471	3.03258
XM_005090124.2	0.772835	NA	NA	NA	NA	NA	NA	NA	NA	2.48005	2.30166	2.27266	1.99606	2.29146	2.30336	2.28283
XM_005090127.2	0.999992	NA	NA	XP_005090184.1	probable ATP-dependent RNA helicase DDX41	K13116	Q9UJV9	DDX41 ABS	Probable ATP-dependent RNA helicase DDX41 (EC 3.6.4.13) (DEAD box protein 41) (DEAD box protein abstrakt homolog)	4.57274	4.65672	4.50276	4.48908	4.53852	4.44538	4.43605
XM_013084341.1	0.999992	NA	NA	XP_012939795.1	cAMP responsive element-binding protein isoform X2		P16220	CREB1	Cyclic AMP-responsive element-binding protein 1 (CREB-1) (cAMP-responsive element-binding protein 1)	1.83254	2.05202	1.92471	1.89882	2.07207	1.95997	1.80148
XM_005090128.2	0.0215419	NA	NA	XP_005090185.1	protein farnesyltransferase/geranylgeranyltransferase type-1 subunit alpha-like	K05955	P49354	FNTA	Protein farnesyltransferase/geranylgeranyltransferase type-1 subunit alpha (EC 2.5.1.58) (EC 2.5.1.59) (CAAX farnesyltransferase subunit alpha) (FTase-alpha) (Ras proteins prenyltransferase subunit alpha) (Type I protein geranyl-geranyltransferase subunit alpha) (GGTase-I-alpha)	3.75468	3.83159	3.67046	3.66684	3.45496	3.40911	3.13497
XM_005090131.2	0.800398	NA	NA	XP_005090188.1	leucine zipper putative tumor suppressor 2-like isoform X1		O60299	LZTS3 KIAA0552 PROSAPIP1	Leucine zipper putative tumor suppressor 3 (ProSAP-interacting protein 1) (ProSAPiP1)	1.33682	0.657644	0.986436	0.93357	1.50191	0.584798	0.630392
XM_013084463.1	0.400422	NA	NA	XP_012939917.1	corepressor interacting with RBPJ 1-like	K06066	Q86X95	CIR1 CIR	Corepressor interacting with RBPJ 1 (CBF1-interacting corepressor) (Recepin)	1.34991	1.55004	1.54675	1.41319	1.3848	1.71603	1.76255
XM_005090135.2	0.941679	NA	NA	XP_005090192.1	corepressor interacting with RBPJ 1-like isoform X2	K06066	Q86X95	CIR1 CIR	Corepressor interacting with RBPJ 1 (CBF1-interacting corepressor) (Recepin)	5.42437	5.2921	5.32001	5.08644	5.20988	5.1463	5.23297
XM_013084495.1	0.154127	NA	NA	XP_012939949.1	probable ATP-dependent RNA helicase DHX58	K12646	A2A376	DDX58	Probable ATP-dependent RNA helicase DDX58	2.54776	3.97402	5.41978	5.78095	5.59152	6.15088	5.71649
XM_005090141.2	0.957002	NA	NA	XP_005090198.1	probable ATP-dependent RNA helicase DHX58	K12646	A2A376	DDX58	Probable ATP-dependent RNA helicase DDX58	2.40071	1.78328	3.10327	2.21832	2.27043	2.41158	1.75871
XM_005090142.2	0.187655	NA	NA	XP_005090199.1	probable ATP-dependent RNA helicase DHX58	K12646	A2A376	DDX58	Probable ATP-dependent RNA helicase DDX58	4.82317	4.86663	5.27665	5.84587	5.52712	5.81073	5.40363
XR_220082.2	0.917762	NA	NA	NA	NA	NA	NA	NA	NA	1.69796	1.85494	2.0736	2.79076	2.79626	2.27063	3.8796
XM_005090143.2	0.0403953	NA	NA	XP_005090200.1	max-interacting protein 1-like	K09114	P50539	MXI1 BHLHC11	Max-interacting protein 1 (Max interactor 1) (Class C basic helix-loop-helix protein 11) (bHLHc11)	5.27625	5.23217	4.89145	4.84833	4.6057	4.75775	4.67447
XM_005090144.2	0.0296542	NA	NA	XP_005090201.1	protein TRI1-like isoform X1	K15223	F8VRQ4	SMARCD1	SWI/SNF-related matrix-associated actin-dependent regulator of chromatin subfamily D member 1	6.14816	6.00513	5.85908	5.67287	5.92916	5.72572	5.90116
XM_013084530.1	0.611361	NA	NA	XP_012939984.1	protein TRI1-like isoform X2	K15223	F8VRQ4	SMARCD1	SWI/SNF-related matrix-associated actin-dependent regulator of chromatin subfamily D member 1	1.73353	2.08007	3.87467	4.81058	4.43661	4.78961	4.75384
XM_005090147.2	0.192711	NA	NA	XP_005090204.1	macrophage erythroblast attacher-like	K18624	Q7L5Y9	MAEA EMP HLC10 PIG5	E3 ubiquitin-protein transferase MAEA (EC 2.3.2.27) (Cell proliferation-inducing gene 5 protein) (Erythroblast macrophage protein) (Human lung cancer oncogene 10 protein) (HLC-10) (Macrophage erythroblast attacher) (P44EMLP)	3.50537	3.45203	3.29195	3.14809	2.95452	3.12251	2.9583
XM_005090148.2	0.737477	NA	NA	XP_005090205.1	tRNA pseudouridine synthase A, mitochondrial-like isoform X2	K06173	G8JLB3	PUS1	tRNA pseudouridine synthase (EC 5.4.99.-) (Fragment)	3.99679	3.89222	3.83277	3.7175	3.81625	3.40313	3.6848
XM_005090149.2	0.0122413	NA	NA	XP_005090206.1	C-terminal-binding protein-like isoform X1	K04496	P56545	CTBP2	C-terminal-binding protein 2 (CtBP2)	3.40674	3.65794	3.6644	3.71037	3.70165	3.85327	3.81541
XM_005090150.2	0.087818	NA	NA	XP_005090207.1	ferrochelatase, mitochondrial-like	K01772	P22830	FECH	Ferrochelatase, mitochondrial (EC 4.99.1.1) (Heme synthase) (Protoheme ferro-lyase)	3.30493	3.23949	3.05628	2.94036	3.12076	2.71851	2.78859
XM_013084605.1	0.896968	NA	NA	XP_012940059.1	ZZ-type zinc finger-containing protein 3-like		Q8IYH5	ZZZ3	ZZ-type zinc finger-containing protein 3	2.59234	3.38003	3.212	2.96335	3.31624	2.47415	3.10779
XM_013084595.1	0.871591	NA	NA	XP_012940049.1	ZZ-type zinc finger-containing protein 3-like		Q8IYH5	ZZZ3	ZZ-type zinc finger-containing protein 3	1.91856	1.75316	1.90683	2.33608	1.60953	1.33831	1.24912
XM_013084611.1	0.860702	NA	NA	XP_012940065.1	ZZ-type zinc finger-containing protein 3-like		Q8IYH5	ZZZ3	ZZ-type zinc finger-containing protein 3	2.54222	1.02345	1.77068	1.62294	2.03956	2.61159	3.27634
XM_005090154.2	0.258559	NA	NA	XP_005090211.1	proprotein convertase subtilisin/kexin type 5-like		Q8IWY4	SCUBE1	Signal peptide, CUB and EGF-like domain-containing protein 1	1.08954	0.968257	1.01795	1.12128	1.03637	1.35974	1.17359
XM_013084629.1	0.0130885	NA	NA	XP_012940083.1	rhotekin-like		Q8IZC4	RTKN2 PLEKHK1	Rhotekin-2 (Pleckstrin homology domain-containing family K member 1) (PH domain-containing family K member 1)	5.75547	5.83706	5.60969	5.766	5.57022	5.30187	5.36071
XM_013084633.1	0.131832	NA	NA	XP_012940087.1	uncharacterized protein LOC101851315	K10316	Q8TF61	FBXO41 FBX41 KIAA1940	F-box only protein 41	1.70921	1.6511	1.45551	1.42603	1.34612	1.58415	1.3609
XM_013084649.1	0.934033	NA	NA	XP_012940103.1	poly(ADP-ribose) glycohydrolase ARH3-like	K11687	Q9NX46	ADPRHL2 ARH3	ADP-ribose glycohydrolase ARH3 (ADP-ribosylhydrolase 3) (O-acetyl-ADP-ribose deacetylase ARH3) (EC 3.5.1.-) (Poly(ADP-ribose) glycohydrolase ARH3) (EC 3.2.1.143) ([Protein ADP-ribosylarginine] hydrolase-like protein 2) ([Protein ADP-ribosylserine] hydrolase) (EC 3.2.2.-)	2.7349	2.93304	2.14785	3.70567	2.20806	3.08043	1.93382
XM_005090201.2	0.0163451	NA	NA	XP_005090258.2	cytochrome P450 2J2-like	K17854	P51589	CYP2J2	Cytochrome P450 2J2 (EC 1.14.14.1) (Arachidonic acid epoxygenase) (CYPIIJ2)	0.0741832	0.648717	0.682282	0.279231	0.130046	0.0144449	0.138224
XM_005090160.2	0.776528	NA	NA	XP_005090217.1	spindle and kinetochore-associated protein 1-like		Q96BD8	SKA1 C18orf24	Spindle and kinetochore-associated protein 1	2.0887	2.78566	2.60345	2.0884	2.49293	2.36112	2.60716
XM_005090161.2	0.119606	NA	NA	XP_005090218.1	cilia- and flagella-associated protein 53-like		Q96M91	CFAP53 CCDC11	Cilia- and flagella-associated protein 53 (Coiled-coil domain-containing protein 11)	1.47745	1.26348	1.09673	1.00529	1.12429	0.827472	1.17556
XM_013084685.1	0.000116039	P4	DOWN	XP_012940139.1	probable sodium/potassium/calcium exchanger CG1090	K13752	Q9HC58	SLC24A3 NCKX3	Sodium/potassium/calcium exchanger 3 (Na(+)/K(+)/Ca(2+)-exchange protein 3) (Solute carrier family 24 member 3)	4.55401	4.53828	4.36295	4.30077	4.44679	3.57651	3.93882
XM_005090166.2	0.968503	NA	NA	XP_005090223.1	uncharacterized protein LOC101853661 isoform X1		Q3T8J9	GON4L GON4 KIAA1606	GON-4-like protein (GON-4 homolog)	0.908412	0.860073	1.54431	1.61166	1.87464	2.0997	1.65452
XM_013084740.1	0.229544	NA	NA	NA	NA	NA	NA	NA	NA	3.0817	1.60231	2.96724	2.36721	3.16165	3.10651	3.4923
XM_013084744.1	0.999992	NA	NA	NA	NA	NA	NA	NA	NA	1.64884	1.53445	1.25421	1.36137	1.52257	1.32747	1.15559
XM_005090169.2	0.130441	NA	NA	XP_005090226.1	nuclear receptor 2C2-associated protein-like isoform X2		Q86WQ0	NR2C2AP TRA16	Nuclear receptor 2C2-associated protein (TR4 orphan receptor-associated 16 kDa protein)	4.57122	4.80078	4.05309	4.01919	4.33527	3.91716	3.85291
XM_013084754.1	0.634794	NA	NA	XP_012940208.1	nuclear receptor 2C2-associated protein-like isoform X1		Q86WQ0	NR2C2AP TRA16	Nuclear receptor 2C2-associated protein (TR4 orphan receptor-associated 16 kDa protein)	0.775336	1.02959	1.82867	2.50176	1.93654	1.27161	1.78642
XM_005090205.1	0.189869	NA	NA	XP_005090262.1	UPF0235 protein C15orf40 homolog	K09131	H3BMR1	C15orf40	UPF0235 protein C15orf40 (Fragment)	3.35077	3.18818	3.30569	2.75245	3.5901	3.53099	3.65497
XM_013084762.1	0.165407	NA	NA	XP_012940216.1	FAST kinase domain-containing protein 5-like		Q7L8L6	FASTKD5 KIAA1792	FAST kinase domain-containing protein 5, mitochondrial	3.2096	3.23396	3.15309	3.13201	3.33569	3.15323	3.39073
XM_013084769.1	0.140556	NA	NA	NA	NA	NA	NA	NA	NA	3.5948	2.95234	4.0538	4.25233	3.99216	4.75076	4.27912
XM_005090180.2	0.596129	NA	NA	XP_005090237.2	tubulin-specific chaperone D-like	K21767	Q9BTW9	TBCD KIAA0988 SSD1 TFCD PP1096	Tubulin-specific chaperone D (Beta-tubulin cofactor D) (tfcD) (SSD-1) (Tubulin-folding cofactor D)	5.45089	5.53939	5.25348	5.39499	5.41156	5.22981	5.31541
XM_013084785.1	0.000378821	P2	UP	XP_012940239.1	THAP domain-containing protein 1-like		Q9H5L6	THAP9	DNA transposase THAP9 (EC 2.7.7.-) (THAP domain-containing protein 9) (hTh9)	0.735668	0.596423	0.794936	0.633484	1.00889	1.22417	1.13344
XM_005090183.2	0.543801	NA	NA	XP_005090240.1	radical S-adenosyl methionine domain-containing protein 1, mitochondrial-like isoform X2		Q9HA92	RSAD1	Radical S-adenosyl methionine domain-containing protein 1, mitochondrial (EC 1.3.99.-) (Oxygen-independent coproporphyrinogen-III oxidase-like protein RSAD1)	2.76092	2.99303	3.12457	2.94241	3.0796	3.02873	3.08124
XM_005090185.2	0.120944	NA	NA	XP_005090242.1	thioredoxin domain-containing protein 15-like		H0Y997	TXNDC15	Thioredoxin domain-containing protein 15 (Fragment)	5.08127	5.10811	4.933	4.69496	4.8287	4.69532	4.73569
XM_005090186.2	0.0811533	NA	NA	XP_005090243.1	putative fatty acid elongation protein 3	K10203	Q9H5J4	ELOVL6 FACE LCE	Elongation of very long chain fatty acids protein 6 (EC 2.3.1.199) (3-keto acyl-CoA synthase ELOVL6) (ELOVL fatty acid elongase 6) (ELOVL FA elongase 6) (Fatty acid elongase 2) (hELO2) (Fatty acyl-CoA elongase) (Long-chain fatty-acyl elongase) (Very long chain 3-ketoacyl-CoA synthase 6) (Very long chain 3-oxoacyl-CoA synthase 6)	2.59306	2.7177	2.87606	2.6307	2.65567	2.25176	2.3335
XM_005090188.2	0.687661	NA	NA	XP_005090245.1	general vesicular transport factor p115-like		O60763	USO1 VDP	General vesicular transport factor p115 (Protein USO1 homolog) (Transcytosis-associated protein) (TAP) (Vesicle-docking protein)	3.88165	3.98305	3.70188	3.73151	3.71721	3.68259	3.78507
XM_005090192.2	0.30761	NA	NA	XP_005090249.1	UPF0602 protein C4orf47 homolog isoform X3		A7E2U8	C4orf47 Chr4_1746	UPF0602 protein C4orf47	2.03299	2.19871	1.9346	1.56816	1.39064	2.04926	1.93736
XM_005090191.2	0.74428	NA	NA	XP_005090248.1	UPF0602 protein C4orf47 homolog isoform X2		A7E2U8	C4orf47 Chr4_1746	UPF0602 protein C4orf47	1.77591	1.98199	2.18558	1.6492	1.82812	1.73712	2.0658
XM_005090193.2	0.958503	NA	NA	XP_005090250.1	UPF0602 protein C4orf47 homolog isoform X3		A7E2U8	C4orf47 Chr4_1746	UPF0602 protein C4orf47	1.5376	1.29723	1.18813	2.30217	1.85728	1.96386	1.40151
XM_005090189.2	0.000826009	P3	UP	XP_005090246.1	double-strand break repair protein MRE11A-like	K10865	F8W7U8	MRE11	Double-strand break repair protein	1.33873	1.47548	2.1329	2.28364	1.92477	2.55297	2.34923
XM_005090194.2	0.87344	NA	NA	XP_005090251.1	ubiquitin domain-containing protein UBFD1-like isoform X3		H3BRL3	UBFD1	Ubiquitin domain-containing protein UBFD1	1.93693	1.77306	1.95378	2.18313	2.40521	1.55917	2.33891
XM_013084916.1	0.038747	NA	NA	XP_012940370.1	guanylate cyclase 32E-like		P16066	NPR1 ANPRA	Atrial natriuretic peptide receptor 1 (EC 4.6.1.2) (Atrial natriuretic peptide receptor type A) (ANP-A) (ANPR-A) (NPR-A) (Guanylate cyclase A) (GC-A)	2.16797	2.01979	1.82445	1.75875	1.74859	0.895948	1.43243
XM_005090209.2	0.220203	NA	NA	XP_005090266.1	nascent polypeptide-associated complex subunit alpha, muscle-specific form-like	K09084	Q96SQ7	ATOH8 ATH6 BHLHA21	Protein atonal homolog 8 (Class A basic helix-loop-helix protein 21) (bHLHa21) (Helix-loop-helix protein hATH-6) (hATH6)	1.37495	1.44653	1.18929	1.16144	1.03555	1.15503	1.06654
XM_013084958.1	0.00501887	NA	NA	XP_012940412.1	calpain-9-like	K08585	O14815	CAPN9 NCL4	Calpain-9 (EC 3.4.22.-) (Digestive tract-specific calpain) (New calpain 4) (nCL-4) (Protein CG36)	1.88206	1.93448	1.66275	1.58538	1.75618	0.982278	1.59134
XM_005090214.2	0.00832091	NA	NA	XP_005090271.1	alcohol dehydrogenase class-3-like	K00121	P11766	ADH5 ADHX FDH	Alcohol dehydrogenase class-3 (EC 1.1.1.1) (Alcohol dehydrogenase 5) (Alcohol dehydrogenase class chi chain) (Alcohol dehydrogenase class-III) (Glutathione-dependent formaldehyde dehydrogenase) (FALDH) (FDH) (GSH-FDH) (EC 1.1.1.-) (S-(hydroxymethyl)glutathione dehydrogenase) (EC 1.1.1.284)	4.93863	5.01096	4.77748	4.58858	4.61955	4.57581	4.4496
XM_013085006.1	0.614582	NA	NA	XP_012940460.1	titin-like isoform X10	K10380	Q01484	ANK2 ANKB	Ankyrin-2 (ANK-2) (Ankyrin-B) (Brain ankyrin) (Non-erythroid ankyrin)	3.83245	3.76608	3.79099	3.98921	3.58301	3.97234	3.96874
XM_013085002.1	0.794106	NA	NA	XP_012940456.1	titin-like isoform X9	K10380	I6L894	ANK2	Ankyrin-2	1.61612	1.11136	1.11018	1.32959	1.34294	1.76197	1.32293
XM_013084979.1	0.224928	NA	NA	XP_012940433.1	titin-like isoform X4	K10380	I6L894	ANK2	Ankyrin-2	5.83714	5.80311	5.58413	5.78223	5.39152	5.32047	5.24709
XM_013084998.1	0.900222	NA	NA	XP_012940452.1	titin-like isoform X8	K10380	Q01484	ANK2 ANKB	Ankyrin-2 (ANK-2) (Ankyrin-B) (Brain ankyrin) (Non-erythroid ankyrin)	1.42483	1.60604	1.67282	1.58982	1.44666	1.70405	1.75599
XM_013085014.1	0.238444	NA	NA	XP_012940468.1	titin-like isoform X13	K10380	I6L894	ANK2	Ankyrin-2	7.29824	7.33603	7.11592	7.35476	7.31515	7.10128	7.3592
XM_013085012.1	0.269137	NA	NA	XP_012940466.1	titin-like isoform X12	K10380	I6L894	ANK2	Ankyrin-2	2.26439	2.12723	2.02841	2.32082	2.27696	2.91861	2.47695
XM_013085008.1	0.999992	NA	NA	XP_012940462.1	titin-like isoform X11	K10380	I6L894	ANK2	Ankyrin-2	4.77188	4.84392	4.59963	4.69035	4.64211	4.59605	4.67617
NM_001204724.1	1.71623e-06	P4	DOWN	NP_001191653.1	cytoplasmic intermediate filament protein A		P02545	LMNA LMN1	Prelamin-A/C [Cleaved into: Lamin-A/C (70 kDa lamin) (Renal carcinoma antigen NY-REN-32)]	10.8129	10.8592	10.3015	10.3193	10.2272	9.98865	9.81162
XM_005090243.1	0.710712	NA	NA	XP_005090300.1	putative methyltransferase C9orf114	K09142	Q5T280	SPOUT1 C9orf114	Putative methyltransferase C9orf114 (EC 2.1.1.-) (Centromere protein 32) (CENP-32) (Kinetochore-associated protein) (SPOUT domain-containing methyltransferase 1)	3.0186	3.0068	2.91746	2.77129	3.03647	2.62873	2.91172
XM_013085025.1	0.399146	NA	NA	XP_012940479.1	large proline-rich protein BAG6-like		P46379	BAG6 BAT3 G3	Large proline-rich protein BAG6 (BAG family molecular chaperone regulator 6) (BCL2-associated athanogene 6) (BAG-6) (HLA-B-associated transcript 3) (Protein G3) (Protein Scythe)	3.77934	3.90845	3.77306	4.04734	3.62384	3.71651	3.76554
XM_005090245.2	0.286004	NA	NA	XP_005090302.1	surfeit locus protein 4-like	K20369	O15260	SURF4 SURF-4	Surfeit locus protein 4	5.09679	5.12101	5.17618	5.11669	5.25266	4.96276	5.23374
XM_005090247.2	0.0675488	NA	NA	XP_005090304.1	40S ribosomal protein S21	K02971	P63220	RPS21	40S ribosomal protein S21 (Small ribosomal subunit protein eS21)	11.1893	11.17	11.4649	11.1688	11.3486	11.4421	11.5371
XM_013085065.1	0.508172	NA	NA	XP_012940519.1	EKC/KEOPS complex subunit Tprkb-like	K15901	Q9Y3C4	TPRKB CGI-121 My019	EKC/KEOPS complex subunit TPRKB (PRPK-binding protein) (TP53RK-binding protein)	3.65459	3.82225	3.9073	3.63705	3.87457	3.74298	3.80985
XM_013085063.1	0.278853	NA	NA	XP_012940517.1	peroxisomal acyl-coenzyme A oxidase 3-like	K00232	O15254	ACOX3 BRCOX PRCOX	Peroxisomal acyl-coenzyme A oxidase 3 (EC 1.3.3.6) (Branched-chain acyl-CoA oxidase) (BRCACox) (Pristanoyl-CoA oxidase)	2.37324	2.71823	2.34638	2.48362	2.36614	2.24845	2.42517
XM_005090255.2	0.0153539	NA	NA	XP_005090312.2	eukaryotic translation initiation factor 5A-1-like	K03263	P63241	EIF5A	Eukaryotic translation initiation factor 5A-1 (eIF-5A-1) (eIF-5A1) (Eukaryotic initiation factor 5A isoform 1) (eIF-5A) (Rev-binding factor) (eIF-4D)	2.75439	2.36602	4.31029	5.74879	7.02576	5.35075	9.63637
XR_001185004.1	0.992934	NA	NA	NA	NA	NA	NA	NA	NA	2.2735	2.42063	2.27958	2.17747	2.1725	2.3032	2.2564
XM_005090256.2	0.838481	NA	NA	XP_005090313.2	protein RCC2 homolog		Q9P258	RCC2 KIAA1470 TD60	Protein RCC2 (RCC1-like protein TD-60) (Telophase disk protein of 60 kDa)	2.14439	1.98252	2.19928	1.96909	2.07332	1.94773	2.05126
XM_005090257.2	0.975476	NA	NA	XP_005090314.1	leucine-rich repeat and fibronectin type-III domain-containing protein 3-like		Q96NI6	LRFN5 C14orf146 SALM5	Leucine-rich repeat and fibronectin type-III domain-containing protein 5	1.3795	1.41448	1.49996	1.38602	1.35254	1.54498	1.33787
XM_005090258.2	0.450189	NA	NA	XP_005090315.1	calsyntenin-1-like	K22659	O94985	CLSTN1 CS1 KIAA0911	Calsyntenin-1 (Alcadein-alpha) (Alc-alpha) (Alzheimer-related cadherin-like protein) (Non-classical cadherin XB31alpha) [Cleaved into: Soluble Alc-alpha (SAlc-alpha), CTF1-alpha (C-terminal fragment 1-alpha)]	8.17084	8.13879	7.90211	8.01247	7.99201	8.01378	8.10002
XM_005090259.2	0.816303	NA	NA	XP_005090316.1	probable 28S rRNA (cytosine-C(5))-methyltransferase	K15264	Q96P11	NSUN5 NSUN5A WBSCR20 WBSCR20A	Probable 28S rRNA (cytosine-C(5))-methyltransferase (EC 2.1.1.-) (NOL1-related protein) (NOL1R) (NOL1/NOP2/Sun domain family member 5) (Williams-Beuren syndrome chromosomal region 20A protein)	2.86254	2.98796	3.11923	2.94866	3.4255	2.89334	3.37968
XM_013085204.1	0.79139	NA	NA	NA	NA	NA	NA	NA	NA	1.91134	2.04509	1.84293	2.23995	1.64813	1.36611	1.77149
XM_005090281.2	0.000181629	P4	DOWN	XP_005090338.1	programmed cell death protein 6-like isoform X2		O75340	PDCD6 ALG2	Programmed cell death protein 6 (Apoptosis-linked gene 2 protein homolog) (ALG-2)	5.99814	5.92223	5.33787	5.6769	5.60841	4.99286	5.02307
XM_005090280.2	8.39685e-08	P4	DOWN	XP_005090337.1	programmed cell death protein 6-like isoform X1		O75340	PDCD6 ALG2	Programmed cell death protein 6 (Apoptosis-linked gene 2 protein homolog) (ALG-2)	7.7734	7.69919	7.45628	7.28108	7.19431	7.05325	6.907
XM_005090282.2	0.586105	NA	NA	XP_005090339.1	GTP-binding protein GEM-like	K07847	P55042	RRAD RAD	GTP-binding protein RAD (RAD1) (Ras associated with diabetes)	1.95912	1.92236	1.78391	1.94342	1.81334	1.9705	2.1837
XM_013085266.1	0.743844	NA	NA	XP_012940720.1	cytochrome P450 3A43-like	K01832	P08684	CYP3A4 CYP3A3	Cytochrome P450 3A4 (EC 1.14.14.-) (1,8-cineole 2-exo-monooxygenase) (EC 1.14.14.56) (Albendazole monooxygenase) (EC 1.14.14.-) (Albendazole sulfoxidase) (CYPIIIA3) (CYPIIIA4) (Cholesterol 25-hydroxylase) (EC 1.14.14.-) (Cytochrome P450 3A3) (Cytochrome P450 HLp) (Cytochrome P450 NF-25) (Cytochrome P450-PCN1) (Nifedipine oxidase) (Quinine 3-monooxygenase) (EC 1.14.14.55) (Taurochenodeoxycholate 6…	2.33307	2.20226	2.02984	2.14801	2.13139	2.14908	1.88301
XM_013085274.1	0.388312	NA	NA	NA	NA	NA	NA	NA	NA	2.11882	2.09329	2.07755	2.09537	2.1523	2.23105	2.32508
XM_005090290.2	0.000170274	NA	NA	NA	NA	NA	NA	NA	NA	3.62207	5.23355	5.23985	5.78376	4.78893	4.7291	3.9517
XM_005090291.2	0.945266	NA	NA	XP_005090348.1	uncharacterized protein LOC101861337	K08202	O76082	SLC22A5 OCTN2	Solute carrier family 22 member 5 (High-affinity sodium-dependent carnitine cotransporter) (Organic cation/carnitine transporter 2)	0.0707381	0.205203	0.195584	0.229493	0.126011	0.00436587	0.0312313
XM_013085489.1	0.999992	NA	NA	NA	NA	NA	NA	NA	NA	0.0687059	0.0307596	0.199992	0.214205	0.106081	0.00424044	0.0165207
XM_005090296.2	0.756306	NA	NA	XP_005090353.1	protein LSM12 homolog		Q3MHD2	LSM12	Protein LSM12 homolog	6.56514	6.51481	6.49426	6.29996	6.42363	6.3227	6.36247
XM_005090297.2	0.499272	NA	NA	NA	NA	NA	NA	NA	NA	5.10667	5.1562	5.36243	5.74812	5.45164	5.57649	5.72429
XM_013085313.1	0.775083	NA	NA	NA	NA	NA	NA	NA	NA	2.08104	2.36562	2.32214	2.24226	2.1169	2.22809	2.09817
XM_005090300.2	0.960013	NA	NA	XP_005090357.1	SHC-transforming protein 1-like isoform X2	K06279	P98077	SHC2 SCK SHCB	SHC-transforming protein 2 (Protein Sck) (SHC-transforming protein B) (Src homology 2 domain-containing-transforming protein C2) (SH2 domain protein C2)	2.68059	2.39728	2.56494	2.32059	2.21435	1.90133	2.07325
XM_005090301.2	0.0412726	NA	NA	NA	NA	NA	NA	NA	NA	5.20816	5.15799	5.14342	4.84173	4.85509	4.93462	4.76843
XM_013085338.1	0.0243414	NA	NA	XP_012940792.1	proteasome activator complex subunit 3-like	K06698	P61289	PSME3	Proteasome activator complex subunit 3 (11S regulator complex subunit gamma) (REG-gamma) (Activator of multicatalytic protease subunit 3) (Ki nuclear autoantigen) (Proteasome activator 28 subunit gamma) (PA28g) (PA28gamma)	6.73158	6.74748	6.54588	6.43395	6.44661	6.3789	6.33211
XM_013085343.1	0.733376	NA	NA	NA	NA	NA	NA	NA	NA	1.23603	1.66027	1.27824	1.42894	1.55222	1.20834	1.16722
XM_013085355.1	0.167911	NA	NA	XP_012940809.1	SCO-spondin-like		A2VEC9	SSPO KIAA2036	SCO-spondin	2.03013	1.82734	2.18745	2.52831	2.07206	2.43083	2.43583
XM_005090304.1	0.204878	NA	NA	XP_005090361.1	hemocytin-like		O43854	EDIL3 DEL1	EGF-like repeat and discoidin I-like domain-containing protein 3 (Developmentally-regulated endothelial cell locus 1 protein) (Integrin-binding protein DEL1)	1.53658	1.33458	1.49993	1.74887	1.82212	1.81118	1.97158
XM_005090305.2	0.0618985	NA	NA	XP_005090362.1	39S ribosomal protein L43, mitochondrial-like	K17424	B1AL05	MRPL43	39S ribosomal protein L43, mitochondrial	5.91781	5.9614	5.68454	5.43348	5.64711	5.48616	5.48626
XM_005090308.2	0.0372892	NA	NA	XP_005090365.1	zinc transporter ZIP1-like	K14709	Q9NY26	SLC39A1 IRT1 ZIP1 ZIRTL CGI-08 CGI-71	Zinc transporter ZIP1 (Solute carrier family 39 member 1) (Zinc-iron-regulated transporter-like) (Zrt- and Irt-like protein 1) (ZIP-1) (hZIP1)	0.960516	0.91233	0.631015	0.988518	1.13043	1.2955	1.16937
XM_005090315.2	0.714039	NA	NA	XP_005090372.1	ropporin-1-like protein		Q96C74	ROPN1L ASP RSPH11	Ropporin-1-like protein (ROPN1-like protein) (AKAP-associated sperm protein)	4.11486	3.91937	3.86574	3.70975	3.77615	3.89067	4.01253
XM_005090318.2	0.00353132	NA	NA	XP_005090375.1	very-long-chain 3-oxoacyl-CoA reductase-like	K10251	Q53GQ0	HSD17B12 SDR12C1	Very-long-chain 3-oxoacyl-CoA reductase (EC 1.1.1.330) (17-beta-hydroxysteroid dehydrogenase 12) (17-beta-HSD 12) (3-ketoacyl-CoA reductase) (KAR) (Estradiol 17-beta-dehydrogenase 12) (EC 1.1.1.62) (Short chain dehydrogenase/reductase family 12C member 1)	4.46739	4.59023	4.22928	4.07678	4.37611	4.1656	4.15124
XM_005090320.2	0.104695	NA	NA	NA	NA	NA	NA	NA	NA	1.32423	1.082	0.947586	1.18708	1.0446	1.27552	1.25964
XM_005090321.2	0.279889	NA	NA	XP_005090378.1	synembryn-A-like		B7WPL0	RIC8B	Synembryn-B	5.33891	5.56698	5.25641	5.36681	5.16271	5.1536	5.00836
XM_005090328.2	0.756681	NA	NA	XP_005090385.1	lysine-specific demethylase 2A-like	K10276	Q9Y2K7	KDM2A CXXC8 FBL7 FBXL11 JHDM1A KIAA1004	Lysine-specific demethylase 2A (EC 1.14.11.27) (CXXC-type zinc finger protein 8) (F-box and leucine-rich repeat protein 11) (F-box protein FBL7) (F-box protein Lilina) (F-box/LRR-repeat protein 11) (JmjC domain-containing histone demethylation protein 1A) ([Histone-H3]-lysine-36 demethylase 1A)	2.09828	2.0963	1.91516	1.88145	1.84579	1.89813	1.85034
XM_005090327.2	0.886976	NA	NA	XP_005090384.1	protein orai-2-like	K16057	Q96SN7	ORAI2 C7orf19 CBCIP2 TMEM142B PP1729	Protein orai-2 (CAP-binding protein complex-interacting protein 2) (Transmembrane protein 142B)	2.89431	2.85219	2.73391	2.8469	2.64763	2.79254	2.75354
XM_005090330.2	0.999992	NA	NA	XP_005090387.1	mitogen-activated protein kinase 7-like	K04464	Q13164	MAPK7 BMK1 ERK5 PRKM7	Mitogen-activated protein kinase 7 (MAP kinase 7) (MAPK 7) (EC 2.7.11.24) (Big MAP kinase 1) (BMK-1) (Extracellular signal-regulated kinase 5) (ERK-5)	1.45426	1.41689	1.36264	1.38237	1.35491	1.35532	1.3701
XM_005090331.2	0.0216148	NA	NA	XP_005090388.1	vitamin K epoxide reductase complex subunit 1-like	K05357	Q8N0U8	VKORC1L1	Vitamin K epoxide reductase complex subunit 1-like protein 1 (VKORC1-like protein 1) (EC 1.17.4.4)	5.45244	5.58313	5.3151	4.87819	5.06587	3.1481	3.93504
XM_013085636.1	0.171492	NA	NA	XP_012941090.1	THUMP domain-containing protein 3-like		Q9BV44	THUMPD3	THUMP domain-containing protein 3	2.79284	2.61602	3.171	3.29503	3.18464	3.14774	3.11639
XM_005090356.2	0.00965185	NA	NA	XP_005090413.1	zinc finger CCHC-type and RNA-binding motif-containing protein 1-like isoform X1	K13154	Q8TBF4	ZCRB1	Zinc finger CCHC-type and RNA-binding motif-containing protein 1 (U11/U12 small nuclear ribonucleoprotein 31 kDa protein) (U11/U12 snRNP 31 kDa protein) (U11/U12-31K)	2.29823	2.03102	1.67379	2.10548	1.97792	2.06357	1.46503
XM_013085649.1	0.357366	NA	NA	XP_012941103.1	mitochondrial import inner membrane translocase subunit Tim17-A-like	K17795	Q99595	TIMM17A MIMT17 TIM17 TIM17A TIMM17	Mitochondrial import inner membrane translocase subunit Tim17-A (Inner membrane preprotein translocase Tim17a)	6.87723	6.76869	6.48035	6.42828	6.59329	6.45235	6.36168
XM_005090365.2	0.608055	NA	NA	XP_005090422.1	S-crystallin SL11	K04097	O60760	HPGDS GSTS PGDS PTGDS2	Hematopoietic prostaglandin D synthase (H-PGDS) (EC 5.3.99.2) (GST class-sigma) (Glutathione S-transferase) (EC 2.5.1.18) (Glutathione-dependent PGD synthase) (Glutathione-requiring prostaglandin D synthase) (Prostaglandin-H2 D-isomerase)	5.80243	5.06018	5.18463	5.44904	5.28866	5.31241	5.3491
XM_005090366.2	0.893778	NA	NA	XP_005090423.1	uncharacterized protein LOC101859616 isoform X1	K09627	O95084	PRSS23 ZSIG13 UNQ270/PRO307	Serine protease 23 (EC 3.4.21.-) (Putative secreted protein Zsig13)	6.17943	6.62102	6.61826	7.43928	7.44394	7.80022	7.0656
XM_005090438.2	0.814625	NA	NA	XP_005090495.1	protein SAND-like	K20195	A0A0A0MSQ9	MON1A	Vacuolar fusion protein MON1 homolog A	1.68676	1.90214	1.61625	1.59541	1.65382	1.64412	1.51614
XM_005090370.2	0.00574293	NA	NA	NA	NA	NA	NA	NA	NA	2.35969	2.20039	2.25985	2.24552	2.08232	2.37873	2.31235
NM_001204716.1	0.625755	NA	NA	NP_001191645.1	potassium channel modulatory factor	K22376	Q9P0J7	KCMF1 FIGC ZZZ1	E3 ubiquitin-protein ligase KCMF1 (EC 2.3.2.27) (FGF-induced in gastric cancer) (Potassium channel modulatory factor) (PCMF) (RING-type E3 ubiquitin transferase KCMF1) (ZZ-type zinc finger-containing protein 1)	5.64903	5.55891	5.47239	5.38309	5.48493	5.46024	5.52415
XM_005090372.2	0.886483	NA	NA	XP_005090429.1	S-acyl fatty acid synthase thioesterase, medium chain-like	K01071	Q9NV23	OLAH THEDC1	S-acyl fatty acid synthase thioesterase, medium chain (EC 3.1.2.14) (Augmented in rheumatoid arthritis 1) (AURA1) (Oleoyl-ACP hydrolase) (Thioesterase 2) (TE2) (Thioesterase II) (Thioesterase domain-containing protein 1)	2.31696	2.33725	2.22377	2.33237	2.23749	2.31474	2.39277
XM_013085768.1	0.794298	NA	NA	XP_012941222.1	S-acyl fatty acid synthase thioesterase, medium chain-like	K01071	Q9NV23	OLAH THEDC1	S-acyl fatty acid synthase thioesterase, medium chain (EC 3.1.2.14) (Augmented in rheumatoid arthritis 1) (AURA1) (Oleoyl-ACP hydrolase) (Thioesterase 2) (TE2) (Thioesterase II) (Thioesterase domain-containing protein 1)	5.05393	5.94434	5.85237	5.93713	5.79194	6.05044	5.80316
XM_005090374.2	0.24739	NA	NA	NA	NA	NA	NA	NA	NA	2.52436	2.92007	3.0251	3.0598	3.0249	3.09814	2.79035
XM_013085776.1	0.612846	NA	NA	XP_012941230.1	ovarian cancer G-protein coupled receptor 1-like		P32249	GPR183 EBI2	G-protein coupled receptor 183 (Epstein-Barr virus-induced G-protein coupled receptor 2) (EBI2) (EBV-induced G-protein coupled receptor 2) (hEBI2)	3.14424	3.18308	3.15635	2.89614	2.4841	2.63395	2.72301
NM_001204657.1	0.534798	NA	NA	NA	NA	NA	NA	NA	NA	8.01544	7.23919	9.65387	9.95819	7.61858	6.36074	6.00982
XM_005090390.2	0.00308907	NA	NA	XP_005090447.1	nicalin-1-like		Q969V3	NCLN	Nicalin (Nicastrin-like protein)	4.08167	4.03559	4.24992	4.3425	4.42797	4.07469	4.52029
XM_013085798.1	0.838204	NA	NA	NA	NA	NA	NA	NA	NA	0.373393	0.545019	0.446279	0.434763	0.257475	0.103759	0.238633
XM_013085801.1	0.091296	NA	NA	XP_012941255.1	uncharacterized protein LOC101864665	K00698	Q8NEV4	MYO3A	Myosin-IIIa (EC 2.7.11.1)	0.879458	0.909526	0.883257	0.631275	0.840788	0.52341	0.857359
NM_001280807.1	0.559773	NA	NA	NP_001267736.1	neuronal acetylcholine receptor subunit alpha-9-like precursor		Q9GZZ6	CHRNA10 NACHRA10	Neuronal acetylcholine receptor subunit alpha-10 (Nicotinic acetylcholine receptor subunit alpha-10) (NACHR alpha-10)	4.29744	4.40853	4.19535	4.1917	4.3399	4.07441	4.41108
XM_013085820.1	0.863214	NA	NA	XP_012941274.1	acetylcholine receptor subunit alpha-type acr-16-like	K05312	P36544	CHRNA7 NACHRA7	Neuronal acetylcholine receptor subunit alpha-7	1.68617	2.04504	1.49718	1.63657	1.73947	1.02458	1.64989
XM_005090399.2	0.650621	NA	NA	XP_005090456.1	probable UDP-sugar transporter protein SLC35A4	K15273	Q96G79	SLC35A4	Probable UDP-sugar transporter protein SLC35A4 (Solute carrier family 35 member A4)	1.70363	2.68876	2.6593	2.10895	2.45465	1.74923	2.39743
XM_005090401.2	0.336304	NA	NA	XP_005090458.1	probable UDP-sugar transporter protein SLC35A4	K15273	Q96G79	SLC35A4	Probable UDP-sugar transporter protein SLC35A4 (Solute carrier family 35 member A4)	1.50531	1.73501	1.61142	1.47725	1.83885	1.69458	1.6961
XM_005090404.2	0.950405	NA	NA	XP_005090461.1	uncharacterized protein LOC101846856 isoform X3		Q8NHR7	TERB2 C15orf43	Telomere repeats-binding bouquet formation protein 2	1.06206	1.24021	1.46343	1.28871	1.20519	1.12331	0.831669
XM_005090407.2	0.895823	NA	NA	XP_005090464.2	plexin domain-containing protein 1-like isoform X2		B4E173	PLXDC1	cDNA FLJ58221, highly similar to Plexin domain-containing protein 1	1.27697	1.66925	1.74995	1.88379	1.70253	2.66125	2.37182
XM_005090408.2	0.148199	NA	NA	XP_005090465.2	plexin domain-containing protein 1-like isoform X3		B4E173	PLXDC1	cDNA FLJ58221, highly similar to Plexin domain-containing protein 1	4.30682	4.03213	3.7068	3.74331	3.82551	3.29909	3.71564
XM_013085871.1	0.905324	NA	NA	XP_012941325.1	integrin alpha-8-like	K06584	P53708	ITGA8	Integrin alpha-8 [Cleaved into: Integrin alpha-8 heavy chain, Integrin alpha-8 light chain]	4.88262	4.81518	4.72767	4.6586	4.57995	4.71637	4.60147
XM_005090422.2	0.037491	NA	NA	NA	NA	NA	NA	NA	NA	1.60939	2.73714	2.48335	1.84537	1.42322	1.27912	1.52666
XM_005090424.2	0.963832	NA	NA	XP_005090481.1	condensin complex subunit 3-like	K06678	Q9BPX3	NCAPG CAPG NYMEL3	Condensin complex subunit 3 (Chromosome-associated protein G) (Condensin subunit CAP-G) (hCAP-G) (Melanoma antigen NY-MEL-3) (Non-SMC condensin I complex subunit G) (XCAP-G homolog)	0.89253	0.98982	1.62075	1.531	1.05919	0.507142	1.04965
XM_013085599.1	0.742649	NA	NA	XP_012941053.1	kinesin heavy chain 1 isoform X2	K10396	P33176	KIF5B KNS KNS1	Kinesin-1 heavy chain (Conventional kinesin heavy chain) (Ubiquitous kinesin heavy chain) (UKHC)	1.12038	0.669133	2.17124	1.96846	1.3177	0.882218	1.39764
XM_013085601.1	0.0794923	NA	NA	XP_012941055.1	kinesin heavy chain 1 isoform X3	K10396	P33176	KIF5B KNS KNS1	Kinesin-1 heavy chain (Conventional kinesin heavy chain) (Ubiquitous kinesin heavy chain) (UKHC)	8.54551	8.38254	8.15667	8.38945	8.26786	8.02199	8.17547
NM_001204530.1	0.196489	NA	NA	NP_001191459.1	kinesin heavy chain 1	K10396	P33176	KIF5B KNS KNS1	Kinesin-1 heavy chain (Conventional kinesin heavy chain) (Ubiquitous kinesin heavy chain) (UKHC)	5.61321	5.5138	5.08158	5.44563	4.78919	4.54702	4.59947
XM_005090425.2	0.699091	NA	NA	XP_005090482.1	coiled-coil domain-containing protein 89-like		Q8N998	CCDC89 BOIP	Coiled-coil domain-containing protein 89 (Bc8 orange-interacting protein)	2.62625	2.6062	2.48157	2.13158	2.30575	2.43588	2.44704
XM_005090426.2	0.541386	NA	NA	XP_005090483.1	MIP18 family protein FAM96A-like		Q9H5X1	CIAO2A CIA2A FAM96A	Cytosolic iron-sulfur assembly component 2A (MIP18 family protein FAM96A)	1.97095	1.81843	2.23886	1.72542	2.0229	1.74206	1.84506
XM_005090428.2	0.00145142	P1	UP	XP_005090485.2	beta-1,4-galactosyltransferase 7-like	K00733	Q9UBV7	B4GALT7 XGALT1 UNQ748/PRO1478	Beta-1,4-galactosyltransferase 7 (Beta-1,4-GalTase 7) (Beta4Gal-T7) (b4Gal-T7) (EC 2.4.1.-) (Proteoglycan UDP-galactose:beta-xylose beta1,4-galactosyltransferase I) (UDP-Gal:beta-GlcNAc beta-1,4-galactosyltransferase 7) (UDP-galactose:beta-N-acetylglucosamine beta-1,4-galactosyltransferase 7) (UDP-galactose:beta-xylose beta-1,4-galactosyltransferase) (XGPT) (XGalT-1) (Xylosylprotein 4-beta-galact…	1.70716	2.07449	2.10304	2.18959	2.27377	2.08777	2.78741
XM_013085919.1	0.247193	NA	NA	XP_012941373.1	glycerophosphodiester phosphodiesterase 1-like	K19179	Q9NZC3	GDE1 MIR16	Glycerophosphodiester phosphodiesterase 1 (EC 3.1.4.-) (EC 3.1.4.44) (Membrane-interacting protein of RGS16) (RGS16-interacting membrane protein)	4.34221	4.63449	4.36686	4.25066	4.18253	4.19811	4.39957
XM_013085923.1	0.0360786	NA	NA	XP_012941377.1	uncharacterized protein LOC106012576	K10790	Q9BQ50	TREX2	Three prime repair exonuclease 2 (EC 3.1.11.2) (3'-5' exonuclease TREX2)	2.0755	1.81246	2.50214	2.77683	2.80447	3.10268	2.60254
XM_005090449.2	0.121407	NA	NA	XP_005090506.1	vesicle transport through interaction with t-SNAREs homolog 1A-like	K08493	Q96AJ9	VTI1A	Vesicle transport through interaction with t-SNAREs homolog 1A (Vesicle transport v-SNARE protein Vti1-like 2) (Vti1-rp2)	2.49272	2.39301	2.31983	2.08553	2.11009	2.03432	1.86456
XM_013085978.1	0.987242	NA	NA	XP_012941432.1	WD repeat-containing protein 44-like isoform X1	K20241	Q5JSH3	WDR44	WD repeat-containing protein 44 (Rabphilin-11)	2.79146	2.76966	2.73186	2.66056	2.75853	2.73607	2.8187
XM_005090456.2	0.797454	NA	NA	XP_005090513.1	uncharacterized protein LOC101857532 isoform X5		Q9NZJ4	SACS KIAA0730	Sacsin (DnaJ homolog subfamily C member 29) (DNAJC29)	1.79226	1.8485	2.58133	2.51968	2.53259	2.61488	2.2666
XM_005090454.2	0.0255539	NA	NA	XP_005090511.1	uncharacterized protein LOC101857532 isoform X3		Q9NZJ4	SACS KIAA0730	Sacsin (DnaJ homolog subfamily C member 29) (DNAJC29)	2.39593	2.86466	3.80184	4.19581	3.8399	4.4593	4.10842
XM_005090453.2	0.716943	NA	NA	XP_005090510.1	uncharacterized protein LOC101857532 isoform X2		Q9NZJ4	SACS KIAA0730	Sacsin (DnaJ homolog subfamily C member 29) (DNAJC29)	0.617955	0.801846	1.69341	1.33245	1.36309	1.41536	1.43229
XM_005090455.2	0.023184	NA	NA	XP_005090512.1	uncharacterized protein LOC101857532 isoform X4		Q9NZJ4	SACS KIAA0730	Sacsin (DnaJ homolog subfamily C member 29) (DNAJC29)	1.55298	1.69059	2.08582	2.85946	2.42746	2.70526	2.7752
XM_005090457.2	0.205127	NA	NA	XP_005090514.1	uncharacterized protein LOC101857532 isoform X6		Q9NZJ4	SACS KIAA0730	Sacsin (DnaJ homolog subfamily C member 29) (DNAJC29)	1.67269	2.22525	3.54793	4.16189	3.71955	3.94916	4.46004
XM_005090458.1	0.588181	NA	NA	XP_005090515.1	anamorsin homolog	K22746	Q6FI81	CIAPIN1 CUA001 PRO0915	Anamorsin (Cytokine-induced apoptosis inhibitor 1) (Fe-S cluster assembly protein DRE2 homolog)	6.81535	6.80251	6.70552	6.56988	6.76234	6.7346	6.83904
XM_005090459.1	0.00650276	NA	NA	NA	NA	NA	NA	NA	NA	4.01256	4.06286	3.67901	3.6202	3.54792	3.92393	3.61886
XM_013086044.1	0.992898	NA	NA	XP_012941498.1	probable E3 SUMO-protein ligase RNF212 isoform X4		A8MTL3	RNF212B C14orf164	RING finger protein 212B	2.82071	2.30869	2.68161	2.77399	2.68856	2.80882	2.86666
XM_005090462.2	0.899699	NA	NA	XP_005090519.1	probable E3 SUMO-protein ligase RNF212 isoform X3		A8MTL3	RNF212B C14orf164	RING finger protein 212B	1.51314	1.95251	2.02482	1.8641	1.99714	1.5836	1.86093
XM_013086038.1	0.928228	NA	NA	XP_012941492.1	probable E3 SUMO-protein ligase RNF212 isoform X2		A8MTL3	RNF212B C14orf164	RING finger protein 212B	1.1437	1.26361	1.04974	1.09096	1.32933	1.08973	1.39873
XM_005090466.2	0.77421	NA	NA	XP_005090523.1	coiled-coil domain-containing protein 113-like		Q9H0I3	CCDC113 HSPC065	Coiled-coil domain-containing protein 113	3.05993	3.19554	3.23114	3.06877	3.14198	2.88054	3.10455
XM_013086052.1	0.838204	NA	NA	XP_012941506.1	sodium- and chloride-dependent transporter XTRP3A-like	K05048	Q695T7	SLC6A19 B0AT1	Sodium-dependent neutral amino acid transporter B(0)AT1 (Solute carrier family 6 member 19) (System B(0) neutral amino acid transporter AT1)	3.62629	3.38964	3.21603	2.98884	3.27292	3.17403	3.03191
XM_005090475.2	0.227753	NA	NA	XP_005090532.2	uncharacterized protein LOC101862920		P20594	NPR2 ANPRB	Atrial natriuretic peptide receptor 2 (EC 4.6.1.2) (Atrial natriuretic peptide receptor type B) (ANP-B) (ANPR-B) (NPR-B) (Guanylate cyclase B) (GC-B)	0.934596	1.02241	1.11378	1.10447	1.13949	1.51116	1.26127
XM_005090467.2	3.8461e-05	P1	UP	NA	NA	NA	NA	NA	NA	5.7605	5.89001	5.93914	6.10803	6.2043	5.99715	6.39488
XM_013086076.1	0.229243	NA	NA	XP_012941530.1	mitogen-activated protein kinase kinase kinase 12-like	K04422	O43283	MAP3K13 LZK	Mitogen-activated protein kinase kinase kinase 13 (EC 2.7.11.25) (Leucine zipper-bearing kinase) (Mixed lineage kinase) (MLK)	2.31386	2.50967	2.40375	2.36078	2.41244	2.62492	2.36399
XM_005090468.2	4.33362e-08	P1	UP	XP_005090525.1	2',5'-phosphodiesterase 12-like	K19612	Q6L8Q7	PDE12	2',5'-phosphodiesterase 12 (2'-PDE) (2-PDE) (EC 3.1.4.-) (Mitochondrial deadenylase) (EC 3.1.13.4)	2.79722	2.80297	3.36726	3.48027	3.63517	3.47701	4.19119
XM_013086084.1	0.00295334	P4	DOWN	XP_012941538.1	cardioacceleratory peptide receptor-like	K08376	Q6W5P4	NPSR1 GPR154 GPRA PGR14	Neuropeptide S receptor (G-protein coupled receptor 154) (G-protein coupled receptor PGR14) (G-protein coupled receptor for asthma susceptibility)	2.82843	2.80903	2.50945	1.91825	2.5704	0.953079	1.54793
XM_013086088.1	0.0156487	NA	NA	XP_012941542.1	spondin-1-like		Q9HCB6	SPON1 KIAA0762 VSGP	Spondin-1 (F-spondin) (Vascular smooth muscle cell growth-promoting factor)	1.80983	1.69316	1.66755	1.31843	0.934034	0.957196	0.855043
XM_013086092.1	0.00357218	P4	DOWN	XP_012941546.1	spondin-1-like		Q9HCB6	SPON1 KIAA0762 VSGP	Spondin-1 (F-spondin) (Vascular smooth muscle cell growth-promoting factor)	1.64417	1.57656	1.43987	1.13111	0.785399	0.555861	0.396832
XM_005090486.2	0.285208	NA	NA	XP_005090543.1	chitotriosidase-1-like	K01183	Q13231	CHIT1	Chitotriosidase-1 (EC 3.2.1.14) (Chitinase-1)	0.812986	1.18858	0.848563	1.06482	0.841131	0.197717	0.224186
XM_013086494.1	0.999992	NA	NA	XP_012941948.1	chitotriosidase-1	K01183	Q13231	CHIT1	Chitotriosidase-1 (EC 3.2.1.14) (Chitinase-1)	0.00296747	0.0415082	0.149292	0.0438865	0.00449594	0.00587024	0.0231396
XM_013086500.1	0.811714	NA	NA	NA	NA	NA	NA	NA	NA	0.0431011	0.120144	0.21949	0.0275679	0.0647899	0.0562175	0.125221
XM_005090487.2	0.056264	NA	NA	XP_005090544.1	N-terminal EF-hand calcium-binding protein 1-like		Q8N987	NECAB1 EFCBP1	N-terminal EF-hand calcium-binding protein 1 (EF-hand calcium-binding protein 1) (Neuronal calcium-binding protein 1)	6.58007	6.56866	6.22083	6.24365	6.04026	5.89657	6.00878
XM_013086222.1	0.000386887	P2	UP	XP_012941676.1	rhophilin-2-like		Q8IUC4	RHPN2	Rhophilin-2 (76 kDa RhoB effector protein) (GTP-Rho-binding protein 2) (p76RBE)	0.882203	0.67554	0.793913	0.916885	1.00853	1.49264	1.2822
XM_013086232.1	0.0524104	NA	NA	XP_012941686.1	CCR4-NOT transcription complex subunit 10-like isoform X2	K12607	Q9H9A5	CNOT10	CCR4-NOT transcription complex subunit 10	2.69681	2.30825	2.31872	2.75751	2.50686	2.85184	2.79235
XM_013086236.1	0.416435	NA	NA	XP_012941690.1	CCR4-NOT transcription complex subunit 10-like isoform X3	K12607	Q9H9A5	CNOT10	CCR4-NOT transcription complex subunit 10	1.16574	1.98646	2.09613	1.10575	1.87056	1.46905	1.66201
XM_013086243.1	0.993788	NA	NA	XP_012941697.1	carbonic anhydrase 1-like	K01672	P43166	CA7	Carbonic anhydrase 7 (EC 4.2.1.1) (Carbonate dehydratase VII) (Carbonic anhydrase VII) (CA-VII)	8.58422	8.65587	8.5147	8.55895	8.40193	8.44249	8.34036
XM_005090491.2	0.728165	NA	NA	XP_005090548.1	twisted gastrulation protein homolog 1-A-like		Q9GZX9	TWSG1 TSG PSEC0250	Twisted gastrulation protein homolog 1	4.98197	5.17899	4.80662	4.94655	4.84614	4.79098	4.9436
XM_013086263.1	0.300469	NA	NA	XP_012941717.1	protein APCDD1-like		Q8J025	APCDD1 DRAPC1 FP7019	Protein APCDD1 (Adenomatosis polyposis coli down-regulated 1 protein)	4.76504	5.60706	5.33876	5.31156	4.80549	5.27878	5.25082
XM_005090492.2	0.993568	NA	NA	XP_005090549.2	malonyl-CoA-acyl carrier protein transacylase, mitochondrial-like	K00645	Q8IVS2	MCAT MT	Malonyl-CoA-acyl carrier protein transacylase, mitochondrial (MCT) (EC 2.3.1.39) (Mitochondrial malonyl CoA:ACP acyltransferase) (Mitochondrial malonyltransferase) ([Acyl-carrier-protein] malonyltransferase)	1.58703	1.64436	1.54336	1.52766	1.47304	1.3952	1.51444
XM_005090493.2	0.987242	NA	NA	XP_005090550.1	E3 ubiquitin-protein ligase ZNRF2-like	K10694	Q8NHG8	ZNRF2 RNF202	E3 ubiquitin-protein ligase ZNRF2 (EC 2.3.2.27) (Protein Ells2) (RING finger protein 202) (RING-type E3 ubiquitin transferase ZNRF2) (Zinc/RING finger protein 2)	2.7811	2.77933	2.58733	2.67319	2.69121	2.5492	2.46642
XM_013086282.1	0.0414137	NA	NA	XP_012941736.1	uncharacterized protein LOC101857760		Q58EX7	PLEKHG4 PRTPHN1	Puratrophin-1 (Pleckstrin homology domain-containing family G member 4) (PH domain-containing family G member 4) (Purkinje cell atrophy-associated protein 1)	3.0869	3.0112	2.79858	2.89375	2.7503	3.09882	2.96403
XM_005090495.2	0.39597	NA	NA	XP_005090552.1	bifunctional polynucleotide phosphatase/kinase-like	K08073	Q96T60	PNKP	Bifunctional polynucleotide phosphatase/kinase (DNA 5'-kinase/3'-phosphatase) (Polynucleotide kinase-3'-phosphatase) [Includes: Polynucleotide 3'-phosphatase (EC 3.1.3.32) (2'(3')-polynucleotidase), Polynucleotide 5'-hydroxyl-kinase (EC 2.7.1.78)]	2.46172	2.39179	2.47876	2.22785	2.27626	2.22638	1.98192
XM_005090496.2	1.7316e-05	P2	UP	XP_005090553.1	peptidyl-prolyl cis-trans isomerase 6-like	K03768	P23284	PPIB CYPB	Peptidyl-prolyl cis-trans isomerase B (PPIase B) (EC 5.2.1.8) (CYP-S1) (Cyclophilin B) (Rotamase B) (S-cyclophilin) (SCYLP)	4.39631	4.0229	4.1359	4.22368	4.41258	4.23442	4.80102
XM_005090497.2	0.0487517	NA	NA	XP_005090554.1	peroxisomal coenzyme A diphosphatase NUDT7-like	K17879	P0C024	NUDT7	Peroxisomal coenzyme A diphosphatase NUDT7 (EC 3.6.1.-) (Nucleoside diphosphate-linked moiety X motif 7) (Nudix motif 7)	2.4288	2.52808	2.00186	1.46764	1.80854	1.6502	1.34137
XM_013086468.1	0.180047	NA	NA	XP_012941922.1	uncharacterized protein LOC101858233	K17335	O94916	NFAT5 KIAA0827 TONEBP	Nuclear factor of activated T-cells 5 (NF-AT5) (T-cell transcription factor NFAT5) (Tonicity-responsive enhancer-binding protein) (TonE-binding protein) (TonEBP)	1.84361	1.94945	1.9185	1.80828	1.72961	2.1178	1.7573
XM_005090499.2	0.443389	NA	NA	XP_005090556.2	junctophilin-1-like	K19530	Q9HDC5	JPH1 JP1	Junctophilin-1 (JP-1) (Junctophilin type 1)	4.53406	4.54123	4.19138	4.45489	4.36367	4.37662	4.42131
XM_005090501.2	0.239805	NA	NA	XP_005090558.1	eukaryotic translation initiation factor 6-like	K03264	P56537	EIF6 EIF3A ITGB4BP OK/SW-cl.27	Eukaryotic translation initiation factor 6 (eIF-6) (B(2)GCN homolog) (B4 integrin interactor) (CAB) (p27(BBP))	5.16876	5.04142	5.25363	5.17606	5.30269	5.15693	5.56457
XM_005090502.2	2.41484e-06	P4	DOWN	XP_005090559.2	flavin-containing monooxygenase FMO GS-OX-like 4		P31512	FMO4 FMO2	Dimethylaniline monooxygenase [N-oxide-forming] 4 (EC 1.14.13.8) (Dimethylaniline oxidase 4) (Hepatic flavin-containing monooxygenase 4) (FMO 4)	5.83077	5.92005	5.43534	5.45654	5.08336	4.99199	4.78365
XM_005090504.2	0.696491	NA	NA	XP_005090561.1	VPS9 domain-containing protein 1-like isoform X1		H3BM58	VPS9D1 C16orf7 hCG_15602	Chromosome 16 open reading frame 7, isoform CRA_b (VPS9 domain-containing protein 1)	2.52534	2.53471	2.4495	2.1258	2.41948	2.35816	2.35417
XR_001185111.1	0.679034	NA	NA	NA	NA	NA	NA	NA	NA	1.78494	1.76572	1.44293	1.95514	2.10428	1.5502	2.94256
XM_005090505.2	5.83463e-05	NA	NA	XP_005090562.1	apoptotic chromatin condensation inducer in the nucleus-like	K12875	G3V3B0	ACIN1	Apoptotic chromatin condensation inducer in the nucleus	4.19918	4.20278	4.32474	4.08921	4.29587	4.46825	4.4151
XM_005090506.2	0.367189	NA	NA	XP_005090563.1	apoptotic chromatin condensation inducer in the nucleus-like	K12875	G3V3B0	ACIN1	Apoptotic chromatin condensation inducer in the nucleus	1.72398	1.28186	1.40609	1.29315	2.06636	1.65686	1.94262
XM_005090509.2	0.000192865	P4	DOWN	XP_005090566.1	GTP-binding protein RAD-like	K07847	P55042	RRAD RAD	GTP-binding protein RAD (RAD1) (Ras associated with diabetes)	1.22066	1.60333	1.30788	1.06116	0.814603	0.147273	0.206679
XM_005090510.2	0.00354107	P4	DOWN	XP_005090567.1	NEDD8-conjugating enzyme UBE2F-like	K10687	Q969M7	UBE2F NCE2	NEDD8-conjugating enzyme UBE2F (EC 2.3.2.32) (NEDD8 carrier protein UBE2F) (NEDD8 protein ligase UBE2F) (NEDD8-conjugating enzyme 2) (RING-type E3 NEDD8 transferase UBE2F) (Ubiquitin-conjugating enzyme E2 F)	2.97393	2.87617	2.73638	2.74191	2.72967	2.32901	2.53171
XM_005090511.1	0.000105304	P4	DOWN	XP_005090568.1	actin-related protein 3	K18584	P61158	ACTR3 ARP3	Actin-related protein 3 (Actin-like protein 3)	7.32582	7.23585	7.21268	7.16508	6.94538	6.83565	6.74099
XM_005090513.2	0.697667	NA	NA	XP_005090570.1	krev interaction trapped protein 1-like	K17705	O00522	KRIT1 CCM1	Krev interaction trapped protein 1 (Krev interaction trapped 1) (Cerebral cavernous malformations 1 protein)	1.64801	1.51473	1.5151	1.43383	1.35182	1.47378	1.45588
XM_005090515.2	0.650621	NA	NA	NA	NA	NA	NA	NA	NA	1.12908	1.16415	1.33056	1.21046	1.03362	1.37592	1.1599
XM_005090516.2	0.0151129	NA	NA	XP_005090573.1	fatty acid desaturase 1-like isoform X1	K10226	O60427	FADS1 FADSD5	Acyl-CoA (8-3)-desaturase (EC 1.14.19.44) (Delta(5) fatty acid desaturase) (D5D) (Delta(5) desaturase) (Delta-5 desaturase) (Fatty acid desaturase 1)	5.77941	5.95127	5.82926	5.69861	5.51622	5.30019	5.18781
XM_005090520.2	0.126476	NA	NA	XP_005090577.1	fatty acid desaturase 1-like isoform X2	K10226	O60427	FADS1 FADSD5	Acyl-CoA (8-3)-desaturase (EC 1.14.19.44) (Delta(5) fatty acid desaturase) (D5D) (Delta(5) desaturase) (Delta-5 desaturase) (Fatty acid desaturase 1)	3.64329	3.55371	3.16973	3.4309	3.52821	1.99633	3.13888
XM_005090522.2	0.000109967	NA	NA	XP_005090579.1	uncharacterized protein LOC101855228		B7Z5R6	NBR1	cDNA FLJ55359, highly similar to Next to BRCA1 gene 1 protein	5.69179	5.61593	5.59665	5.65855	5.63413	5.67249	5.90715
XM_013086545.1	0.0186146	NA	NA	XP_012941999.1	unconventional myosin-VI-like	K10358	A0A0A0MRM8	MYO6	Unconventional myosin-VI	2.85369	2.80801	2.50939	2.44399	2.25182	2.51612	2.27873
XM_013086896.1	0.553998	NA	NA	XP_012942350.1	unconventional myosin-VI-like	K10358	A0A0A0MRM8	MYO6	Unconventional myosin-VI	3.64735	3.6218	3.44068	3.31421	3.24205	3.53044	3.32422
XM_005090540.2	0.000290351	NA	NA	XP_005090597.1	acetyl-CoA acetyltransferase, cytosolic-like	K00626	Q9BWD1	ACAT2 ACTL	Acetyl-CoA acetyltransferase, cytosolic (EC 2.3.1.9) (Acetyl-CoA transferase-like protein) (Cytosolic acetoacetyl-CoA thiolase)	3.69904	3.83719	3.54966	3.74611	3.46251	3.13128	2.92331
NM_001204636.1	0.0339621	NA	NA	NP_001191565.1	synaptotagmin-1 isoform 2	K15290	J3KQA0	SYT1 hCG_2016754	Synaptotagmin I, isoform CRA_b (Synaptotagmin-1)	9.08857	9.12998	8.70072	8.85757	8.65321	8.49727	8.55591
NM_001204624.1	0.00216259	P5	DOWN	NP_001191553.1	synaptotagmin-1 isoform 1	K15290	P21579	SYT1 SVP65 SYT	Synaptotagmin-1 (Synaptotagmin I) (SytI) (p65)	7.80992	8.13881	7.76454	7.83806	7.40079	7.81633	7.47612
XM_005090541.2	6.18187e-05	P1	UP	XP_005090598.1	zinc finger protein 593-like	K14821	O00488	ZNF593 ZT86	Zinc finger protein 593 (Zinc finger protein T86)	3.96532	4.02379	4.09134	4.14946	4.39017	4.04105	4.7662
NM_001204482.1	0.126363	NA	NA	NP_001191411.1	NMDA-type glutamate receptor precursor	K05208	Q05586	GRIN1 NMDAR1	Glutamate receptor ionotropic, NMDA 1 (GluN1) (Glutamate [NMDA] receptor subunit zeta-1) (N-methyl-D-aspartate receptor subunit NR1) (NMD-R1)	6.7879	6.8831	6.6097	6.57554	6.5173	6.53948	6.76748
XM_005090542.2	0.683405	NA	NA	NA	NA	NA	NA	NA	NA	1.64839	0.95746	1.89294	1.77804	1.84078	1.47415	1.50884
XM_005090544.2	0.714117	NA	NA	XP_005090601.1	transmembrane protein 39A-like isoform X1		Q9NV64	TMEM39A	Transmembrane protein 39A	3.45649	3.39639	3.40118	3.07549	3.38184	3.03045	2.59783
XM_013086579.1	0.00304206	NA	NA	XP_012942033.1	vacuolar protein sorting-associated protein 13D-like	K19527	Q5THJ4	VPS13D KIAA0453	Vacuolar protein sorting-associated protein 13D	1.40745	1.32113	1.32078	1.32393	1.30083	1.52495	1.44155
XM_013086604.1	0.947487	NA	NA	XP_012942058.1	39S ribosomal protein L44, mitochondrial-like	K17425	Q9H9J2	MRPL44	39S ribosomal protein L44, mitochondrial (L44mt) (MRP-L44) (EC 3.1.26.-) (Mitochondrial large ribosomal subunit protein mL44)	3.74888	3.8407	3.64321	3.67233	3.80134	3.56108	3.77228
XM_005090552.2	0.447029	NA	NA	XP_005090609.1	uncharacterized protein LOC101863229		P34981	TRHR	Thyrotropin-releasing hormone receptor (TRH-R) (Thyroliberin receptor)	0.840475	1.08186	1.06239	1.1775	1.22116	1.35326	1.51125
XR_001185134.1	0.980677	NA	NA	NA	NA	NA	NA	NA	NA	0.254204	0.597403	0.541636	0.841317	0.633274	0.42061	0.569129
XM_013086652.1	0.637461	NA	NA	XP_012942106.1	potassium voltage-gated channel subfamily KQT member 1-like	K04926	P51787	KCNQ1 KCNA8 KCNA9 KVLQT1	Potassium voltage-gated channel subfamily KQT member 1 (IKs producing slow voltage-gated potassium channel subunit alpha KvLQT1) (KQT-like 1) (Voltage-gated potassium channel subunit Kv7.1)	4.00172	4.32147	4.05574	3.94027	4.08803	3.83567	4.07093
XM_005090554.2	0.98903	NA	NA	XP_005090611.1	uncharacterized protein LOC101864041 isoform X2	K08596	J3QT09	SENP7	Sentrin-specific protease 7	2.17894	2.19065	2.23108	2.2181	2.21031	2.17407	2.13188
XM_005090555.2	0.0176714	NA	NA	XP_005090612.1	zinc finger C4H2 domain-containing protein-like		Q9NQZ6	ZC4H2 HCA127 KIAA1166	Zinc finger C4H2 domain-containing protein (Hepatocellular carcinoma-associated antigen 127)	4.09337	4.07266	3.75503	3.59013	3.711	3.51881	3.44764
XM_005090556.1	0.0846025	NA	NA	XP_005090613.1	protein phosphatase 1 regulatory subunit 32-like	K17571	Q7Z5V6	PPP1R32 C11orf66	Protein phosphatase 1 regulatory subunit 32	1.53617	1.33027	1.14324	0.926499	1.04464	0.770539	0.778683
XM_005090605.2	0.753345	NA	NA	NA	NA	NA	NA	NA	NA	2.38175	1.96042	1.83618	2.06317	1.6586	1.49321	2.16135
XM_013086729.1	0.141274	NA	NA	NA	NA	NA	NA	NA	NA	4.1871	3.58396	3.33174	3.28318	2.82636	3.37972	3.10755
XM_013086742.1	0.390716	NA	NA	XP_012942196.1	acetyl-CoA carboxylase-like	K11262	Q13085	ACACA ACAC ACC1 ACCA	Acetyl-CoA carboxylase 1 (ACC1) (EC 6.4.1.2) (Acetyl-Coenzyme A carboxylase alpha) (ACC-alpha) [Includes: Biotin carboxylase (EC 6.3.4.14)]	2.39607	2.49566	2.47582	2.48806	2.46902	2.45912	2.55084
XM_005090561.2	0.414113	NA	NA	XP_005090618.1	peroxisomal targeting signal 2 receptor-like	K13341	O00628	PEX7 PTS2R	Peroxisomal targeting signal 2 receptor (PTS2 receptor) (Peroxin-7)	2.38093	2.63596	2.36102	2.27987	2.21511	2.27868	2.09581
XM_005090562.2	0.000897099	P4	DOWN	XP_005090619.1	PEST proteolytic signal-containing nuclear protein-like		Q8WW12	PCNP	PEST proteolytic signal-containing nuclear protein (PCNP) (PEST-containing nuclear protein)	4.80247	4.71321	4.38372	4.3019	4.23278	4.08479	4.00123
XM_005090564.1	0.999992	NA	NA	XP_005090621.1	alpha-ketoglutarate-dependent dioxygenase alkB homolog 3-like	K10860	Q96Q83	ALKBH3 ABH3 DEPC1	Alpha-ketoglutarate-dependent dioxygenase alkB homolog 3 (EC 1.14.11.54) (Alkylated DNA repair protein alkB homolog 3) (hABH3) (DEPC-1) (Prostate cancer antigen 1)	2.51185	2.89738	2.38923	2.60934	2.49039	2.19707	2.7466
XM_005090563.2	0.9743	NA	NA	XP_005090620.1	alpha-ketoglutarate-dependent dioxygenase alkB homolog 3-like	K10860	Q96Q83	ALKBH3 ABH3 DEPC1	Alpha-ketoglutarate-dependent dioxygenase alkB homolog 3 (EC 1.14.11.54) (Alkylated DNA repair protein alkB homolog 3) (hABH3) (DEPC-1) (Prostate cancer antigen 1)	2.2909	2.54279	2.23427	2.25079	2.22952	2.23071	1.80651
XM_005090567.2	0.00517885	P2	UP	XP_005090624.1	cystatin-B isoform X2	K13907	P04080	CSTB CST6 STFB	Cystatin-B (CPI-B) (Liver thiol proteinase inhibitor) (Stefin-B)	6.85769	6.73563	6.97439	6.87748	7.12176	7.05642	7.72035
XM_005090566.2	0.638962	NA	NA	XP_005090623.1	cystatin-A1 isoform X1	K13907	P01040	CSTA STF1 STFA	Cystatin-A (Cystatin-AS) (Stefin-A) [Cleaved into: Cystatin-A, N-terminally processed]	3.84177	3.78332	4.06087	4.12314	4.0862	3.67833	4.2727
XM_005090568.2	0.847769	NA	NA	NA	NA	NA	NA	NA	NA	2.20187	2.02255	1.84254	1.8642	1.95428	1.71157	1.55219
XM_005090571.2	0.0114991	NA	NA	XP_005090628.1	NADP-dependent malic enzyme-like	K00029	P48163	ME1	NADP-dependent malic enzyme (NADP-ME) (EC 1.1.1.40) (Malic enzyme 1)	5.35628	5.33403	4.97469	5.06979	5.12559	4.81694	4.85385
XM_005090574.2	5.25922e-05	P5	DOWN	XP_005090631.2	phosphatidylinositol-binding clathrin assembly protein LAP-like	K20044	Q13492	PICALM CALM	Phosphatidylinositol-binding clathrin assembly protein (Clathrin assembly lymphoid myeloid leukemia protein)	5.53227	5.57088	5.21932	5.08181	4.92777	5.0187	4.80992
XM_005090576.1	0.193975	NA	NA	XP_005090633.1	protein FAM228B-like		P0C875	FAM228B	Protein FAM228B	1.82787	1.57895	1.4907	1.36719	1.38214	1.08622	1.34123
XM_013086816.1	0.0260626	NA	NA	XP_012942270.1	profilin-4-like	K05759	Q8NHR9	PFN4	Profilin-4 (Profilin IV)	1.39672	1.55474	1.40316	1.24914	1.32614	0.860337	0.909835
XM_013086821.1	0.415433	NA	NA	XP_012942275.1	chloride intracellular channel protein 5-like	K05022	Q9Y696	CLIC4	Chloride intracellular channel protein 4 (Intracellular chloride ion channel protein p64H1)	6.83509	6.95815	6.97209	6.94135	6.86783	6.78528	6.76957
XM_005090583.2	0.889646	NA	NA	XP_005090640.2	uncharacterized protein LOC101849662		Q96DM1	PGBD4	PiggyBac transposable element-derived protein 4	0.896483	2.3652	0.813071	2.06626	1.62997	1.85605	1.91494
XM_005090586.2	0.754465	NA	NA	XP_005090643.1	U7 snRNA-associated Sm-like protein LSm10		Q969L4	LSM10	U7 snRNA-associated Sm-like protein LSm10	1.86311	1.81064	2.02797	2.03734	1.81049	1.65092	1.64499
XM_005090588.1	0.180006	NA	NA	XP_005090645.1	cytochrome b-245 heavy chain-like	K21421	P04839	CYBB NOX2	Cytochrome b-245 heavy chain (EC 1.-.-.-) (CGD91-phox) (Cytochrome b(558) subunit beta) (Cytochrome b558 subunit beta) (Heme-binding membrane glycoprotein gp91phox) (NADPH oxidase 2) (Neutrophil cytochrome b 91 kDa polypeptide) (Superoxide-generating NADPH oxidase heavy chain subunit) (gp91-1) (gp91-phox) (p22 phagocyte B-cytochrome)	0.997807	0.754713	1.00489	1.05117	0.879939	1.23736	0.949517
XM_005090589.2	0.00635625	NA	NA	XP_005090646.1	transmembrane protein 35-like		Q53FP2	TMEM35A TMEM35	Transmembrane protein 35A	6.11683	6.10933	5.7932	5.84715	5.7613	5.58828	5.65786
XM_005090590.2	0.0722914	NA	NA	NA	NA	NA	NA	NA	NA	7.41318	7.84243	8.26256	8.50642	8.49314	8.41979	8.22435
XM_005090591.2	0.0604374	NA	NA	NA	NA	NA	NA	NA	NA	5.18954	5.74209	6.12513	6.22694	6.49226	6.26774	6.17415
XM_005090617.2	0.563814	NA	NA	NA	NA	NA	NA	NA	NA	1.48897	1.55323	1.58763	1.57112	2.14668	1.97973	2.23317
XM_013086985.1	0.846792	NA	NA	NA	NA	NA	NA	NA	NA	0.534173	0.509363	0.685188	1.28169	1.37916	1.22184	0.70026
XM_005090619.2	0.191732	NA	NA	XP_005090676.1	N-alpha-acetyltransferase 40-like	K20794	Q86UY6	NAA40 NAT11 PATT1	N-alpha-acetyltransferase 40 (EC 2.3.1.257) (N-acetyltransferase 11) (N-alpha-acetyltransferase D) (NatD) (hNatD) (Protein acetyltransferase 1)	5.7403	5.72331	5.76786	5.50611	5.56519	5.5749	5.69922
XM_005090621.2	0.000267166	P3	UP	XP_005090678.1	adenylosuccinate synthetase-like	K01939	Q8N142	ADSSL1 ADSS1	Adenylosuccinate synthetase isozyme 1 (AMPSase 1) (AdSS 1) (EC 6.3.4.4) (Adenylosuccinate synthetase, basic isozyme) (Adenylosuccinate synthetase, muscle isozyme) (M-type adenylosuccinate synthetase) (IMP--aspartate ligase 1)	3.91204	4.06148	4.56369	4.80659	4.65551	4.96652	4.83569
XM_005090623.2	0.0146017	NA	NA	XP_005090680.1	vam6/Vps39-like protein	K20183	Q96JC1	VPS39 KIAA0770 TLP VAM6	Vam6/Vps39-like protein (TRAP1-like protein) (hVam6p)	3.12842	3.16404	2.99665	2.97223	2.91689	2.65322	2.84736
XR_001185176.1	0.0414714	NA	NA	NA	NA	NA	NA	NA	NA	1.42924	1.12405	0.578358	0.583204	0.0142772	0.523262	0.159602
XM_005090632.2	0.00499225	NA	NA	XP_005090689.1	spectrin beta chain-like isoform X7	K06115	Q01082	SPTBN1 SPTB2	Spectrin beta chain, non-erythrocytic 1 (Beta-II spectrin) (Fodrin beta chain) (Spectrin, non-erythroid beta chain 1)	8.25446	8.31198	8.00315	8.03402	7.97464	7.82595	7.86271
XM_005090628.2	0.00824629	P5	DOWN	XP_005090685.1	spectrin beta chain-like isoform X3	K06115	Q01082	SPTBN1 SPTB2	Spectrin beta chain, non-erythrocytic 1 (Beta-II spectrin) (Fodrin beta chain) (Spectrin, non-erythroid beta chain 1)	6.07484	5.92901	5.40185	5.71704	5.33043	5.50661	5.27317
XM_005090629.2	0.231583	NA	NA	XP_005090686.1	spectrin beta chain-like isoform X4	K06115	Q01082	SPTBN1 SPTB2	Spectrin beta chain, non-erythrocytic 1 (Beta-II spectrin) (Fodrin beta chain) (Spectrin, non-erythroid beta chain 1)	4.78982	4.37207	4.16686	4.35746	4.12075	4.03101	4.39592
XM_005090625.2	0.986837	NA	NA	XP_005090682.1	spectrin beta chain-like isoform X1	K06115	Q01082	SPTBN1 SPTB2	Spectrin beta chain, non-erythrocytic 1 (Beta-II spectrin) (Fodrin beta chain) (Spectrin, non-erythroid beta chain 1)	2.2258	1.98034	1.85926	1.85002	1.74053	2.01045	1.74646
XM_005090633.2	0.136331	NA	NA	XP_005090690.1	REST corepressor 3-like isoform X1		Q9P2K3	RCOR3 KIAA1343	REST corepressor 3	2.8969	2.82259	2.8463	2.61906	2.58262	2.84343	2.95911
XM_005090642.2	0.241866	NA	NA	XP_005090699.2	beta-hexosaminidase subunit beta-like	K12373	P07686	HEXB HCC7	Beta-hexosaminidase subunit beta (EC 3.2.1.52) (Beta-N-acetylhexosaminidase subunit beta) (Hexosaminidase subunit B) (Cervical cancer proto-oncogene 7 protein) (HCC-7) (N-acetyl-beta-glucosaminidase subunit beta) [Cleaved into: Beta-hexosaminidase subunit beta chain B, Beta-hexosaminidase subunit beta chain A]	1.2361	1.53121	1.4303	1.86865	1.65428	1.26791	1.95443
XM_005090643.2	0.00217635	NA	NA	XP_005090700.1	beta-hexosaminidase subunit alpha-like	K12373	P06865	HEXA	Beta-hexosaminidase subunit alpha (EC 3.2.1.52) (Beta-N-acetylhexosaminidase subunit alpha) (Hexosaminidase subunit A) (N-acetyl-beta-glucosaminidase subunit alpha)	4.96703	4.96175	4.94443	4.95131	5.05123	4.73831	5.25692
XM_005090644.2	0.00181137	P4	DOWN	XP_005090701.1	WD repeat-containing protein 41-like		Q9HAD4	WDR41 MSTP048	WD repeat-containing protein 41	5.6278	5.58046	5.4307	5.13745	5.20447	4.94409	5.09331
XM_005090645.1	0.2599	NA	NA	XP_005090702.1	transmembrane protein 98-like		Q9Y2Y6	TMEM98 UNQ536/PRO1079	Transmembrane protein 98 (Protein TADA1)	1.27325	1.07963	1.45358	1.70975	1.14041	1.56598	1.51077
XM_005090646.2	0.790095	NA	NA	XP_005090703.1	D-3-phosphoglycerate dehydrogenase-like	K00058	O43175	PHGDH PGDH3	D-3-phosphoglycerate dehydrogenase (3-PGDH) (EC 1.1.1.95) (2-oxoglutarate reductase) (EC 1.1.1.399) (Malate dehydrogenase) (EC 1.1.1.37)	4.44652	4.53655	4.20551	4.31196	4.48885	4.27721	4.22948
XM_013087108.1	0.567165	NA	NA	XP_012942562.1	neuronal acetylcholine receptor subunit alpha-10-like	K05312	Q9GZZ6	CHRNA10 NACHRA10	Neuronal acetylcholine receptor subunit alpha-10 (Nicotinic acetylcholine receptor subunit alpha-10) (NACHR alpha-10)	3.2418	3.54917	3.31906	3.27194	2.94471	3.26216	3.10527
XM_013087113.1	0.00351596	P3	UP	XP_012942567.1	B-cell linker protein-like	K07371	Q8WV28	BLNK BASH SLP65	B-cell linker protein (B-cell adapter containing a SH2 domain protein) (B-cell adapter containing a Src homology 2 domain protein) (Cytoplasmic adapter protein) (Src homology 2 domain-containing leukocyte protein of 65 kDa) (SLP-65)	1.92878	1.4576	1.7985	1.97859	1.7496	2.35537	2.33486
XM_013087138.1	8.47571e-05	P2	UP	XP_012942592.1	granulins-like isoform X6		P28799	GRN	Granulins (Proepithelin) (PEPI) [Cleaved into: Acrogranin (Glycoprotein of 88 Kda) (GP88) (Glycoprotein 88) (Progranulin), Paragranulin, Granulin-1 (Granulin G), Granulin-2 (Granulin F), Granulin-3 (Granulin B), Granulin-4 (Granulin A), Granulin-5 (Granulin C), Granulin-6 (Granulin D), Granulin-7 (Granulin E)]	3.77303	3.50436	3.89722	3.95479	4.09361	4.11388	4.49615
XM_013087127.1	0.708705	NA	NA	XP_012942581.1	fibrillin-3-like isoform X3		P28799	GRN	Granulins (Proepithelin) (PEPI) [Cleaved into: Acrogranin (Glycoprotein of 88 Kda) (GP88) (Glycoprotein 88) (Progranulin), Paragranulin, Granulin-1 (Granulin G), Granulin-2 (Granulin F), Granulin-3 (Granulin B), Granulin-4 (Granulin A), Granulin-5 (Granulin C), Granulin-6 (Granulin D), Granulin-7 (Granulin E)]	2.44563	2.38908	2.03236	2.29203	2.4914	2.32756	2.89543
XM_005090662.2	0.694751	NA	NA	XP_005090719.1	ubiquitin-like protein 7 isoform X2		Q96S82	UBL7 BMSCUBP SB132	Ubiquitin-like protein 7 (Bone marrow stromal cell ubiquitin-like protein) (BMSC-UbP) (Ubiquitin-like protein SB132)	5.25487	5.2315	5.13671	5.09819	5.20796	5.04111	5.24722
XM_005090663.2	0.00344313	NA	NA	XP_005090720.2	leucine-rich repeat-containing protein 49-like	K16606	Q8IUZ0	LRRC49	Leucine-rich repeat-containing protein 49 (Tubulin polyglutamylase complex subunit 4) (PGs4)	1.73422	1.70483	1.5992	1.43771	1.50445	2.00309	1.90816
XM_013087157.1	0.881932	NA	NA	XP_012942611.1	uncharacterized transporter slc-17.2-like	K12301	Q9NRA2	SLC17A5	Sialin (H(+)/nitrate cotransporter) (H(+)/sialic acid cotransporter) (AST) (Membrane glycoprotein HP59) (Solute carrier family 17 member 5) (Vesicular H(+)/Aspartate-glutamate cotransporter)	1.60751	1.40125	1.43946	1.49939	1.64786	1.60818	1.70334
XM_013087188.1	0.543801	NA	NA	XP_012942642.1	28S ribosomal protein S9, mitochondrial-like	K02996	P82933	MRPS9 RPMS9	28S ribosomal protein S9, mitochondrial (MRP-S9) (S9mt) (Mitochondrial small ribosomal subunit protein uS9m)	3.64057	3.44722	3.4876	3.38446	3.31865	3.46906	3.44784
XM_005090673.1	0.000197285	NA	NA	XP_005090730.1	transmembrane protein 50B-like		P56557	TMEM50B C21orf4 UNQ167/PRO193	Transmembrane protein 50B (HCV p7-trans-regulated protein 3)	7.24364	7.239	7.02403	6.75158	6.88974	6.72341	6.75739
XM_005090715.2	0.000411926	P4	DOWN	XP_005090772.2	rab-like protein 2A	K07931	Q9UBK7	RABL2A	Rab-like protein 2A	3.74572	3.78971	3.53698	3.2365	3.15407	2.97268	2.94482
XM_005090674.2	0.00306603	NA	NA	XP_005090731.1	FMRFamide receptor-like		P34981	TRHR	Thyrotropin-releasing hormone receptor (TRH-R) (Thyroliberin receptor)	2.84625	2.90738	2.40326	2.68787	2.52152	1.4289	2.20474
XM_005090680.2	0.371534	NA	NA	XP_005090737.1	programmed cell death protein 7-like isoform X1		Q8N8D1	PDCD7	Programmed cell death protein 7 (ES18) (hES18)	3.155	2.67043	2.79392	2.08742	3.1728	3.37903	3.50572
XM_005090686.2	2.63482e-08	P1	UP	XP_005090743.1	uncharacterized protein LOC101852300		O15375	SLC16A5 MCT5 MCT6	Monocarboxylate transporter 6 (MCT 6) (Monocarboxylate transporter 5) (MCT 5) (Solute carrier family 16 member 5)	1.67918	1.83871	1.96906	2.30701	2.17222	2.18147	3.08995
XM_005090688.2	0.0168064	NA	NA	XP_005090745.1	zinc finger protein 622-like	K14816	Q969S3	ZNF622 ZPR9	Zinc finger protein 622 (Zinc finger-like protein 9)	3.55376	3.31515	3.61711	3.53186	3.83259	3.64989	4.40269
XM_013087245.1	0.853131	NA	NA	XP_012942699.1	zinc finger protein 622-like	K14816	Q969S3	ZNF622 ZPR9	Zinc finger protein 622 (Zinc finger-like protein 9)	1.86901	2.01116	1.96311	1.88549	1.96953	2.83495	2.75613
XM_005090691.2	0.00020654	NA	NA	XP_005090748.1	60S ribosomal protein L37a	K02921	P61513	RPL37A	60S ribosomal protein L37a (Large ribosomal subunit protein eL43)	12.1596	12.1815	12.5007	12.1919	12.4329	12.5649	12.4918
XM_005090692.2	0.838204	NA	NA	NA	NA	NA	NA	NA	NA	1.30237	1.44216	1.2142	1.45127	1.52536	1.27994	1.36063
XM_013087261.1	0.00241292	P1	UP	XP_012942715.1	galactocerebrosidase-like	K01202	P54803	GALC	Galactocerebrosidase (GALCERase) (EC 3.2.1.46) (Galactocerebroside beta-galactosidase) (Galactosylceramidase) (Galactosylceramide beta-galactosidase)	4.62596	4.75503	4.9478	5.24945	5.02778	5.15355	5.28519
XM_005090695.2	0.0151726	NA	NA	NA	NA	NA	NA	NA	NA	2.64116	3.03671	3.42565	3.53842	3.36286	4.06484	3.40775
XM_005090693.2	0.0281688	NA	NA	NA	NA	NA	NA	NA	NA	0.546979	0.413183	0.529136	0.696731	0.765065	1.2018	0.977713
XM_005090696.2	0.10674	NA	NA	NA	NA	NA	NA	NA	NA	3.7466	3.86684	3.59397	3.23409	3.7986	3.6729	4.2483
XM_005090718.1	0.206816	NA	NA	XP_005090775.1	phosphatidylserine synthase 1-like	K08729	P48651	PTDSS1 KIAA0024 PSSA	Phosphatidylserine synthase 1 (PSS-1) (PtdSer synthase 1) (EC 2.7.8.29) (Serine-exchange enzyme I)	2.53007	2.35977	2.34007	2.16447	2.53258	1.9188	1.89075
XM_013087356.1	0.0589436	NA	NA	NA	NA	NA	NA	NA	NA	2.35072	2.39772	2.15926	2.40997	2.00917	2.09681	1.4851
XM_005090720.2	0.881542	NA	NA	XP_005090777.1	probable serine/threonine-protein kinase drkD isoform X2	K09108	Q01664	TFAP4 BHLHC41	Transcription factor AP-4 (Activating enhancer-binding protein 4) (Class C basic helix-loop-helix protein 41) (bHLHc41)	2.62403	2.8129	2.68379	2.61352	2.53442	2.66841	2.47186
XM_005090723.2	0.969609	NA	NA	XP_005090780.1	RWD domain-containing protein 2B-like		P57060	RWDD2B C21orf6 GL011	RWD domain-containing protein 2B	2.10459	2.33882	2.23745	2.28461	2.0532	0.978453	1.69462
XM_005090772.1	0.185959	NA	NA	NA	NA	NA	NA	NA	NA	1.00122	1.41928	0.47122	1.15266	1.02948	1.93683	1.79145
XM_013087391.1	0.432772	NA	NA	NA	NA	NA	NA	NA	NA	2.62311	2.65855	2.90619	2.58049	2.65476	2.64806	2.43375
XM_005090725.2	0.258392	NA	NA	XP_005090782.1	F-box/WD repeat-containing protein 7-like	K10260	Q969H0	FBXW7 FBW7 FBX30 SEL10	F-box/WD repeat-containing protein 7 (Archipelago homolog) (hAgo) (F-box and WD-40 domain-containing protein 7) (F-box protein FBX30) (SEL-10) (hCdc4)	0.76221	1.11578	0.901865	1.03852	0.915034	1.10039	0.899716
XM_005090726.2	0.860319	NA	NA	XP_005090783.1	exosome complex component RRP43-like	K12586	Q96B26	EXOSC8 OIP2 RRP43	Exosome complex component RRP43 (Exosome component 8) (Opa-interacting protein 2) (OIP-2) (Ribosomal RNA-processing protein 43) (p9)	4.57195	4.48825	4.62187	4.31239	4.50357	4.34743	4.51484
XM_013087411.1	0.000256847	P1	UP	XP_012942865.1	arginine--tRNA ligase, cytoplasmic-like	K01887	P54136	RARS	Arginine--tRNA ligase, cytoplasmic (EC 6.1.1.19) (Arginyl-tRNA synthetase) (ArgRS)	4.64214	4.75159	5.11332	5.53549	5.49493	5.34436	5.72704
XM_013087415.1	0.000176367	NA	NA	NA	NA	NA	NA	NA	NA	3.90899	3.89384	3.64183	3.74069	3.51475	2.82086	3.42272
XM_013087440.1	0.377599	NA	NA	XP_012942894.1	ectonucleoside triphosphate diphosphohydrolase 5-like isoform X1	K01511	O75354	ENTPD6 CD39L2 IL6ST2	Ectonucleoside triphosphate diphosphohydrolase 6 (NTPDase 6) (EC 3.6.1.6) (CD39 antigen-like 2)	1.50376	1.95087	1.85416	2.07466	2.10693	2.37762	2.2745
XM_005090728.2	0.728579	NA	NA	XP_005090785.1	SRA stem-loop-interacting RNA-binding protein, mitochondrial-like		Q9GZT3	SLIRP C14orf156 DC23 DC50 PD04872	SRA stem-loop-interacting RNA-binding protein, mitochondrial	6.95291	7.00962	7.09929	6.89167	7.00087	6.8735	6.84046
XM_013087469.1	0.516071	NA	NA	XP_012942923.1	bifunctional glutamate/proline--tRNA ligase-like	K14163	P07814	EPRS GLNS PARS QARS QPRS PIG32	Bifunctional glutamate/proline--tRNA ligase (Bifunctional aminoacyl-tRNA synthetase) (Cell proliferation-inducing gene 32 protein) (Glutamatyl-prolyl-tRNA synthetase) [Includes: Glutamate--tRNA ligase (EC 6.1.1.17) (Glutamyl-tRNA synthetase) (GluRS), Proline--tRNA ligase (EC 6.1.1.15) (Prolyl-tRNA synthetase)]	5.15844	5.19278	5.00915	4.82522	4.9569	4.98763	5.14329
XM_005090729.2	0.242768	NA	NA	XP_005090786.1	egl nine homolog 1-like	K09592	Q9H6Z9	EGLN3	Egl nine homolog 3 (EC 1.14.11.29) (HPH-1) (Hypoxia-inducible factor prolyl hydroxylase 3) (HIF-PH3) (HIF-prolyl hydroxylase 3) (HPH-3) (Prolyl hydroxylase domain-containing protein 3) (PHD3)	1.64099	1.52987	1.26663	1.34225	1.33265	1.34893	1.34503
XM_005090730.2	0.747162	NA	NA	XP_005090787.1	solute carrier family 46 member 3-like	K20840	Q7Z3Q1	SLC46A3 FKSG16	Solute carrier family 46 member 3	3.2066	3.10877	3.09044	3.24673	3.17241	2.82336	2.82707
XM_013087501.1	0.999992	NA	NA	XP_012942955.1	E3 ubiquitin-protein ligase HECTD1-like isoform X4	K12231	Q9ULT8	HECTD1 KIAA1131	E3 ubiquitin-protein ligase HECTD1 (EC 2.3.2.26) (E3 ligase for inhibin receptor) (EULIR) (HECT domain-containing protein 1) (HECT-type E3 ubiquitin transferase HECTD1)	0.924768	2.04636	1.251	1.46503	0.823933	2.27586	1.92464
XM_013087499.1	0.939007	NA	NA	XP_012942953.1	E3 ubiquitin-protein ligase HECTD1-like isoform X3	K12231	A0A087X2H1	HECTD1	E3 ubiquitin-protein ligase HECTD1	3.38922	2.85955	3.29314	2.43619	2.98606	2.49543	3.25304
XM_013087518.1	0.911121	NA	NA	XP_012942972.1	E3 ubiquitin-protein ligase HECTD1-like isoform X7	K12231	Q9ULT8	HECTD1 KIAA1131	E3 ubiquitin-protein ligase HECTD1 (EC 2.3.2.26) (E3 ligase for inhibin receptor) (EULIR) (HECT domain-containing protein 1) (HECT-type E3 ubiquitin transferase HECTD1)	3.19187	3.69288	3.28291	3.73353	3.87134	3.83361	3.98695
XM_013087725.1	0.975099	NA	NA	NA	NA	NA	NA	NA	NA	2.68011	2.84554	2.73062	2.65825	2.55993	2.68556	2.67303
XM_013087539.1	0.00162748	P3	UP	XP_012942993.1	probable G-protein coupled receptor CG31760	K08469	A0A3B3IUC3	GPR158	Probable G-protein-coupled receptor 158	2.59002	2.22862	3.06889	3.70882	3.16794	4.10247	3.92728
XM_005090735.2	0.379808	NA	NA	XP_005090792.1	histone-lysine N-methyltransferase setd3-like	K19199	Q86TU7	SETD3 C14orf154	Histone-lysine N-methyltransferase setd3 (EC 2.1.1.43) (SET domain-containing protein 3)	3.48053	3.67033	3.59719	3.51845	3.51256	3.2748	3.3916
XM_005090739.2	0.771254	NA	NA	XP_005090796.1	cyclin-K-like		G3V5E1	CCNK	Cyclin-K	2.79066	2.76239	2.80135	2.89573	2.75955	2.63746	2.8509
XM_005090736.2	0.173354	NA	NA	XP_005090793.1	extracellular tyrosine-protein kinase PKDCC-like	K17548	Q504Y2	PKDCC SGK493 VLK	Extracellular tyrosine-protein kinase PKDCC (EC 2.7.10.2) (Protein kinase domain-containing protein, cytoplasmic) (Protein kinase-like protein SgK493) (Sugen kinase 493) (Vertebrate lonesome kinase)	4.09707	4.13685	3.85883	4.02175	4.20801	3.93194	4.33668
XM_005090737.2	0.109963	NA	NA	XP_005090794.1	extracellular tyrosine-protein kinase PKDCC-like	K17548	Q504Y2	PKDCC SGK493 VLK	Extracellular tyrosine-protein kinase PKDCC (EC 2.7.10.2) (Protein kinase domain-containing protein, cytoplasmic) (Protein kinase-like protein SgK493) (Sugen kinase 493) (Vertebrate lonesome kinase)	4.25142	4.30775	4.48315	4.53513	4.23353	4.18955	4.67053
XM_005090784.1	0.651582	NA	NA	NA	NA	NA	NA	NA	NA	1.5699	1.48327	1.37665	1.71277	1.66048	2.10085	1.63887
XM_005090748.2	0.000114498	P5	DOWN	XP_005090805.1	acyl-coenzyme A amino acid N-acyltransferase 1-like	K01068	Q86TX2	ACOT1 CTE1	Acyl-coenzyme A thioesterase 1 (Acyl-CoA thioesterase 1) (EC 3.1.2.2) (CTE-I) (CTE-Ib) (Inducible cytosolic acyl-coenzyme A thioester hydrolase) (Long chain acyl-CoA thioester hydrolase) (Long chain acyl-CoA hydrolase)	3.65679	3.66874	3.14345	3.14999	2.89505	2.9024	2.66867
XM_005090750.1	0.30339	NA	NA	XP_005090807.1	probable ATP-dependent RNA helicase DDX28	K20096	Q9NUL7	DDX28 MDDX28	Probable ATP-dependent RNA helicase DDX28 (EC 3.6.4.13) (Mitochondrial DEAD box protein 28)	2.58119	2.75916	2.85763	2.68287	2.74563	2.587	2.85
XM_005090752.2	0.700179	NA	NA	XP_005090809.1	RNA-binding protein lark-like isoform X2	K13187	Q96PK6	RBM14 SIP	RNA-binding protein 14 (Paraspeckle protein 2) (PSP2) (RNA-binding motif protein 14) (RRM-containing coactivator activator/modulator) (Synaptotagmin-interacting protein) (SYT-interacting protein)	5.76953	5.79449	5.68381	5.73272	5.38641	5.65365	5.39063
XM_005090751.2	0.00387717	NA	NA	XP_005090808.1	RNA-binding protein lark-like isoform X1	K13187	Q96PK6	RBM14 SIP	RNA-binding protein 14 (Paraspeckle protein 2) (PSP2) (RNA-binding motif protein 14) (RRM-containing coactivator activator/modulator) (Synaptotagmin-interacting protein) (SYT-interacting protein)	7.55101	7.51753	7.28594	7.26897	7.47513	7.17675	7.08662
XM_005090756.2	0.979359	NA	NA	XP_005090813.1	speedy protein A-like isoform X1	K08694	Q5MJ70	SPDYA SPDY1 SPY1	Speedy protein A (Rapid inducer of G2/M progression in oocytes A) (RINGO A) (hSpy/Ringo A) (Speedy-1) (Spy1)	4.12494	3.77023	4.41971	4.51602	3.27376	3.44927	4.44151
XM_005090757.2	0.975194	NA	NA	XP_005090814.1	speedy protein A-like isoform X2	K08694	Q5MJ70	SPDYA SPDY1 SPY1	Speedy protein A (Rapid inducer of G2/M progression in oocytes A) (RINGO A) (hSpy/Ringo A) (Speedy-1) (Spy1)	2.54802	1.77204	1.61766	2.79852	1.80014	1.80585	3.21764
XM_005090754.2	0.436676	NA	NA	XP_005090811.1	MAP3K12-binding inhibitory protein 1-like isoform X2		Q9NS73	MBIP BM-015	MAP3K12-binding inhibitory protein 1 (MAPK upstream kinase-binding inhibitory protein) (MUK-binding inhibitory protein)	3.60106	3.1435	3.20956	2.37589	3.1984	3.44502	3.19273
XM_013087639.1	0.998672	NA	NA	XP_012943093.1	MAP3K12-binding inhibitory protein 1-like isoform X1		Q9NS73	MBIP BM-015	MAP3K12-binding inhibitory protein 1 (MAPK upstream kinase-binding inhibitory protein) (MUK-binding inhibitory protein)	1.24798	1.31305	1.22321	1.36055	1.63686	1.70913	1.97962
XM_005090760.2	0.945369	NA	NA	XP_005090817.2	gephyrin-like	K15376	Q9NQX3	GPHN GPH KIAA1385	Gephyrin [Includes: Molybdopterin adenylyltransferase (MPT adenylyltransferase) (EC 2.7.7.75) (Domain G), Molybdopterin molybdenumtransferase (MPT Mo-transferase) (EC 2.10.1.1) (Domain E)]	1.60038	1.78225	1.61228	1.453	1.63495	1.55023	1.51713
XM_005090790.2	0.029831	NA	NA	XP_005090847.2	GTP cyclohydrolase 1-like isoform X1	K01495	P30793	GCH1 DYT5 GCH	GTP cyclohydrolase 1 (EC 3.5.4.16) (GTP cyclohydrolase I) (GTP-CH-I)	1.87416	1.79576	1.64973	1.40433	1.32412	1.23688	1.19677
XM_013087678.1	0.0962283	NA	NA	XP_012943132.1	UPF0193 protein EVG1-like		Q9BZE7	C22orf23	UPF0193 protein EVG1	3.69686	3.65358	3.33316	3.02185	3.4408	3.15503	3.08502
XM_005090764.2	0.47591	NA	NA	XP_005090821.1	rRNA methyltransferase 2, mitochondrial-like	K02427	Q9UI43	MRM2 FJH1 FTSJ2	rRNA methyltransferase 2, mitochondrial (EC 2.1.1.-) (16S rRNA (uridine(1369)-2'-O)-methyltransferase) (16S rRNA [Um1369] 2'-O-methyltransferase) (Protein ftsJ homolog 2)	1.68593	1.05452	1.23619	1.30659	1.29763	1.34241	1.45745
XM_005090765.2	0.846792	NA	NA	NA	NA	NA	NA	NA	NA	2.15255	1.14301	1.23133	1.26122	1.04338	1.43453	1.19493
XM_005090769.2	0.132101	NA	NA	XP_005090826.1	40S ribosomal protein S9-like	K02997	A0A024R4M0	RPS9 hCG_2009111	40S ribosomal protein S9 (Ribosomal protein S9, isoform CRA_a)	11.6962	11.5494	11.6526	11.3288	11.5921	11.6655	11.6915
XM_005090794.2	0.361254	NA	NA	XP_005090851.1	testis-expressed sequence 264 protein-like		Q9Y6I9	TEX264 ZSIG11 UNQ337/PRO536	Testis-expressed protein 264 (Putative secreted protein Zsig11)	3.92588	3.94542	3.92283	3.84219	3.85176	3.56792	3.94105
XM_005090796.2	0.439973	NA	NA	XP_005090853.1	cytosolic 10-formyltetrahydrofolate dehydrogenase-like	K00289	Q3SY69	ALDH1L2	Mitochondrial 10-formyltetrahydrofolate dehydrogenase (Mitochondrial 10-FTHFDH) (mtFDH) (EC 1.5.1.6) (Aldehyde dehydrogenase family 1 member L2)	2.98372	2.96956	2.36613	3.11976	2.48445	2.21284	3.00383
XM_005090798.2	0.938148	NA	NA	XP_005090855.1	cytosolic 10-formyltetrahydrofolate dehydrogenase-like	K00289	Q3SY69	ALDH1L2	Mitochondrial 10-formyltetrahydrofolate dehydrogenase (Mitochondrial 10-FTHFDH) (mtFDH) (EC 1.5.1.6) (Aldehyde dehydrogenase family 1 member L2)	0.542196	0.66675	1.69553	0.914747	1.20568	1.9729	1.17361
XM_005090851.2	8.02456e-07	P4	DOWN	XP_005090908.2	glutamate receptor-like		H7BYG7	GRIK1	Glutamate receptor ionotropic, kainate 1	4.9696	4.72467	4.48957	4.04633	4.13672	3.97708	3.90512
XM_005090810.2	0.00254218	NA	NA	NA	NA	NA	NA	NA	NA	6.35965	6.73548	5.98642	6.10246	5.67592	3.15436	4.85195
XM_005090811.2	1.62029e-06	P4	DOWN	NA	NA	NA	NA	NA	NA	8.75733	8.78331	8.22037	8.29459	8.4171	7.69095	7.6275
XM_005090812.2	0.782864	NA	NA	XP_005090869.1	gastrula zinc finger protein XlCGF48.2-like	K09228	Q9BSK1	ZNF577	Zinc finger protein 577	1.5799	1.48298	1.53163	1.27507	1.38991	1.41181	1.31581
XM_005090813.2	8.03928e-05	P4	DOWN	XP_005090870.1	monoglyceride lipase-like	K01054	Q99685	MGLL	Monoglyceride lipase (MGL) (EC 3.1.1.23) (HU-K5) (Lysophospholipase homolog) (Lysophospholipase-like) (Monoacylglycerol lipase) (MAGL)	3.92664	3.82779	3.46116	3.0716	3.25944	2.9164	2.79143
XM_005090815.2	0.978143	NA	NA	XP_005090872.1	heat shock 70 kDa protein 14-like		Q0VDF9	HSPA14 HSP60 HSP70L1	Heat shock 70 kDa protein 14 (HSP70-like protein 1) (Heat shock protein HSP60)	4.09681	4.19841	4.06511	3.92411	4.06498	3.94549	3.9273
XM_013088204.1	0.321898	NA	NA	XP_012943658.1	caveolin-1-like		E9PCT5	CAV1	Caveolin	1.2666	1.33908	1.45779	1.63557	2.13794	0.78842	1.74924
XM_005090816.2	0.105611	NA	NA	XP_005090873.2	uncharacterized protein LOC101859905		P13497	BMP1 PCOLC	Bone morphogenetic protein 1 (BMP-1) (EC 3.4.24.19) (Mammalian tolloid protein) (mTld) (Procollagen C-proteinase) (PCP)	2.48986	1.99575	2.34129	2.57752	2.48577	3.07942	2.70081
XR_001185270.1	0.21249	NA	NA	NA	NA	NA	NA	NA	NA	3.29149	3.99085	3.77481	4.24383	3.67031	4.55353	4.84629
XR_001185242.1	0.297038	NA	NA	NA	NA	NA	NA	NA	NA	1.99745	1.83553	1.82481	1.83194	2.36263	2.11901	2.0674
XM_013087940.1	0.275661	NA	NA	XP_012943394.1	transmembrane protein 135-like		Q86UB9	TMEM135	Transmembrane protein 135 (Peroxisomal membrane protein 52) (PMP52)	1.93196	1.84451	1.94448	1.76223	1.88902	1.90506	1.63235
XM_005090824.2	0.54857	NA	NA	XP_005090881.1	putative transferase CAF17 homolog, mitochondrial	K22073	Q5T440	IBA57 C1orf69	Putative transferase CAF17, mitochondrial (EC 2.1.-.-) (Iron-sulfur cluster assembly factor homolog)	2.67484	3.11872	2.75995	2.54319	2.70482	2.87255	2.69791
XM_005090822.2	0.441496	NA	NA	XP_005090879.1	putative transferase CAF17 homolog, mitochondrial	K22073	Q5T440	IBA57 C1orf69	Putative transferase CAF17, mitochondrial (EC 2.1.-.-) (Iron-sulfur cluster assembly factor homolog)	2.15722	2.1425	1.73271	1.82699	1.98127	0.848564	1.51135
XM_005090826.2	0.0983607	NA	NA	XP_005090883.1	uncharacterized protein LOC101861932		O94952	FBXO21 FBX21 KIAA0875	F-box only protein 21	2.52411	3.04728	2.81954	2.70536	2.59685	2.77582	2.48605
XM_013087969.1	0.0926477	NA	NA	XP_012943423.1	transmembrane and TPR repeat-containing protein 2-like		A0A0B4J253	TMTC2 hCG_1730330	Transmembrane and TPR repeat-containing protein 2 (Transmembrane and tetratricopeptide repeat containing 2, isoform CRA_b)	2.44832	2.61958	2.4224	2.22704	2.35418	1.91499	1.97115
XM_013088002.1	0.000307422	NA	NA	XP_012943456.1	ras-like protein family member 11A-like	K07852	Q6T310	RASL11A	Ras-like protein family member 11A	4.80703	4.60941	4.61254	4.48512	4.71818	5.09182	5.19893
XM_005090831.2	0.18011	NA	NA	XP_005090888.1	28S ribosomal protein S35, mitochondrial-like isoform X1	K17413	P82673	MRPS35 MRPS28 HDCMD11P MDS023 PSEC0213	28S ribosomal protein S35, mitochondrial (MRP-S35) (S35mt) (28S ribosomal protein S28, mitochondrial) (MRP-S28) (S28mt) (Mitochondrial small ribosomal subunit protein mS35)	3.9523	4.08482	4.33753	4.10516	4.22516	4.16325	4.13437
XM_005090832.2	0.0149579	NA	NA	XP_005090889.1	charged multivesicular body protein 1b-like	K12197	Q7LBR1	CHMP1B C18orf2	Charged multivesicular body protein 1b (CHMP1.5) (Chromatin-modifying protein 1b) (CHMP1b) (Vacuolar protein sorting-associated protein 46-2) (Vps46-2) (hVps46-2)	7.35385	7.38066	7.12331	7.05728	7.01232	6.81091	6.92661
XM_013088167.1	0.103586	NA	NA	NA	NA	NA	NA	NA	NA	2.65844	2.61228	2.58559	2.58964	2.44172	2.83944	2.61254
XM_013088016.1	6.18187e-05	NA	NA	XP_012943470.1	protein unc-80 homolog		Q8N2C7	UNC80 C2orf21 KIAA1843	Protein unc-80 homolog	1.86713	1.89463	1.95358	1.83057	1.82911	2.29457	2.04373
XM_005090833.2	3.21843e-06	P2	UP	XP_005090890.1	cytochrome P450 20A1-like	K07435	Q6UW02	CYP20A1 UNQ667/PRO1301	Cytochrome P450 20A1 (EC 1.14.-.-)	0.31557	0.223116	0.247445	0.804744	1.40844	2.24992	2.331
XM_005090834.2	0.235351	NA	NA	XP_005090891.1	cytochrome P450 20A1-like	K07435	Q6UW02	CYP20A1 UNQ667/PRO1301	Cytochrome P450 20A1 (EC 1.14.-.-)	4.09208	3.89219	3.81788	3.8835	3.78422	3.44304	3.63629
XM_005090870.2	0.191318	NA	NA	XP_005090927.1	putative sodium-coupled neutral amino acid transporter 11	K14997	Q08AI6	SLC38A11 AVT2	Putative sodium-coupled neutral amino acid transporter 11 (Solute carrier family 38 member 11)	4.65262	4.50192	4.12142	4.0406	4.16452	4.10096	4.08165
XM_013088033.1	0.0533136	NA	NA	XP_012943487.1	putative sodium-coupled neutral amino acid transporter 11	K14997	Q08AI6	SLC38A11 AVT2	Putative sodium-coupled neutral amino acid transporter 11 (Solute carrier family 38 member 11)	4.8548	4.76757	4.44847	4.4091	4.43701	4.02339	4.29715
XM_005090835.2	0.626289	NA	NA	XP_005090892.2	failed axon connections homolog		Q5TGI0	FAXC C6orf168	Failed axon connections homolog	2.82989	2.57083	2.9235	2.4993	2.92979	2.55224	2.38725
XM_013088042.1	0.610835	NA	NA	XP_012943496.1	choline-phosphate cytidylyltransferase B-like	K00968	Q9Y5K3	PCYT1B CCTB	Choline-phosphate cytidylyltransferase B (EC 2.7.7.15) (CCT-beta) (CTP:phosphocholine cytidylyltransferase B) (CCT B) (CT B) (Phosphorylcholine transferase B)	2.14956	2.13547	2.27424	1.7928	1.99697	1.84944	1.94322
XM_005090836.2	0.0458908	NA	NA	NA	NA	NA	NA	NA	NA	2.07272	1.3345	1.64606	1.34826	1.62453	1.81893	0.858916
XM_005090837.2	0.0582051	NA	NA	NA	NA	NA	NA	NA	NA	2.37319	1.54829	1.8418	1.26245	1.78091	1.97732	0.986383
XM_005090841.2	0.943853	NA	NA	XP_005090898.1	methionine--tRNA ligase, mitochondrial-like	K01874	Q96GW9	MARS2	Methionine--tRNA ligase, mitochondrial (EC 6.1.1.10) (Methionyl-tRNA synthetase 2) (Mitochondrial methionyl-tRNA synthetase) (MtMetRS)	2.24135	2.52457	2.48434	2.21007	2.40244	1.98313	2.51297
XM_013088066.1	0.539655	NA	NA	XP_012943520.1	aprataxin-like	K10863	Q7Z2E3	APTX AXA1	Aprataxin (EC 3.1.11.7) (EC 3.1.12.2) (Forkhead-associated domain histidine triad-like protein) (FHA-HIT)	2.62955	2.56413	2.69533	2.44836	2.75796	2.56519	2.30607
XM_005090844.2	0.705629	NA	NA	XP_005090901.1	transcription factor Dp-1-like	K09392	Q14188	TFDP2 DP2	Transcription factor Dp-2 (E2F dimerization partner 2)	2.10061	2.07413	2.11924	2.17586	2.09695	2.28005	2.1345
XM_005090845.2	0.900092	NA	NA	XP_005090902.1	transcriptional coactivator YAP1-like isoform X1	K16687	P46937	YAP1 YAP65	Transcriptional coactivator YAP1 (Yes-associated protein 1) (Protein yorkie homolog) (Yes-associated protein YAP65 homolog)	2.1688	1.11807	1.66134	2.50243	1.90628	1.32025	2.6981
XM_005090872.2	0.00444885	NA	NA	XP_005090929.2	putative lipoyltransferase 2, mitochondrial	K03801	A6NK58	LIPT2	Putative lipoyltransferase 2, mitochondrial (EC 2.3.1.181) (Lipoate-protein ligase B) (Lipoyl/octanoyl transferase) (Octanoyl-[acyl-carrier-protein]-protein N-octanoyltransferase)	3.36736	3.61344	3.14959	3.1887	3.42733	2.29715	2.6296
XR_001185257.1	0.264624	NA	NA	NA	NA	NA	NA	NA	NA	1.46545	1.60384	1.6334	1.4221	1.7662	1.73825	1.79455
XM_013088197.1	0.698898	NA	NA	XP_012943651.1	protein EMSY-like		Q7Z589	EMSY C11orf30 GL002	BRCA2-interacting transcriptional repressor EMSY	1.69706	1.71923	1.77678	1.80646	1.76747	1.78952	1.83195
XM_013088112.1	0.939007	NA	NA	XP_012943566.1	CREB-binding protein-like isoform X1		Q9ULD4	BRPF3 KIAA1286	Bromodomain and PHD finger-containing protein 3	2.12697	1.94836	2.03148	2.18925	2.44041	2.42826	2.37056
XM_005090849.2	0.985726	NA	NA	XP_005090906.1	uncharacterized protein LOC101847469	K13164	Q9HCI7	MSL2 KIAA1585 MSL2L1 RNF184	E3 ubiquitin-protein ligase MSL2 (EC 2.3.2.-) (E3 ubiquitin-protein transferase MSL2) (Male-specific lethal 2-like 1) (MSL2-like 1) (Male-specific lethal-2 homolog) (MSL-2) (Male-specific lethal-2 homolog 1) (RING finger protein 184)	1.95327	2.0522	2.05076	1.94555	2.09964	2.05044	1.73495
XM_005090850.2	1.50607e-09	NA	NA	XP_005090907.1	GRIP and coiled-coil domain-containing protein 2-like	K20282	Q8IWJ2	GCC2 KIAA0336 RANBP2L4	GRIP and coiled-coil domain-containing protein 2 (185 kDa Golgi coiled-coil protein) (GCC185) (CLL-associated antigen KW-11) (CTCL tumor antigen se1-1) (Ran-binding protein 2-like 4) (RanBP2L4) (Renal carcinoma antigen NY-REN-53)	1.49758	1.32531	1.56199	1.46047	1.52206	1.78787	1.78954
XM_005090876.2	0.0122516	NA	NA	XP_005090933.1	putative L-aspartate dehydrogenase	K06989	A6ND91	ASPDH	Putative L-aspartate dehydrogenase (EC 1.4.1.21) (Aspartate dehydrogenase domain-containing protein)	2.51054	2.61101	2.58381	2.37602	2.23933	1.88044	2.02197
XM_005090882.2	0.180637	NA	NA	XP_005090939.1	coiled-coil domain-containing protein 65-like isoform X2		Q8IXS2	CCDC65 DRC2	Dynein regulatory complex subunit 2 (Coiled-coil domain-containing protein 65) (Testis development protein NYD-SP28)	2.77209	2.78879	2.58666	2.48602	2.45048	2.47439	2.21576
XM_013088249.1	0.130556	NA	NA	XP_012943703.1	fibrinogen C domain-containing protein 1-like	K06252	Q92752	TNR	Tenascin-R (TN-R) (Janusin) (Restrictin)	3.34821	2.68303	3.46432	2.89713	3.10509	3.79481	3.44936
XM_013088262.1	0.166676	NA	NA	NA	NA	NA	NA	NA	NA	3.23552	3.2133	3.21094	3.13274	3.29665	3.84887	3.8214
XM_013088464.1	0.0695434	NA	NA	NA	NA	NA	NA	NA	NA	1.9268	1.79181	0.764381	0.709341	0.945353	1.00978	1.01968
XM_013088270.1	0.864757	NA	NA	NA	NA	NA	NA	NA	NA	1.70823	1.55849	1.57427	1.63927	1.42955	1.51454	1.56216
XM_005090887.2	0.628499	NA	NA	NA	NA	NA	NA	NA	NA	2.045	1.92449	1.88596	1.83389	1.70444	1.78116	1.73429
XM_013088297.1	0.336081	NA	NA	XP_012943751.1	prostaglandin G/H synthase 1-like	K11987	P35354	PTGS2 COX2	Prostaglandin G/H synthase 2 (EC 1.14.99.1) (Cyclooxygenase-2) (COX-2) (PHS II) (Prostaglandin H2 synthase 2) (PGH synthase 2) (PGHS-2) (Prostaglandin-endoperoxide synthase 2)	0.0964047	0.343963	0.600453	0.406477	0.166607	0.230773	0.236706
XM_005090890.2	0.869846	NA	NA	XP_005090947.1	AP-3 complex subunit mu-1-like isoform X3	K12398	Q9Y2T2	AP3M1	AP-3 complex subunit mu-1 (AP-3 adaptor complex mu3A subunit) (Adaptor-related protein complex 3 subunit mu-1) (Mu-adaptin 3A) (Mu3A-adaptin)	4.24538	4.12896	3.98822	4.17826	4.06716	3.9108	4.10753
XM_005090889.2	0.427778	NA	NA	XP_005090946.1	AP-3 complex subunit mu-1-like isoform X2	K12398	Q9Y2T2	AP3M1	AP-3 complex subunit mu-1 (AP-3 adaptor complex mu3A subunit) (Adaptor-related protein complex 3 subunit mu-1) (Mu-adaptin 3A) (Mu3A-adaptin)	3.37681	3.682	3.41649	2.66286	3.13054	2.93062	2.61217
XM_005090892.2	0.197082	NA	NA	XP_005090949.1	neuronal growth regulator 1-like		Q8N3J6	CADM2 IGSF4D NECL3	Cell adhesion molecule 2 (Immunoglobulin superfamily member 4D) (IgSF4D) (Nectin-like protein 3) (NECL-3) (Synaptic cell adhesion molecule 2) (SynCAM 2)	3.25254	3.94504	3.78117	3.81393	3.3093	3.01662	3.28591
XM_005090893.2	0.0194202	NA	NA	XP_005090950.1	probable tRNA pseudouridine synthase 2		O95900	TRUB2	Mitochondrial mRNA pseudouridine synthase TRUB2 (EC 5.4.99.-)	2.984	3.07084	3.3287	2.96853	3.21852	3.38924	3.33041
XM_005090895.2	0.00266877	NA	NA	XP_005090952.1	putative peptidyl-prolyl cis-trans isomerase dodo	K09578	Q13526	PIN1	Peptidyl-prolyl cis-trans isomerase NIMA-interacting 1 (EC 5.2.1.8) (Peptidyl-prolyl cis-trans isomerase Pin1) (PPIase Pin1) (Rotamase Pin1)	7.84074	7.42623	7.21245	7.12153	7.34364	6.8539	7.06622
XM_013088344.1	0.955367	NA	NA	XP_012943798.1	ketohexokinase-like	K00846	P50053	KHK	Ketohexokinase (EC 2.7.1.3) (Hepatic fructokinase)	3.00021	1.34847	0.866856	0.984028	2.32362	1.43213	1.85812
XM_005090897.2	0.677536	NA	NA	XP_005090954.2	anaphase-promoting complex subunit 5-like	K03352	Q9UJX4	ANAPC5 APC5	Anaphase-promoting complex subunit 5 (APC5) (Cyclosome subunit 5)	2.37381	2.48045	2.38148	2.38306	2.3168	2.19198	2.25426
XM_013088361.1	0.01248	NA	NA	XP_012943815.1	uncharacterized protein LOC101858831		Q92753	RORB NR1F2 RZRB	Nuclear receptor ROR-beta (Nuclear receptor RZR-beta) (Nuclear receptor subfamily 1 group F member 2) (Retinoid-related orphan receptor-beta)	1.51909	0.968614	1.03741	0.937934	1.17728	1.40388	1.35109
XM_005090924.2	0.248206	NA	NA	NA	NA	NA	NA	NA	NA	0.052534	0.116514	0.148789	0.132952	0.0658423	0.00263196	0.136102
XM_013088411.1	8.10686e-05	P4	DOWN	XP_012943865.1	coiled-coil domain-containing protein 151-like		A5D8V7	CCDC151	Coiled-coil domain-containing protein 151	2.99403	2.97502	2.71978	2.28923	2.47989	2.3717	2.29577
XM_005090903.2	0.713308	NA	NA	XP_005090960.1	Sjoegren syndrome nuclear autoantigen 1 homolog	K16780	O43805	SSNA1 NA14	Sjoegren syndrome nuclear autoantigen 1 (Nuclear autoantigen of 14 kDa)	3.82209	3.98587	4.01896	3.9506	3.71566	3.32371	3.21501
XM_005090905.2	2.73462e-06	NA	NA	XP_005090962.1	putative pre-mRNA-splicing factor ATP-dependent RNA helicase DHX16	K12813	O60231	DHX16 DBP2 DDX16 KIAA0577 PRP2	Pre-mRNA-splicing factor ATP-dependent RNA helicase DHX16 (EC 3.6.4.13) (ATP-dependent RNA helicase #3) (DEAH-box protein 16)	2.22421	2.32681	2.33994	2.3448	2.44413	2.70856	2.66376
XM_005090907.2	0.138057	NA	NA	XP_005090964.1	solute carrier family 22 member 5-like	K08202	O76082	SLC22A5 OCTN2	Solute carrier family 22 member 5 (High-affinity sodium-dependent carnitine cotransporter) (Organic cation/carnitine transporter 2)	2.74078	2.2118	2.82095	2.77542	2.46708	3.71818	3.45397
XM_013088428.1	0.801482	NA	NA	NA	NA	NA	NA	NA	NA	1.09175	0.984761	1.35921	1.29051	1.01537	0.90202	0.886006
XM_013088431.1	0.349986	NA	NA	XP_012943885.1	uncharacterized protein LOC101848489		Q6ZWE6	PLEKHM3 DAPR PLEKHM1L	Pleckstrin homology domain-containing family M member 3 (PH domain-containing family M member 3) (Differentiation associated protein)	3.01232	3.21099	2.8956	2.99243	2.75789	2.89709	2.78159
XM_005090908.2	8.44614e-18	P2	UP	NA	NA	NA	NA	NA	NA	3.66044	3.38418	4.00201	4.29864	4.44235	5.29431	5.71615
XM_013088507.1	4.83038e-12	P2	UP	NA	NA	NA	NA	NA	NA	4.32113	3.91032	4.04723	4.59053	4.52611	5.54269	5.91254
XM_013088511.1	0.185785	NA	NA	XP_012943965.1	neuroglian-like	K06756	P32004	L1CAM CAML1 MIC5	Neural cell adhesion molecule L1 (N-CAM-L1) (NCAM-L1) (CD antigen CD171)	5.89358	5.805	5.30244	5.46871	5.21013	4.99625	5.0528
XM_013088438.1	0.301189	NA	NA	XP_012943892.1	neural cell adhesion molecule L1-like	K06756	A0A087X2B3	NRCAM	Neuronal cell adhesion molecule	5.05492	4.92549	4.54553	4.67472	4.39878	4.15777	4.29237
XM_005090909.2	0.772903	NA	NA	XP_005090966.1	B-cell receptor-associated protein 31-like isoform X1	K14009	P51572	BCAP31 BAP31 DXS1357E	B-cell receptor-associated protein 31 (BCR-associated protein 31) (Bap31) (6C6-AG tumor-associated antigen) (Protein CDM) (p28)	5.37164	5.56481	5.50583	5.47688	5.40384	5.28496	5.50591
XM_005090910.2	0.686092	NA	NA	XP_005090967.1	B-cell receptor-associated protein 31-like isoform X2	K14009	P51572	BCAP31 BAP31 DXS1357E	B-cell receptor-associated protein 31 (BCR-associated protein 31) (Bap31) (6C6-AG tumor-associated antigen) (Protein CDM) (p28)	4.77422	4.66291	4.77052	4.82617	5.00189	4.67504	4.84147
XM_005090911.2	0.00102085	NA	NA	XP_005090968.1	B-cell receptor-associated protein 31-like isoform X1	K14009	P51572	BCAP31 BAP31 DXS1357E	B-cell receptor-associated protein 31 (BCR-associated protein 31) (Bap31) (6C6-AG tumor-associated antigen) (Protein CDM) (p28)	1.01125	1.06406	1.78828	1.00606	1.53375	1.09148	3.30264
XM_005090942.2	0.516274	NA	NA	XP_005090999.1	kelch-like protein 24	K10462	Q6TFL4	KLHL24 DRE1	Kelch-like protein 24 (Kainate receptor-interacting protein for GluR6) (KRIP6) (Protein DRE1)	1.00288	1.40281	2.3068	3.0569	2.57032	3.035	2.75459
NM_001280841.1	0.709784	NA	NA	NP_001267770.1	core histone macro-H2A.1-like	K11251	O75367	H2AFY MACROH2A1	Core histone macro-H2A.1 (Histone macroH2A1) (mH2A1) (Histone H2A.y) (H2A/y) (Medulloblastoma antigen MU-MB-50.205)	2.4758	2.76046	2.59799	2.47725	2.20947	2.44237	2.324
XM_013088561.1	0.469181	NA	NA	XP_012944015.1	core histone macro-H2A.1-like isoform X1	K11251	O75367	H2AFY MACROH2A1	Core histone macro-H2A.1 (Histone macroH2A1) (mH2A1) (Histone H2A.y) (H2A/y) (Medulloblastoma antigen MU-MB-50.205)	2.03018	2.23474	1.98002	1.98849	1.98132	1.72013	1.50172
XM_005090956.2	0.331333	NA	NA	XP_005091013.1	uncharacterized protein LOC101852750		P55107	GDF10 BMP3B	Growth/differentiation factor 10 (GDF-10) (Bone morphogenetic protein 3B) (BMP-3B) (Bone-inducing protein) (BIP)	1.07174	0.730928	0.806076	0.795676	0.790167	0.554269	1.03671
XM_005090958.2	0.815428	NA	NA	XP_005091015.1	ankyrin repeat domain-containing protein 29-like		B7Z651	ANK2	cDNA FLJ61595, highly similar to Ankyrin-2 (Fragment)	1.04878	0.947775	1.1897	1.22602	1.2401	1.14587	1.16713
XR_001185312.1	0.12217	NA	NA	NA	NA	NA	NA	NA	NA	1.75138	1.51806	1.62055	1.58863	1.60241	1.77268	1.90389
XM_013088886.1	0.451551	NA	NA	XP_012944340.1	uncharacterized protein LOC101860469		Q63HM1	AFMID	Kynurenine formamidase (KFA) (KFase) (EC 3.5.1.9) (Arylformamidase) (N-formylkynurenine formamidase) (FKF)	1.94211	2.17935	1.97474	2.09942	2.15568	1.92736	1.94966
XM_005090959.2	0.753672	NA	NA	XP_005091016.1	cleavage and polyadenylation specificity factor subunit 4-like	K14404	O95639	CPSF4 CPSF30 NAR NEB1	Cleavage and polyadenylation specificity factor subunit 4 (Cleavage and polyadenylation specificity factor 30 kDa subunit) (CPSF 30 kDa subunit) (NS1 effector domain-binding protein 1) (Neb-1) (No arches homolog)	4.89401	5.00775	4.85365	4.76319	4.86639	4.81257	5.00907
XM_013088664.1	0.918463	NA	NA	NA	NA	NA	NA	NA	NA	1.81354	1.71682	1.70649	1.77486	1.68019	1.52845	1.69318
XM_005090962.2	4.44411e-10	P4	DOWN	XP_005091019.1	28 kDa heat- and acid-stable phosphoprotein-like		Q13442	PDAP1 HASPP28	28 kDa heat- and acid-stable phosphoprotein (PDGF-associated protein) (PAP) (PDGFA-associated protein 1) (PAP1)	6.59221	6.5882	6.39596	6.10623	6.20947	5.89455	5.87423
XM_005090967.2	0.720066	NA	NA	XP_005091024.1	nuclear factor NF-kappa-B p105 subunit-like isoform X2	K02580	P19838	NFKB1	Nuclear factor NF-kappa-B p105 subunit (DNA-binding factor KBF1) (EBP-1) (Nuclear factor of kappa light polypeptide gene enhancer in B-cells 1) [Cleaved into: Nuclear factor NF-kappa-B p50 subunit]	1.60198	1.0682	1.24636	1.47095	1.11372	1.3488	1.53656
XM_005090971.2	0.193258	NA	NA	XP_005091028.1	tRNA methyltransferase 10 homolog A-like	K15445	Q8TBZ6	TRMT10A RG9MTD2	tRNA methyltransferase 10 homolog A (EC 2.1.1.221) (RNA (guanine-9-)-methyltransferase domain-containing protein 2) (tRNA (guanine(9)-N(1))-methyltransferase TRMT10A)	2.17572	2.14422	2.21056	1.80985	2.00121	2.05802	2.24163
XM_005090975.2	0.00728059	NA	NA	XP_005091032.1	bolA-like protein 1	K22066	Q9Y3E2	BOLA1 CGI-143	BolA-like protein 1 (hBolA)	5.62652	5.4509	5.44173	5.03551	5.25025	5.08346	5.02367
XM_013088761.1	0.19163	NA	NA	XP_012944215.1	ras-related protein Rab-37-like isoform X2		Q9ULW5	RAB26	Ras-related protein Rab-26	2.35952	2.11308	1.94087	1.13734	1.92806	1.93258	1.50583
XM_005090978.2	0.990247	NA	NA	XP_005091035.1	evolutionarily conserved signaling intermediate in Toll pathway, mitochondrial-like	K04405	Q9BQ95	ECSIT	Evolutionarily conserved signaling intermediate in Toll pathway, mitochondrial (Protein SITPEC)	2.13059	2.24053	2.0815	2.0683	2.13685	2.18887	1.74787
XM_013088798.1	0.017567	NA	NA	XP_012944252.1	endothelin-converting enzyme 1-like	K01415	P0DPD6	ECE2 KIAA0604 UNQ403/PRO740	Endothelin-converting enzyme 2 (ECE-2) (EC 3.4.24.71)	1.69287	1.30615	1.32229	1.66954	1.58671	1.69808	1.90193
XM_005090981.2	4.46354e-07	P2	UP	NA	NA	NA	NA	NA	NA	3.85088	3.60225	4.45704	4.77415	5.27843	5.10611	6.47877
XM_013088822.1	0.013155	NA	NA	XP_012944276.1	sodium- and chloride-dependent glycine transporter 1-like	K05038	Q9Y345	SLC6A5 GLYT2 NET1	Sodium- and chloride-dependent glycine transporter 2 (GlyT-2) (GlyT2) (Solute carrier family 6 member 5)	1.74774	1.97625	2.21622	2.15622	1.65807	1.67691	1.45681
XM_005091005.1	0.000679114	P4	DOWN	XP_005091062.1	Parkinson disease 7 domain-containing protein 1-like		Q8NB37	GATD1 PDDC1	Glutamine amidotransferase-like class 1 domain-containing protein 1 (Parkinson disease 7 domain-containing protein 1)	4.05816	4.1725	4.03779	3.77989	3.79676	3.28464	3.50717
XM_013088921.1	0.00166651	NA	NA	XP_012944375.1	vinculin-like	K05700	P18206	VCL	Vinculin (Metavinculin) (MV)	4.69897	4.83323	4.44526	4.57026	4.44284	4.33482	4.30764
XM_005091010.2	0.0888733	NA	NA	XP_005091067.1	peptidyl-prolyl cis-trans isomerase FKBP4-like isoform X2	K09571	Q02790	FKBP4 FKBP52	Peptidyl-prolyl cis-trans isomerase FKBP4 (PPIase FKBP4) (EC 5.2.1.8) (51 kDa FK506-binding protein) (FKBP51) (52 kDa FK506-binding protein) (52 kDa FKBP) (FKBP-52) (59 kDa immunophilin) (p59) (FK506-binding protein 4) (FKBP-4) (FKBP59) (HSP-binding immunophilin) (HBI) (Immunophilin FKBP52) (Rotamase) [Cleaved into: Peptidyl-prolyl cis-trans isomerase FKBP4, N-terminally processed]	6.54654	6.95215	6.73954	6.5621	6.49697	6.34811	6.42007
XM_005091009.2	0.187298	NA	NA	XP_005091066.1	peptidyl-prolyl cis-trans isomerase FKBP4-like isoform X1	K09571	Q02790	FKBP4 FKBP52	Peptidyl-prolyl cis-trans isomerase FKBP4 (PPIase FKBP4) (EC 5.2.1.8) (51 kDa FK506-binding protein) (FKBP51) (52 kDa FK506-binding protein) (52 kDa FKBP) (FKBP-52) (59 kDa immunophilin) (p59) (FK506-binding protein 4) (FKBP-4) (FKBP59) (HSP-binding immunophilin) (HBI) (Immunophilin FKBP52) (Rotamase) [Cleaved into: Peptidyl-prolyl cis-trans isomerase FKBP4, N-terminally processed]	4.28493	3.92091	4.05462	3.90331	3.8904	3.07917	3.70334
XM_005091012.2	0.360885	NA	NA	XP_005091069.2	differentially expressed in FDCP 8 homolog		Q6ZN54	DEF8	Differentially expressed in FDCP 8 homolog (DEF-8)	1.14356	1.4502	1.08791	1.14066	1.18594	1.42893	1.13737
XM_005091013.2	0.938452	NA	NA	NA	NA	NA	NA	NA	NA	1.84442	1.92825	1.13257	1.95964	2.51171	1.45678	1.79648
XM_005091015.2	0.365876	NA	NA	XP_005091072.1	mediator of RNA polymerase II transcription subunit 18-like	K15135	Q9BUE0	MED18	Mediator of RNA polymerase II transcription subunit 18 (Mediator complex subunit 18) (p28b)	4.0615	4.26649	4.23888	3.84391	4.07551	4.0594	4.04121
XM_005091019.2	0.00167738	NA	NA	XP_005091076.1	vacuolar protein sorting-associated protein 11 homolog isoform X2	K20179	A0A087WXL6	VPS11 hCG_39399	Vacuolar protein sorting-associated protein 11 homolog	4.57815	4.57379	4.29114	4.33621	4.19647	4.08418	4.30758
XM_005091021.2	0.046639	NA	NA	XP_005091078.1	high mobility group protein 20A-like		C9J8X5	HMG20B	SWI/SNF-related matrix-associated actin-dependent regulator of chromatin subfamily E member 1-related (Fragment)	3.11749	3.15142	2.92278	2.86825	2.83306	2.71754	2.80371
XM_013089424.1	0.122201	NA	NA	XP_012944878.1	uncharacterized protein LOC106013506		O00370		LINE-1 retrotransposable element ORF2 protein (ORF2p) [Includes: Reverse transcriptase (EC 2.7.7.49), Endonuclease (EC 3.1.21.-)]	3.14578	2.39922	3.134	2.45083	1.81889	1.54533	1.40612
XM_005091023.2	0.197518	NA	NA	XP_005091080.1	integrator complex subunit 3-like isoform X2	K13140	Q68E01	INTS3 C1orf193 C1orf60	Integrator complex subunit 3 (Int3) (SOSS complex subunit A) (Sensor of single-strand DNA complex subunit A) (SOSS-A) (Sensor of ssDNA subunit A)	3.47447	3.49144	3.43452	3.54939	3.53782	3.56167	3.74142
XM_013089079.1	0.336304	NA	NA	XP_012944533.1	uncharacterized protein LOC101862702 isoform X2		E9PRQ7	UBXN1	UBX domain-containing protein 1	3.50411	3.44977	3.13808	3.32842	3.18422	3.163	3.21444
XM_005091024.2	0.475415	NA	NA	XP_005091081.1	protein JTB-like		O76095	JTB HSPC222	Protein JTB (Jumping translocation breakpoint protein) (Prostate androgen-regulated protein) (PAR protein)	4.28977	4.46723	4.37273	4.30915	4.06096	4.15917	4.19613
XM_005091025.2	0.98223	NA	NA	XP_005091082.1	coiled-coil domain-containing protein 112-like isoform X2		Q8NEF3	CCDC112 MBC1	Coiled-coil domain-containing protein 112 (Mutated in bladder cancer protein 1)	2.67254	2.45412	3.0998	2.26166	2.6812	2.29669	2.98834
XM_013089088.1	0.999992	NA	NA	XP_012944542.1	coiled-coil domain-containing protein 112-like isoform X3		Q8NEF3	CCDC112 MBC1	Coiled-coil domain-containing protein 112 (Mutated in bladder cancer protein 1)	2.83571	2.50877	3.11558	2.70448	2.23038	2.57702	2.08032
XM_005091026.2	8.15552e-05	P4	DOWN	NA	NA	NA	NA	NA	NA	1.90466	2.18834	1.85664	1.69666	1.75138	1.48239	1.59495
XR_220113.2	4.75876e-05	NA	NA	NA	NA	NA	NA	NA	NA	6.26086	6.61709	6.24901	6.26376	6.03083	5.71666	5.68295
XM_005091027.2	0.856185	NA	NA	XP_005091084.1	condensin complex subunit 2-like	K06676	E9PHA2	NCAPH	Condensin complex subunit 2	1.71154	1.47681	1.63287	1.31931	1.56524	1.51888	1.64326
XM_013089445.1	4.02082e-05	P5	DOWN	XP_012944899.1	NK-tumor recognition protein-like		Q495B1	ANKDD1A	Ankyrin repeat and death domain-containing protein 1A	3.49942	3.61431	3.25004	2.94621	2.71208	2.72941	2.41549
XM_013089135.1	0.375167	NA	NA	XP_012944589.1	ceramide glucosyltransferase-like	K00720	Q16739	UGCG	Ceramide glucosyltransferase (EC 2.4.1.80) (GLCT-1) (Glucosylceramide synthase) (GCS) (UDP-glucose ceramide glucosyltransferase) (UDP-glucose:N-acylsphingosine D-glucosyltransferase)	1.51003	1.41058	1.09349	1.14374	1.12226	0.917087	1.03316
XM_005091036.2	0.58597	NA	NA	XP_005091093.1	transcription factor E4F1-like		P10074	ZBTB48 HKR3 TZAP ZNF855	Telomere zinc finger-associated protein (TZAP) (Krueppel-related zinc finger protein 3) (hKR3) (Zinc finger and BTB domain-containing protein 48) (Zinc finger protein 855)	3.82156	3.91101	3.76549	3.89717	3.46039	3.39851	3.35842
XM_005091037.2	0.0127399	NA	NA	XP_005091094.2	microtubule-associated protein futsch-like isoform X2		E9PGC8	MAP1A	Microtubule-associated protein 1A	6.94946	6.88758	6.45687	6.59912	6.5364	6.09911	6.4607
XM_013089183.1	0.9709	NA	NA	XP_012944637.1	microtubule-associated protein futsch-like isoform X1		E9PGC8	MAP1A	Microtubule-associated protein 1A	6.04278	6.04815	5.81924	6.15944	5.92773	5.91002	5.80914
XM_013089191.1	0.523023	NA	NA	XP_012944645.1	ubiquitin-like modifier-activating enzyme 6	K10699	A0AVT1	UBA6 MOP4 UBE1L2	Ubiquitin-like modifier-activating enzyme 6 (Ubiquitin-activating enzyme 6) (EC 6.2.1.45) (Monocyte protein 4) (MOP-4) (Ubiquitin-activating enzyme E1-like protein 2) (E1-L2)	5.58108	5.53401	5.41915	5.46202	5.4359	5.34358	5.54706
XM_005091038.2	1.93983e-13	P2	UP	XP_005091095.1	uncharacterized protein LOC101851387		Q8IZS6	TCTE3 TCTEX1D3	Tctex1 domain-containing protein 3 (T-complex testis-specific protein 3) (T-complex-associated testis-expressed protein 3) (Tcte-3)	0.641502	0.56138	0.929455	0.94498	1.35812	1.72161	2.16103
XM_005091039.2	0.267089	NA	NA	XP_005091096.2	uncharacterized protein LOC101851784	K21066	A0A087WTD7	AKAP13	A-kinase anchor protein 13	3.3926	3.33257	3.09432	3.12708	2.96307	2.95425	2.88884
XM_005091045.2	0.190992	NA	NA	XP_005091102.1	protein O-mannose kinase-like	K17547	Q9H5K3	POMK SGK196	Protein O-mannose kinase (POMK) (EC 2.7.1.183) (Protein kinase-like protein SgK196) (Sugen kinase 196)	3.59986	3.43125	3.40036	3.02248	3.17016	3.11679	3.27176
XM_005091046.2	0.00131345	NA	NA	XP_005091103.1	60S ribosomal protein L26	K02898	P61254	RPL26	60S ribosomal protein L26 (Large ribosomal subunit protein uL24)	12.0101	11.6735	11.9374	11.6917	12.0025	11.9905	12.1759
XM_013089222.1	0.696854	NA	NA	XP_012944676.1	VPS10 domain-containing receptor SorCS1-like		X6R7D6	SORCS1	VPS10 domain-containing receptor SorCS1	4.14638	4.23337	4.08714	4.10445	3.99716	3.91427	4.06596
XM_013089462.1	0.0509299	NA	NA	XP_012944916.1	VPS10 domain-containing receptor SorCS3-like		Q9UPU3	SORCS3 KIAA1059	VPS10 domain-containing receptor SorCS3	3.47536	3.22721	3.24552	3.30219	2.9616	2.94208	2.92505
XM_005091047.1	0.941679	NA	NA	XP_005091104.1	shootin-1-like isoform X1		A0MZ66	SHTN1 KIAA1598	Shootin-1 (Shootin1)	4.4785	4.26192	4.20589	4.11744	4.05628	4.12505	4.12048
XM_005091054.2	0.000184004	P2	UP	XP_005091111.1	ankyrin repeat and zinc finger domain-containing protein 1-like		Q9H8Y5	ANKZF1 ZNF744	Ankyrin repeat and zinc finger domain-containing protein 1 (Zinc finger protein 744)	4.00604	3.96081	4.50962	4.08485	4.45903	4.54605	5.21646
XM_005091056.2	0.918381	NA	NA	NA	NA	NA	NA	NA	NA	3.33712	2.99969	2.17913	3.05145	2.61546	2.36628	2.48876
XM_005091057.2	0.986374	NA	NA	NA	NA	NA	NA	NA	NA	0.927629	1.13243	1.6321	2.02038	2.2584	1.88053	1.82501
XM_005091060.2	0.976943	NA	NA	NA	NA	NA	NA	NA	NA	0.903184	1.23973	1.09412	0.795669	0.891512	0.769074	1.08435
XM_005091058.2	0.34834	NA	NA	NA	NA	NA	NA	NA	NA	3.54636	3.67836	3.61065	3.70311	3.16865	2.99299	3.24007
XM_005091062.2	0.00379047	P1	UP	XP_005091119.1	uncharacterized protein LOC101855924	K21919	H0YI31	USP15	Ubiquitin carboxyl-terminal hydrolase 15 (Fragment)	1.7611	2.21028	1.87869	2.21405	2.40086	2.02827	2.69327
XM_005091063.2	0.513992	NA	NA	XP_005091120.2	pentatricopeptide repeat domain-containing protein 3, mitochondrial-like	K17659	Q96EY7	PTCD3 MRPS39 TRG15	Pentatricopeptide repeat domain-containing protein 3, mitochondrial (28S ribosomal protein S39, mitochondrial) (MRP-S39) (Mitochondrial small ribosomal subunit protein mS39) (Transformation-related gene 15 protein) (TRG-15)	2.98431	3.20179	3.28387	3.08769	3.17633	3.11071	3.18205
XM_005091064.2	0.537266	NA	NA	XP_005091121.1	negative elongation factor A-like	K15179	Q9H3P2	NELFA WHSC2 P/OKcl.15	Negative elongation factor A (NELF-A) (Wolf-Hirschhorn syndrome candidate 2 protein)	2.90203	2.95539	2.77482	2.85006	2.83972	2.69303	2.85661
XM_013089306.1	0.00136667	P3	UP	XP_012944760.1	chondroitin sulfate glucuronyltransferase-like	K00747	Q8IZ52	CHPF CSS2 UNQ651/PRO1281	Chondroitin sulfate synthase 2 (EC 2.4.1.175) (EC 2.4.1.226) (Chondroitin glucuronyltransferase 2) (Chondroitin-polymerizing factor) (ChPF) (Glucuronosyl-N-acetylgalactosaminyl-proteoglycan 4-beta-N-acetylgalactosaminyltransferase II) (N-acetylgalactosaminyl-proteoglycan 3-beta-glucuronosyltransferase II) (N-acetylgalactosaminyltransferase 2)	2.59854	2.39388	2.68342	2.83127	2.67728	3.03797	3.08993
XM_005091066.2	0.986629	NA	NA	XP_005091123.2	26S protease regulatory subunit 8	K03066	P62195	PSMC5 SUG1	26S proteasome regulatory subunit 8 (26S proteasome AAA-ATPase subunit RPT6) (Proteasome 26S subunit ATPase 5) (Proteasome subunit p45) (Thyroid hormone receptor-interacting protein 1) (TRIP1) (p45/SUG)	7.44174	7.49167	7.41182	7.29337	7.38012	7.30635	7.35532
XM_005091067.2	0.163977	NA	NA	XP_005091124.2	Hermansky-Pudlak syndrome 1 protein-like	K20193	Q92902	HPS1 HPS	Hermansky-Pudlak syndrome 1 protein	3.06082	3.26433	3.39575	3.45437	3.2918	3.12555	3.50891
XM_005091069.2	0.00379047	NA	NA	XP_005091126.1	drebrin-like protein B	K20520	Q9UJU6	DBNL CMAP SH3P7 PP5423	Drebrin-like protein (Cervical SH3P7) (Cervical mucin-associated protein) (Drebrin-F) (HPK1-interacting protein of 55 kDa) (HIP-55) (SH3 domain-containing protein 7)	4.97745	4.9369	4.67063	4.88237	4.58935	4.55507	4.48605
XM_013089343.1	0.933525	NA	NA	XP_012944797.1	rho-related BTB domain-containing protein 2-like	K07868	O94844	RHOBTB1 KIAA0740	Rho-related BTB domain-containing protein 1	2.39513	0.974512	1.07322	1.76458	1.26801	1.78831	1.72831
XM_013089379.1	0.405834	NA	NA	XP_012944833.1	ornithine aminotransferase, mitochondrial-like	K00819	P04181	OAT	Ornithine aminotransferase, mitochondrial (EC 2.6.1.13) (Ornithine delta-aminotransferase) (Ornithine--oxo-acid aminotransferase) [Cleaved into: Ornithine aminotransferase, hepatic form, Ornithine aminotransferase, renal form]	4.03727	4.38475	3.58021	3.94037	3.78695	2.733	2.93957
XM_005091078.2	0.345505	NA	NA	XP_005091135.1	ornithine aminotransferase, mitochondrial-like	K00819	P04181	OAT	Ornithine aminotransferase, mitochondrial (EC 2.6.1.13) (Ornithine delta-aminotransferase) (Ornithine--oxo-acid aminotransferase) [Cleaved into: Ornithine aminotransferase, hepatic form, Ornithine aminotransferase, renal form]	4.97626	5.7092	4.43925	5.39435	4.91762	4.24099	4.34107
XM_005091083.2	0.992934	NA	NA	XP_005091140.1	ornithine aminotransferase, mitochondrial-like	K00819	P04181	OAT	Ornithine aminotransferase, mitochondrial (EC 2.6.1.13) (Ornithine delta-aminotransferase) (Ornithine--oxo-acid aminotransferase) [Cleaved into: Ornithine aminotransferase, hepatic form, Ornithine aminotransferase, renal form]	2.18532	2.079	1.21763	2.29976	1.28421	1.4893	1.16457
XM_005091080.2	0.685644	NA	NA	XP_005091137.1	ornithine aminotransferase, mitochondrial-like	K00819	P04181	OAT	Ornithine aminotransferase, mitochondrial (EC 2.6.1.13) (Ornithine delta-aminotransferase) (Ornithine--oxo-acid aminotransferase) [Cleaved into: Ornithine aminotransferase, hepatic form, Ornithine aminotransferase, renal form]	3.74533	2.86654	2.51838	1.71521	2.68875	3.0063	1.44327
XM_013089384.1	0.809371	NA	NA	XP_012944838.1	ornithine aminotransferase, mitochondrial-like	K00819	P04181	OAT	Ornithine aminotransferase, mitochondrial (EC 2.6.1.13) (Ornithine delta-aminotransferase) (Ornithine--oxo-acid aminotransferase) [Cleaved into: Ornithine aminotransferase, hepatic form, Ornithine aminotransferase, renal form]	1.94716	2.15692	1.55653	1.53854	1.8077	0.804165	1.42109
XM_005091079.2	0.00577574	NA	NA	XP_005091136.1	ornithine aminotransferase, mitochondrial-like	K00819	P04181	OAT	Ornithine aminotransferase, mitochondrial (EC 2.6.1.13) (Ornithine delta-aminotransferase) (Ornithine--oxo-acid aminotransferase) [Cleaved into: Ornithine aminotransferase, hepatic form, Ornithine aminotransferase, renal form]	1.53976	1.52519	0.734991	2.48612	3.63283	2.26361	4.65128
XM_005091082.2	0.741211	NA	NA	XP_005091139.1	ornithine aminotransferase, mitochondrial-like	K00819	P04181	OAT	Ornithine aminotransferase, mitochondrial (EC 2.6.1.13) (Ornithine delta-aminotransferase) (Ornithine--oxo-acid aminotransferase) [Cleaved into: Ornithine aminotransferase, hepatic form, Ornithine aminotransferase, renal form]	0.557842	1.0863	1.11108	1.55606	1.71503	0.791034	3.4475
XM_013089400.1	0.0896373	NA	NA	XP_012944854.1	uncharacterized protein LOC101860471	K17338	Q9BRK0	REEP2 C5orf19 SGC32445	Receptor expression-enhancing protein 2	4.78616	4.63843	4.46566	4.59335	4.58442	4.21886	4.71566
XM_005091091.2	0.000622599	NA	NA	XP_005091148.2	probable JmjC domain-containing histone demethylation protein 2C	K15601	Q7LBC6	KDM3B C5orf7 JHDM2B JMJD1B KIAA1082	Lysine-specific demethylase 3B (EC 1.14.11.-) (JmjC domain-containing histone demethylation protein 2B) (Jumonji domain-containing protein 1B) (Nuclear protein 5qNCA)	4.26102	4.16498	4.1157	4.07144	4.20215	4.38051	4.48835
XM_005091163.2	0.753885	NA	NA	XP_005091220.2	uncharacterized protein LOC101857224		O60494	CUBN IFCR	Cubilin (460 kDa receptor) (Intestinal intrinsic factor receptor) (Intrinsic factor-cobalamin receptor) (Intrinsic factor-vitamin B12 receptor)	5.13613	4.94274	4.9527	5.05508	5.15655	5.0502	5.27241
XM_005091113.2	0.776257	NA	NA	XP_005091170.1	spartin-like	K19366	Q8N0X7	SPART KIAA0610 SPG20 TAHCCP1	Spartin (Spastic paraplegia 20 protein) (Trans-activated by hepatitis C virus core protein 1)	3.24928	3.27591	3.42261	3.2853	3.26678	2.85924	2.67747
XM_005091114.2	0.988422	NA	NA	XP_005091171.1	spartin-like	K19366	Q8N0X7	SPART KIAA0610 SPG20 TAHCCP1	Spartin (Spastic paraplegia 20 protein) (Trans-activated by hepatitis C virus core protein 1)	2.24141	2.17165	1.49378	1.92873	1.78125	1.70885	1.97081
XM_005091119.2	0.104097	NA	NA	XP_005091176.1	anaphase-promoting complex subunit 15-like		F5H2T3	ANAPC15	Anaphase-promoting complex subunit 15 (Fragment)	6.20989	6.07874	6.15222	5.88333	6.05672	5.88343	5.83721
XM_005091120.2	0.976206	NA	NA	XP_005091177.1	translation factor Guf1, mitochondrial-like isoform X1	K21594	Q8N442	GUF1	Translation factor GUF1, mitochondrial (EC 3.6.5.-) (Elongation factor 4 homolog) (EF-4) (GTPase GUF1) (Ribosomal back-translocase)	2.87765	2.71102	2.71665	2.65007	2.72511	2.52881	2.85137
XM_005091166.2	0.130181	NA	NA	XP_005091223.2	ER membrane protein complex subunit 7-like		Q9NPA0	EMC7 C11orf3 C15orf24 HT022 UNQ905/PRO1926	ER membrane protein complex subunit 7	6.45015	6.4716	6.42121	6.29822	6.23209	6.13834	6.17637
XM_005091121.2	0.461129	NA	NA	XP_005091178.1	trafficking protein particle complex subunit 2-like	K20301	P0DI82	TRAPPC2B SEDLP1 TRAPPC2.19 TRAPPC2P1	Trafficking protein particle complex subunit 2B (MBP-1-interacting protein 2A) (MIP-2A)	6.73195	6.72495	6.53028	6.60115	6.64486	6.34816	6.48162
XM_005091122.2	0.941842	NA	NA	XP_005091179.1	trafficking protein particle complex subunit 2-like	K20301	P0DI82	TRAPPC2B SEDLP1 TRAPPC2.19 TRAPPC2P1	Trafficking protein particle complex subunit 2B (MBP-1-interacting protein 2A) (MIP-2A)	3.3967	4.14008	3.69601	3.50962	3.79477	3.71976	3.51717
XM_005091128.2	0.948881	NA	NA	XP_005091185.1	pericentriolar material 1 protein-like isoform X5	K16537	H0YBA1	PCM1	Pericentriolar material 1 protein (Fragment)	3.04736	3.23085	3.21457	3.24335	3.15713	2.93931	3.28467
XM_005091125.2	0.87906	NA	NA	XP_005091182.1	pericentriolar material 1 protein-like isoform X2	K16537	H0YBA1	PCM1	Pericentriolar material 1 protein (Fragment)	1.92347	1.50198	1.10408	1.42692	1.81735	2.12941	1.99173
XM_005091123.2	0.000552146	P3	UP	NA	NA	NA	NA	NA	NA	0.379072	0.459149	0.861329	0.922735	0.976365	1.53644	1.08786
XM_013089632.1	0.841345	NA	NA	XP_012945086.1	BTB/POZ domain-containing protein 17-like isoform X6		A6NE02	BTBD17	BTB/POZ domain-containing protein 17 (Galectin-3-binding protein-like)	2.74009	3.17851	2.53798	2.69591	3.06148	1.58104	2.23304
XM_013089602.1	0.52139	NA	NA	XP_012945056.1	BTB/POZ domain-containing protein 17-like isoform X1		A6NE02	BTBD17	BTB/POZ domain-containing protein 17 (Galectin-3-binding protein-like)	4.10134	4.53757	4.05524	4.14302	3.86894	4.00164	3.89722
XM_005091129.1	0.129871	NA	NA	XP_005091186.1	protein FRG1-like	K13122	Q14331	FRG1	Protein FRG1 (FSHD region gene 1 protein)	5.91471	5.84798	6.06088	5.8199	5.93334	5.86133	6.07474
XM_013089650.1	0.0743974	NA	NA	XP_012945104.1	cGMP-dependent 3',5'-cyclic phosphodiesterase-like	K18283	E9PEF1	PDE2A	Phosphodiesterase (EC 3.1.4.-)	4.75572	4.83674	4.54215	4.67054	4.4324	4.00838	4.17575
XM_013089836.1	0.00490377	NA	NA	XP_012945290.1	uncharacterized protein LOC101850530	K18283	E9PEF1	PDE2A	Phosphodiesterase (EC 3.1.4.-)	1.21725	1.46165	1.30849	1.22212	1.07383	0.957202	0.930586
XM_005091134.2	0.0127892	NA	NA	XP_005091191.1	Werner syndrome ATP-dependent helicase homolog	K10900	Q14191	WRN RECQ3 RECQL2	Werner syndrome ATP-dependent helicase (EC 3.6.4.12) (DNA helicase, RecQ-like type 3) (RecQ3) (Exonuclease WRN) (EC 3.1.-.-) (RecQ protein-like 2)	3.16977	3.20449	2.81342	2.60544	2.60664	2.40879	2.49976
XM_005091135.2	0.0268057	NA	NA	XP_005091192.1	LYR motif-containing protein 2-like		Q9NU23	LYRM2	LYR motif-containing protein 2	2.82117	2.60348	2.35557	2.08729	2.17296	1.56556	1.89574
XM_005091169.2	0.935916	NA	NA	XP_005091226.2	maternal embryonic leucine zipper kinase-like	K08797	P57058	HUNK MAKV	Hormonally up-regulated neu tumor-associated kinase (EC 2.7.11.1) (B19) (Serine/threonine-protein kinase MAK-V)	1.5084	1.67441	1.80603	1.45867	1.57131	1.937	1.78391
XM_013089677.1	0.0115815	NA	NA	XP_012945131.1	protein dopey-1-like		Q5JWR5	DOP1A DOPEY1 KIAA1117	Protein dopey-1	1.48435	1.51987	1.59566	1.6052	1.47095	1.77453	1.67589
XM_013089682.1	0.580205	NA	NA	XP_012945136.1	mannosyl-oligosaccharide 1,2-alpha-mannosidase IA-like	K01230	O60476	MAN1A2 MAN1B	Mannosyl-oligosaccharide 1,2-alpha-mannosidase IB (EC 3.2.1.113) (Mannosidase alpha class 1A member 2) (Processing alpha-1,2-mannosidase IB) (Alpha-1,2-mannosidase IB)	4.12596	4.14418	4.02577	3.96253	4.11466	3.88457	4.13566
XM_005091138.2	0.77421	NA	NA	NA	NA	NA	NA	NA	NA	2.97568	2.9259	2.62652	2.50267	3.50618	2.97799	3.09274
XM_013089725.1	0.628028	NA	NA	XP_012945179.1	mitogen-activated protein kinase kinase kinase 7-like isoform X6	K04427	O43318	MAP3K7 TAK1	Mitogen-activated protein kinase kinase kinase 7 (EC 2.7.11.25) (Transforming growth factor-beta-activated kinase 1) (TGF-beta-activated kinase 1)	4.93323	4.13061	4.25745	4.30047	4.42551	4.18897	3.44467
XM_013089722.1	0.999992	NA	NA	XP_012945176.1	mitogen-activated protein kinase kinase kinase 7-like isoform X5	K04427	O43318	MAP3K7 TAK1	Mitogen-activated protein kinase kinase kinase 7 (EC 2.7.11.25) (Transforming growth factor-beta-activated kinase 1) (TGF-beta-activated kinase 1)	2.03526	2.87624	2.94829	2.34355	2.4527	2.36244	1.95287
XM_013089719.1	0.609207	NA	NA	XP_012945173.1	mitogen-activated protein kinase kinase kinase 7-like isoform X4	K04427	O43318	MAP3K7 TAK1	Mitogen-activated protein kinase kinase kinase 7 (EC 2.7.11.25) (Transforming growth factor-beta-activated kinase 1) (TGF-beta-activated kinase 1)	3.44665	4.20353	2.65438	3.10319	3.13266	2.6428	3.33269
XM_013089910.1	0.531561	NA	NA	XP_012945364.1	2-oxoisovalerate dehydrogenase subunit beta, mitochondrial-like	K00167	P21953	BCKDHB	2-oxoisovalerate dehydrogenase subunit beta, mitochondrial (EC 1.2.4.4) (Branched-chain alpha-keto acid dehydrogenase E1 component beta chain) (BCKDE1B) (BCKDH E1-beta)	3.38065	3.84233	3.49659	3.5855	3.53842	3.30617	3.45778
XM_005091148.2	0.990322	NA	NA	XP_005091205.1	L-aminoadipate-semialdehyde dehydrogenase large subunit-like		Q6NUN0	ACSM5 MACS3	Acyl-coenzyme A synthetase ACSM5, mitochondrial (EC 6.2.1.2) (Acyl-CoA synthetase medium-chain family member 5)	1.06261	1.48909	1.36078	1.5256	1.44444	1.62993	1.22977
XM_005091150.2	0.288925	NA	NA	XP_005091207.1	eukaryotic translation initiation factor 3 subunit K-like isoform X1	K15028	Q9UBQ5	EIF3K EIF3S12 ARG134 HSPC029 MSTP001 PTD001	Eukaryotic translation initiation factor 3 subunit K (eIF3k) (Eukaryotic translation initiation factor 3 subunit 12) (Muscle-specific gene M9 protein) (PLAC-24) (eIF-3 p25) (eIF-3 p28)	7.58653	7.64831	7.61393	7.30253	7.40073	7.42579	7.23209
XM_005091151.2	0.173605	NA	NA	XP_005091208.1	TATA box-binding protein-associated factor RNA polymerase I subunit A-like isoform X1	K15212	Q15573	TAF1A	TATA box-binding protein-associated factor RNA polymerase I subunit A (RNA polymerase I-specific TBP-associated factor 48 kDa) (TAFI48) (TATA box-binding protein-associated factor 1A) (TBP-associated factor 1A) (Transcription factor SL1) (Transcription initiation factor SL1/TIF-IB subunit A)	2.43019	2.3862	2.48327	2.00256	2.74769	2.63774	2.80402
XM_005091153.2	0.988675	NA	NA	XP_005091210.1	SUMO-activating enzyme subunit 1	K10684	Q9UBE0	SAE1 AOS1 SUA1 UBLE1A	SUMO-activating enzyme subunit 1 (Ubiquitin-like 1-activating enzyme E1A) [Cleaved into: SUMO-activating enzyme subunit 1, N-terminally processed]	4.92329	4.99134	4.91334	4.90319	4.88693	4.72393	4.76195
XM_005091154.2	0.241908	NA	NA	XP_005091211.2	Golgi resident protein GCP60-like isoform X1		Q9H3P7	ACBD3 GCP60 GOCAP1 GOLPH1	Golgi resident protein GCP60 (Acyl-CoA-binding domain-containing protein 3) (Golgi complex-associated protein 1) (GOCAP1) (Golgi phosphoprotein 1) (GOLPH1) (PBR- and PKA-associated protein 7) (Peripheral benzodiazepine receptor-associated protein PAP7) [Cleaved into: Golgi resident protein GCP60, N-terminally processed]	2.61812	2.84995	2.47802	2.55868	3.0131	3.15591	3.16429
XM_005091156.2	0.198309	NA	NA	XP_005091213.2	Golgi resident protein GCP60-like isoform X2		Q9H3P7	ACBD3 GCP60 GOCAP1 GOLPH1	Golgi resident protein GCP60 (Acyl-CoA-binding domain-containing protein 3) (Golgi complex-associated protein 1) (GOCAP1) (Golgi phosphoprotein 1) (GOLPH1) (PBR- and PKA-associated protein 7) (Peripheral benzodiazepine receptor-associated protein PAP7) [Cleaved into: Golgi resident protein GCP60, N-terminally processed]	4.57281	4.68967	4.63324	4.62596	4.49604	3.72576	4.40479
XM_005091158.2	0.057425	NA	NA	XP_005091215.1	mitochondrial 2-oxoglutarate/malate carrier protein-like	K15104	Q02978	SLC25A11 SLC20A4	Mitochondrial 2-oxoglutarate/malate carrier protein (OGCP) (Solute carrier family 25 member 11)	5.53964	5.64749	5.3488	5.33995	5.29416	5.11206	5.0783
XM_013089851.1	0.0651405	NA	NA	XP_012945305.1	trifunctional purine biosynthetic protein adenosine-3-like	K11787	P22102	GART PGFT PRGS	Trifunctional purine biosynthetic protein adenosine-3 [Includes: Phosphoribosylamine--glycine ligase (EC 6.3.4.13) (Glycinamide ribonucleotide synthetase) (GARS) (Phosphoribosylglycinamide synthetase), Phosphoribosylformylglycinamidine cyclo-ligase (EC 6.3.3.1) (AIR synthase) (AIRS) (Phosphoribosyl-aminoimidazole synthetase), Phosphoribosylglycinamide formyltransferase (EC 2.1.2.2) (5'-phosphorib…	2.51756	2.75159	2.57248	2.65681	2.51756	1.9685	2.23508
XM_013089871.1	0.0040537	NA	NA	NA	NA	NA	NA	NA	NA	0.0691252	0.762997	0.793423	0.113212	0.0569798	0.143596	0.11616
XM_013089883.1	0.714303	NA	NA	XP_012945337.1	neprilysin-like	K08635	P08473	MME EPN	Neprilysin (EC 3.4.24.11) (Atriopeptidase) (Common acute lymphocytic leukemia antigen) (CALLA) (Enkephalinase) (Neutral endopeptidase 24.11) (NEP) (Neutral endopeptidase) (Skin fibroblast elastase) (SFE) (CD antigen CD10)	1.59357	1.8875	1.8159	2.09304	1.56239	1.4185	1.31687
XM_005091162.1	0.00143486	NA	NA	XP_005091219.1	proteasome subunit beta type-6-like	K02738	P28072	PSMB6 LMPY Y	Proteasome subunit beta type-6 (EC 3.4.25.1) (Macropain delta chain) (Multicatalytic endopeptidase complex delta chain) (Proteasome delta chain) (Proteasome subunit Y)	8.04121	8.04559	7.91108	7.75035	7.75496	7.61933	7.5404
XM_005091182.2	0.83249	NA	NA	XP_005091239.1	28S ribosomal protein S23, mitochondrial-like	K17402	Q9Y3D9	MRPS23 CGI-138 HSPC329	28S ribosomal protein S23, mitochondrial (MRP-S23) (S23mt) (Mitochondrial small ribosomal subunit protein mS23)	3.63279	3.55951	3.63674	3.55125	3.76519	3.4777	3.53948
XM_013089946.1	0.74783	NA	NA	XP_012945400.1	tyrosine--tRNA ligase, cytoplasmic-like	K01866	A0A0C4DGZ5	YARS	Tyrosine--tRNA ligase (EC 6.1.1.1) (Tyrosyl-tRNA synthetase)	5.63933	8.13507	7.84061	7.71227	7.39886	7.35226	7.56708
XM_005091183.2	0.516071	NA	NA	NA	NA	NA	NA	NA	NA	7.73761	8.09861	7.82516	8.01445	7.88017	7.68476	7.66018
XM_005091184.2	0.35836	NA	NA	XP_005091241.1	palmitoyltransferase ZDHHC3-like	K20029	Q9NYG2	ZDHHC3 HSD49	Palmitoyltransferase ZDHHC3 (EC 2.3.1.225) (Protein DHHC1) (Zinc finger DHHC domain-containing protein 3) (DHHC-3)	1.06792	1.03621	1.15902	1.22145	1.19504	1.4496	1.27991
XM_005091185.1	0.000153971	P4	DOWN	XP_005091242.1	probable nuclear transport factor 2		P61970	NUTF2 NTF2	Nuclear transport factor 2 (NTF-2) (Placental protein 15) (PP15)	6.18374	6.28395	5.93508	6.0099	6.00003	5.64219	5.76504
XM_005091186.2	0.125342	NA	NA	XP_005091243.1	D-aspartate oxidase-like	K00272	Q99489	DDO	D-aspartate oxidase (DASOX) (DDO) (EC 1.4.3.1)	2.25007	2.06511	1.81327	1.82368	1.78284	1.94368	1.60431
XM_005091187.1	1.34015e-06	P4	DOWN	XP_005091244.1	cytochrome c1, heme protein, mitochondrial-like	K00413	P08574	CYC1	Cytochrome c1, heme protein, mitochondrial (Complex III subunit 4) (Complex III subunit IV) (Cytochrome b-c1 complex subunit 4) (Ubiquinol-cytochrome-c reductase complex cytochrome c1 subunit) (Cytochrome c-1)	8.17655	8.2773	8.0302	7.76388	7.73737	7.6445	7.55512
XM_005091188.2	0.720888	NA	NA	XP_005091245.1	probable tubulin polyglutamylase TTLL9	K16603	A0A2R8Y6A5	TTLL9	Probable tubulin polyglutamylase TTLL9	1.61604	1.47062	1.37475	1.14612	1.08537	0.920531	1.09073
XM_005091190.2	0.00145359	P4	DOWN	XP_005091247.1	magnesium-dependent phosphatase 1-like isoform X2	K17619	Q86V88	MDP1	Magnesium-dependent phosphatase 1 (MDP-1) (EC 3.1.3.-) (EC 3.1.3.48)	7.28895	7.33761	6.99001	6.93262	6.84361	6.59781	6.57238
XM_005091189.2	0.416101	NA	NA	XP_005091246.1	magnesium-dependent phosphatase 1-like isoform X1	K17619	Q86V88	MDP1	Magnesium-dependent phosphatase 1 (MDP-1) (EC 3.1.3.-) (EC 3.1.3.48)	3.73069	3.73824	3.11719	3.14218	3.41739	3.05329	3.24755
XM_005091191.2	0.753423	NA	NA	XP_005091248.1	magnesium-dependent phosphatase 1-like isoform X2	K17619	Q86V88	MDP1	Magnesium-dependent phosphatase 1 (MDP-1) (EC 3.1.3.-) (EC 3.1.3.48)	2.37696	2.37038	1.52472	1.90158	1.66261	2.29773	1.26335
XM_005091192.2	0.552285	NA	NA	XP_005091249.1	D-aspartate oxidase-like isoform X1	K00272	Q99489	DDO	D-aspartate oxidase (DASOX) (DDO) (EC 1.4.3.1)	1.27715	1.15442	1.26476	1.45938	1.06915	1.25262	1.32593
XM_005091201.2	0.827024	NA	NA	XP_005091258.1	AP-1 complex subunit gamma-1-like isoform X1	K12391	O43747	AP1G1 ADTG CLAPG1	AP-1 complex subunit gamma-1 (Adaptor protein complex AP-1 subunit gamma-1) (Adaptor-related protein complex 1 subunit gamma-1) (Clathrin assembly protein complex 1 gamma-1 large chain) (Gamma1-adaptin) (Golgi adaptor HA1/AP1 adaptin subunit gamma-1)	2.05597	2.04812	0.622734	1.22764	1.18064	1.30852	0.687421
XM_005091202.2	0.741911	NA	NA	XP_005091259.1	AP-1 complex subunit gamma-1-like isoform X2	K12391	O43747	AP1G1 ADTG CLAPG1	AP-1 complex subunit gamma-1 (Adaptor protein complex AP-1 subunit gamma-1) (Adaptor-related protein complex 1 subunit gamma-1) (Clathrin assembly protein complex 1 gamma-1 large chain) (Gamma1-adaptin) (Golgi adaptor HA1/AP1 adaptin subunit gamma-1)	3.02313	3.44393	3.15249	3.0756	3.20585	3.43651	2.87951
XM_005091200.2	0.769038	NA	NA	XP_005091257.1	AP-1 complex subunit gamma-1-like isoform X1	K12391	O43747	AP1G1 ADTG CLAPG1	AP-1 complex subunit gamma-1 (Adaptor protein complex AP-1 subunit gamma-1) (Adaptor-related protein complex 1 subunit gamma-1) (Clathrin assembly protein complex 1 gamma-1 large chain) (Gamma1-adaptin) (Golgi adaptor HA1/AP1 adaptin subunit gamma-1)	1.78539	0.550563	2.39955	1.24991	0.931039	0.333152	2.08872
XM_005091204.2	0.301683	NA	NA	NA	NA	NA	NA	NA	NA	2.04728	1.77403	1.96076	1.86374	1.70913	2.17314	2.00366
XM_005091206.2	0.986175	NA	NA	NA	NA	NA	NA	NA	NA	1.29812	0.891838	1.35007	0.738849	1.47827	0.892943	1.19131
XM_005091208.2	0.00976374	NA	NA	XP_005091265.1	phosphatidylinositol glycan anchor biosynthesis class U protein-like	K05293	Q9H490	PIGU CDC91L1 PSEC0205 UNQ3055/PRO9875	Phosphatidylinositol glycan anchor biosynthesis class U protein (Cell division cycle protein 91-like 1) (Protein CDC91-like 1) (GPI transamidase component PIG-U)	3.67792	3.67621	3.95051	3.84135	4.16467	3.75766	4.25145
XM_005091284.2	0.556187	NA	NA	XP_005091341.1	T-cell immunomodulatory protein-like	K17257	Q8TB96	ITFG1 LNKN-1 TIP CDA08	T-cell immunomodulatory protein (Protein TIP) (Integrin-alpha FG-GAP repeat-containing protein 1) (Linkin)	4.57274	4.69372	4.65317	4.3453	4.48738	4.32192	4.54462
XM_005091209.2	0.544577	NA	NA	XP_005091266.1	cilia- and flagella-associated protein 20		Q9Y6A4	CFAP20 BUG22 C16orf80 GTL3	Cilia- and flagella-associated protein 20 (Basal body up-regulated protein 22) (Transcription factor IIB)	3.27798	3.29884	3.2632	2.98261	3.23571	2.97179	2.9804
XM_005091211.2	0.186611	NA	NA	NA	NA	NA	NA	NA	NA	3.71874	3.74582	3.85869	3.80556	3.91695	3.71532	4.13771
XM_005091212.2	0.609207	NA	NA	XP_005091269.1	26S proteasome non-ATPase regulatory subunit 7-like	K03038	P51665	PSMD7 MOV34L	26S proteasome non-ATPase regulatory subunit 7 (26S proteasome regulatory subunit RPN8) (26S proteasome regulatory subunit S12) (Mov34 protein homolog) (Proteasome subunit p40)	7.40465	7.48593	7.49054	7.3895	7.37047	7.37403	7.31187
XR_001185422.1	0.0115983	NA	NA	NA	NA	NA	NA	NA	NA	1.43634	1.64699	1.92257	1.73437	1.86268	2.23267	1.87351
XM_005091213.2	0.630993	NA	NA	NA	NA	NA	NA	NA	NA	1.37382	1.49761	1.56057	1.3864	1.47123	1.26166	1.25168
XM_005091214.2	0.174763	NA	NA	XP_005091271.1	zinc finger protein 133-like		Q8N988	ZNF557	Zinc finger protein 557	2.7408	2.99925	2.6723	2.62902	2.93904	2.49066	2.61055
XM_005091215.2	0.474013	NA	NA	XP_005091272.1	kelch-like protein 9		Q53HC5	KLHL26	Kelch-like protein 26	0.866755	0.727689	0.88738	0.828932	0.816179	0.863274	0.957866
XM_005091222.2	0.76384	NA	NA	XP_005091279.1	eukaryotic translation initiation factor 2 subunit 2-like	K03238	P20042	EIF2S2 EIF2B	Eukaryotic translation initiation factor 2 subunit 2 (Eukaryotic translation initiation factor 2 subunit beta) (eIF-2-beta)	6.91246	7.23267	7.07019	6.91727	7.06607	7.03955	7.13997
XM_005091223.2	0.324254	NA	NA	NA	NA	NA	NA	NA	NA	4.52677	4.09798	4.63702	4.85974	4.43569	4.96341	4.34386
XM_005091288.2	0.159246	NA	NA	XP_005091345.1	protein VAC14 homolog	K15305	Q08AM6	VAC14 TAX1BP2 TRX	Protein VAC14 homolog (Tax1-binding protein 2)	2.24364	2.30293	2.32825	2.26533	2.25759	2.2257	2.45168
XM_005091225.2	0.0001004	P4	DOWN	NA	NA	NA	NA	NA	NA	3.84527	3.93361	3.65529	3.50623	3.28439	3.16149	3.10712
XM_013090185.1	0.186198	NA	NA	XP_012945639.1	aquaporin-4-like	K09866	P55087	AQP4	Aquaporin-4 (AQP-4) (Mercurial-insensitive water channel) (MIWC) (WCH4)	2.93667	2.62608	2.27549	3.0861	2.61461	2.44364	3.47089
XM_005091229.2	0.0325855	NA	NA	NA	NA	NA	NA	NA	NA	2.8822	2.50449	2.27521	2.67747	1.74858	2.07763	1.2494
XM_013090146.1	0.656706	NA	NA	XP_012945600.1	probable tRNA N6-adenosine threonylcarbamoyltransferase	K01409	Q9NPF4	OSGEP GCPL1	Probable tRNA N6-adenosine threonylcarbamoyltransferase (EC 2.3.1.234) (N6-L-threonylcarbamoyladenine synthase) (t(6)A synthase) (O-sialoglycoprotein endopeptidase) (hOSGEP) (t(6)A37 threonylcarbamoyladenosine biosynthesis protein OSGEP) (tRNA threonylcarbamoyladenosine biosynthesis protein OSGEP)	4.55379	4.51737	4.49725	4.35741	4.43614	4.50281	4.64222
XM_005091230.2	0.0612838	NA	NA	NA	NA	NA	NA	NA	NA	1.43901	1.67908	1.45945	2.13293	1.82379	0.679795	1.46439
XM_013090156.1	0.509298	NA	NA	NA	NA	NA	NA	NA	NA	2.90453	3.19937	3.10754	3.27793	3.08206	3.12976	3.07329
XM_005091232.2	0.277929	NA	NA	XP_005091289.1	proteasome subunit alpha type-7-like	K02731	Q8TAA3	PSMA8 PSMA7L	Proteasome subunit alpha-type 8 (EC 3.4.25.1) (Proteasome subunit alpha-type 7-like)	7.99227	8.12978	8.14247	7.91577	7.89312	7.85529	7.86689
XM_005091233.2	0.000712124	P4	DOWN	XP_005091290.1	UDP-glucuronic acid decarboxylase 1-like		Q8NBZ7	UXS1 UNQ2538/PRO6079	UDP-glucuronic acid decarboxylase 1 (EC 4.1.1.35) (UDP-glucuronate decarboxylase 1) (UGD) (UXS-1)	4.45116	4.54062	4.1477	4.2037	4.04762	3.49179	3.63843
XM_005091235.2	0.606116	NA	NA	XP_005091292.1	DNA topoisomerase I, mitochondrial-like	K03163	P11387	TOP1	DNA topoisomerase 1 (EC 5.99.1.2) (DNA topoisomerase I)	2.33611	2.43148	2.35514	2.34224	2.35061	2.3004	2.54444
XR_220122.2	0.214149	NA	NA	NA	NA	NA	NA	NA	NA	1.95948	2.18463	2.4418	1.59756	2.18403	2.19529	2.40022
XR_001185419.1	0.0104796	NA	NA	NA	NA	NA	NA	NA	NA	3.57355	3.34642	3.1332	3.06301	3.71219	4.034	3.76501
XR_001185421.1	0.514277	NA	NA	NA	NA	NA	NA	NA	NA	1.06115	0.59456	1.60471	1.61218	1.54857	0.995589	1.45327
XM_005091236.2	9.38101e-07	P2	UP	XP_005091293.1	transcription factor 20-like		P54253	ATXN1 ATX1 SCA1	Ataxin-1 (Spinocerebellar ataxia type 1 protein)	2.3149	2.14005	2.30962	2.37101	2.42189	2.6359	2.75711
XM_005091237.2	0.00118641	P1	UP	XP_005091294.1	translocon-associated protein subunit alpha-like	K13249	P43307	SSR1 TRAPA PSEC0262	Translocon-associated protein subunit alpha (TRAP-alpha) (Signal sequence receptor subunit alpha) (SSR-alpha)	7.58316	7.63634	7.88196	7.81767	7.9136	7.79152	8.169
XM_005091238.2	0.520549	NA	NA	XP_005091295.1	trafficking protein particle complex subunit 2-like protein	K20301	Q9UL33	TRAPPC2L HSPC126	Trafficking protein particle complex subunit 2-like protein	5.95327	5.95356	5.91368	5.78786	5.96539	5.74459	5.83811
XM_005091240.2	0.10898	NA	NA	XP_005091297.1	NEDD8	K12158	Q15843	NEDD8	NEDD8 (Neddylin) (Neural precursor cell expressed developmentally down-regulated protein 8) (NEDD-8) (Ubiquitin-like protein Nedd8)	8.63375	8.63857	8.43583	8.3709	8.35402	8.19547	8.18918
XM_005091248.2	0.593919	NA	NA	XP_005091305.2	RNA-binding protein 39-like isoform X4	K13091	Q14498	RBM39 HCC1 RNPC2	RNA-binding protein 39 (CAPER alpha) (Hepatocellular carcinoma protein 1) (RNA-binding motif protein 39) (RNA-binding region-containing protein 2) (Splicing factor HCC1)	0.149531	0.883098	1.23012	0.884239	0.991033	1.41137	1.93378
XM_005091245.2	0.890518	NA	NA	XP_005091302.2	RNA-binding protein 39-like isoform X2	K13091	Q14498	RBM39 HCC1 RNPC2	RNA-binding protein 39 (CAPER alpha) (Hepatocellular carcinoma protein 1) (RNA-binding motif protein 39) (RNA-binding region-containing protein 2) (Splicing factor HCC1)	2.77565	1.7287	2.20497	1.91128	2.09468	2.08946	2.41697
XM_005091247.2	0.000754302	NA	NA	XP_005091304.2	RNA-binding protein 39-like isoform X1	K13091	Q14498	RBM39 HCC1 RNPC2	RNA-binding protein 39 (CAPER alpha) (Hepatocellular carcinoma protein 1) (RNA-binding motif protein 39) (RNA-binding region-containing protein 2) (Splicing factor HCC1)	5.15308	5.07405	4.9575	4.91932	5.11754	5.48405	5.44127
XR_001185430.1	0.000975208	P1	UP	NA	NA	NA	NA	NA	NA	3.63898	3.75065	4.2028	4.49149	4.25451	4.47807	4.53518
XM_005091249.2	0.186198	NA	NA	XP_005091306.1	uncharacterized protein LOC101856155		Q86TS9	MRPL52	39S ribosomal protein L52, mitochondrial (L52mt) (MRP-L52) (Mitochondrial large ribosomal subunit protein mL52)	5.86723	5.48706	5.36575	5.2337	5.44236	5.28105	5.3208
XM_005091251.1	0.366601	NA	NA	NA	NA	NA	NA	NA	NA	3.16932	3.02911	3.32231	3.08329	3.19988	3.19185	3.02051
XM_005091258.2	0.908245	NA	NA	XP_005091315.1	ribonuclease P protein subunit p29-like	K03538	O95707	POP4 RPP29	Ribonuclease P protein subunit p29 (hPOP4) (EC 3.1.26.5)	0.719977	0.740198	1.36718	0.933691	2.35092	1.41406	2.32506
XM_005091255.2	0.967786	NA	NA	XP_005091312.1	ribonuclease P protein subunit p29-like	K03538	O95707	POP4 RPP29	Ribonuclease P protein subunit p29 (hPOP4) (EC 3.1.26.5)	3.54075	3.62525	3.48583	3.41843	3.38783	3.27685	3.16436
XM_005091252.2	0.610493	NA	NA	XP_005091309.1	non-canonical poly(A) RNA polymerase PAPD5-like isoform X1	K03514	Q5XG87	TENT4A PAPD7 POLS TRF4	Terminal nucleotidyltransferase 4A (DNA polymerase sigma) (LAK-1) (Non-canonical poly(A) RNA polymerase PAPD7) (EC 2.7.7.19) (PAP-associated domain-containing protein 7) (TRAMP-like complex polyadenylate polymerase) (Terminal guanylyltransferase) (EC 2.7.7.-) (Terminal uridylyltransferase 5) (TUTase 5) (Topoisomerase-related function protein 4-1) (TRF4-1)	1.5496	1.58476	1.71441	1.93951	1.92647	2.07634	1.72151
XM_005091253.2	0.00297206	P3	UP	XP_005091310.1	non-canonical poly(A) RNA polymerase PAPD7-like isoform X2	K03514	Q5XG87	TENT4A PAPD7 POLS TRF4	Terminal nucleotidyltransferase 4A (DNA polymerase sigma) (LAK-1) (Non-canonical poly(A) RNA polymerase PAPD7) (EC 2.7.7.19) (PAP-associated domain-containing protein 7) (TRAMP-like complex polyadenylate polymerase) (Terminal guanylyltransferase) (EC 2.7.7.-) (Terminal uridylyltransferase 5) (TUTase 5) (Topoisomerase-related function protein 4-1) (TRF4-1)	2.63712	2.78619	3.19796	3.66093	3.50458	3.73491	3.74813
XM_005091262.2	0.245238	NA	NA	XP_005091319.1	uncharacterized protein LOC101858541 isoform X1		Q8N0V3	RBFA C18orf22	Putative ribosome-binding factor A, mitochondrial	2.56022	2.71639	2.56844	2.10465	2.59887	2.23191	2.49792
XM_005091265.1	0.00100756	NA	NA	XP_005091322.1	protein FAM92A1-like		A1XBS5	FAM92A FAM92A1	Protein FAM92A	1.48633	1.28861	1.50589	1.48486	1.66129	1.65328	1.74273
XM_005091267.2	0.400968	NA	NA	XP_005091324.1	F-box/LRR-repeat protein 13-like isoform X2	K10275	Q8WV35	LRRC29 FBL9 FBXL9	Leucine-rich repeat-containing protein 29 (F-box and leucine-rich repeat protein 9) (F-box protein FBL9) (F-box/LRR-repeat protein 9)	4.69753	4.43876	4.02429	4.35046	4.48817	3.85559	4.01804
XM_005091272.2	0.0274339	NA	NA	XP_005091329.2	MTSS1-like protein	K20128	A0A087WXN9	MTSS1L	MTSS1-like protein	1.99379	2.14593	2.47523	1.85703	2.02903	2.62491	1.88277
XM_005091275.2	0.00343158	NA	NA	XP_005091332.2	AF4/FMR2 family member 4-like	K20128	Q765P7	MTSS1L	MTSS1-like protein (Actin-bundling with BAIAP2 homology protein 1) (ABBA-1)	2.66624	2.58728	2.51199	2.49637	2.39808	2.79054	2.65254
XM_013090405.1	0.532256	NA	NA	XP_012945859.1	N-(5-amino-5-carboxypentanoyl)-L-cysteinyl-D-valine synthase-like		Q4L235	AASDH ACSF4 U26 HSPC318	Beta-alanine-activating enzyme (EC 6.2.1.-) (Acyl-CoA synthetase family member 4) (Protein NRPS998)	5.96211	6.73281	6.59043	6.38416	5.94403	6.3195	6.00662
XM_013090412.1	0.454286	NA	NA	XP_012945866.1	kynurenine 3-monooxygenase-like	K00486	O15229	KMO	Kynurenine 3-monooxygenase (EC 1.14.13.9) (Kynurenine 3-hydroxylase)	1.53738	1.29566	1.10178	1.07825	1.23371	0.887223	0.99323
XM_005091309.2	0.883763	NA	NA	XP_005091366.1	protein FAM193A-like isoform X1		A0A1B0GVL4	FAM193A	Protein FAM193A	3.04331	3.03476	3.09749	2.28847	2.316	3.12318	3.12699
XM_005091310.2	0.819547	NA	NA	XP_005091367.1	protein FAM193A-like isoform X2		A0A1B0GVL4	FAM193A	Protein FAM193A	1.33884	2.0644	1.71366	2.44103	2.7371	1.66229	1.8889
XM_013090527.1	0.546595	NA	NA	XP_012945981.1	serine/threonine-protein kinase 32B-like	K08793	Q9NY57	STK32B YANK2 UNQ3003/PRO9744	Serine/threonine-protein kinase 32B (EC 2.7.11.1) (Yet another novel kinase 2)	2.31463	2.30548	2.30797	2.65791	2.19718	2.42468	2.37048
XM_005091312.2	0.181509	NA	NA	XP_005091369.1	small nuclear ribonucleoprotein G-like	K11099	P62308	SNRPG PBSCG	Small nuclear ribonucleoprotein G (snRNP-G) (Sm protein G) (Sm-G) (SmG)	8.1145	8.1534	8.30052	7.97807	8.1262	7.89415	7.89766
XM_005091315.2	0.00217882	P4	DOWN	XP_005091372.2	COUP transcription factor 2-like	K08548	P24468	NR2F2 ARP1 TFCOUP2	COUP transcription factor 2 (COUP-TF2) (Apolipoprotein A-I regulatory protein 1) (ARP-1) (COUP transcription factor II) (COUP-TF II) (Nuclear receptor subfamily 2 group F member 2)	3.60735	3.61633	3.23405	3.2746	3.11427	2.34215	2.76396
XM_005091325.2	0.507619	NA	NA	XP_005091382.1	SWI/SNF-related matrix-associated actin-dependent regulator of chromatin subfamily D member 1-like isoform X1	K11650	Q96GM5	SMARCD1 BAF60A	SWI/SNF-related matrix-associated actin-dependent regulator of chromatin subfamily D member 1 (60 kDa BRG-1/Brm-associated factor subunit A) (BRG1-associated factor 60A) (BAF60A) (SWI/SNF complex 60 kDa subunit)	4.09748	4.21409	3.92294	3.81507	4.09904	3.89315	3.78931
XM_013090561.1	0.980271	NA	NA	XP_012946015.1	SWI/SNF-related matrix-associated actin-dependent regulator of chromatin subfamily D member 1-like isoform X4	K11650	Q96GM5	SMARCD1 BAF60A	SWI/SNF-related matrix-associated actin-dependent regulator of chromatin subfamily D member 1 (60 kDa BRG-1/Brm-associated factor subunit A) (BRG1-associated factor 60A) (BAF60A) (SWI/SNF complex 60 kDa subunit)	1.80381	1.49688	0.982571	1.28466	1.65518	1.32035	1.54627
XM_013090607.1	0.0507176	NA	NA	XP_012946061.1	SWI/SNF-related matrix-associated actin-dependent regulator of chromatin subfamily D member 1-like isoform X15	K11650	Q96GM5	SMARCD1 BAF60A	SWI/SNF-related matrix-associated actin-dependent regulator of chromatin subfamily D member 1 (60 kDa BRG-1/Brm-associated factor subunit A) (BRG1-associated factor 60A) (BAF60A) (SWI/SNF complex 60 kDa subunit)	0.879072	0.818288	1.9996	1.76542	0.92908	1.85442	1.88737
XM_005091328.2	0.69328	NA	NA	XP_005091385.2	SWI/SNF-related matrix-associated actin-dependent regulator of chromatin subfamily D member 1-like isoform X16	K11650	Q96GM5	SMARCD1 BAF60A	SWI/SNF-related matrix-associated actin-dependent regulator of chromatin subfamily D member 1 (60 kDa BRG-1/Brm-associated factor subunit A) (BRG1-associated factor 60A) (BAF60A) (SWI/SNF complex 60 kDa subunit)	5.13697	4.71426	3.75174	4.14114	4.31619	3.41741	4.11437
XM_005091331.2	0.893778	NA	NA	XP_005091388.2	SWI/SNF-related matrix-associated actin-dependent regulator of chromatin subfamily D member 1-like isoform X20	K11650	Q96GM5	SMARCD1 BAF60A	SWI/SNF-related matrix-associated actin-dependent regulator of chromatin subfamily D member 1 (60 kDa BRG-1/Brm-associated factor subunit A) (BRG1-associated factor 60A) (BAF60A) (SWI/SNF complex 60 kDa subunit)	2.18363	1.02017	1.39516	0.745131	1.25734	0.615315	1.18297
XM_005091333.2	0.392447	NA	NA	XP_005091390.1	cyclin-dependent-like kinase 5	K02090	Q00535	CDK5 CDKN5	Cyclin-dependent-like kinase 5 (EC 2.7.11.1) (Cell division protein kinase 5) (Serine/threonine-protein kinase PSSALRE) (Tau protein kinase II catalytic subunit) (TPKII catalytic subunit)	3.94146	4.20154	4.03495	4.01842	3.79483	3.8607	3.78513
XM_005091336.2	0.984322	NA	NA	NA	NA	NA	NA	NA	NA	2.06998	3.02516	1.88879	2.96893	1.95381	2.02364	2.25364
XM_005091335.2	0.921857	NA	NA	NA	NA	NA	NA	NA	NA	2.73471	2.62079	1.50618	3.08535	1.81758	1.49027	2.03802
XM_013090766.1	0.131201	NA	NA	XP_012946220.1	A disintegrin and metalloproteinase with thrombospondin motifs 7-like	K08622	Q9UKP4	ADAMTS7	A disintegrin and metalloproteinase with thrombospondin motifs 7 (ADAM-TS 7) (ADAM-TS7) (ADAMTS-7) (EC 3.4.24.-) (COMPase)	4.03759	3.92225	3.67004	3.55867	3.8471	3.31513	3.46599
XM_005091339.2	5.89829e-07	P4	DOWN	XP_005091396.1	electron transfer flavoprotein subunit alpha, mitochondrial-like	K03522	P13804	ETFA	Electron transfer flavoprotein subunit alpha, mitochondrial (Alpha-ETF)	6.25708	6.19761	5.89851	5.57628	5.66856	5.49189	5.34382
XM_005091341.2	0.00731632	P4	DOWN	XP_005091398.1	MICOS complex subunit MIC60-like isoform X3	K17785	B9A067	IMMT	MICOS complex subunit MIC60 (Mitofilin)	5.07974	5.26583	4.99639	4.8928	4.89902	4.6896	4.58972
XM_005091342.2	0.0669954	NA	NA	XP_005091399.2	protein amalgam-like		A6NGN9	IGLON5	IgLON family member 5	4.61724	4.10282	4.13208	3.9906	4.5417	4.65276	4.73038
XM_013090665.1	0.0146696	NA	NA	XP_012946119.1	collagen alpha-1(I) chain-like	K06823	A0A087X0K0	COL15A1	Collagen alpha-1(XV) chain	1.41324	1.43132	1.23325	1.28369	1.42562	1.4392	1.82441
XM_013090674.1	5.41921e-06	P3	UP	XP_012946128.1	RNA polymerase II-associated factor 1 homolog	K15174	Q8N7H5	PAF1 PD2	RNA polymerase II-associated factor 1 homolog (hPAF1) (Pancreatic differentiation protein 2)	5.41546	5.57215	6.07312	6.02251	6.30809	6.42828	6.36432
XM_013090683.1	0.923121	NA	NA	XP_012946137.1	transcriptional repressor protein YY1-like isoform X1	K09201	P25490	YY1 INO80S	Transcriptional repressor protein YY1 (Delta transcription factor) (INO80 complex subunit S) (NF-E1) (Yin and yang 1) (YY-1)	4.75514	4.88491	4.51483	4.33489	2.24995	4.64143	3.82982
XM_005091345.2	0.000626296	NA	NA	XP_005091402.1	sphingolipid delta(4)-desaturase DES1-like	K04712	O15121	DEGS1 DES1 MLD MIG15	Sphingolipid delta(4)-desaturase DES1 (EC 1.14.19.17) (Cell migration-inducing gene 15 protein) (Degenerative spermatocyte homolog 1) (Membrane lipid desaturase)	5.53591	5.51143	5.37265	5.34757	5.37883	5.05154	5.15367
XM_005091348.2	0.819818	NA	NA	XP_005091405.1	uncharacterized protein LOC101856949 isoform X2		Q8N3J3	C17orf53	Uncharacterized protein C17orf53	3.5525	3.16682	3.22581	3.23002	3.28356	3.33671	3.42883
NM_001204689.1	0.237694	NA	NA	NP_001191618.1	inositol trisphosphate receptor	K04958	A0A3B3IU04	ITPR1	Inositol 1,4,5-trisphosphate receptor type 1	2.96632	2.81185	2.88212	2.94554	2.6961	3.04572	2.86791
XM_005091349.2	0.572884	NA	NA	XP_005091406.1	ataxin-8-like	K15595	F8W1S5	CDK17	Cyclin-dependent kinase 17 (Fragment)	2.26476	2.43628	2.03491	2.5621	2.03772	1.90588	2.00554
XM_005091359.2	0.673222	NA	NA	XP_005091416.2	tyrosine kinase receptor Cad96Ca-like		S4R381	FGFR2	Fibroblast growth factor receptor 2	4.72405	5.09111	4.87916	4.70825	4.72539	4.70691	4.40656
XR_001185476.1	0.293553	NA	NA	NA	NA	NA	NA	NA	NA	2.65515	2.32199	2.23495	2.50618	2.48293	2.47527	2.49095
XM_013090785.1	0.000148508	P3	UP	XP_012946239.1	uncharacterized protein LOC101860071		Q96GW7	BCAN BEHAB CSPG7 UNQ2525/PRO6018	Brevican core protein (Brain-enriched hyaluronan-binding protein) (BEHAB) (Chondroitin sulfate proteoglycan 7)	1.37651	1.01699	1.34262	1.69799	1.45081	2.65069	2.33139
XM_013090750.1	0.745006	NA	NA	NA	NA	NA	NA	NA	NA	2.61674	2.62892	2.41659	2.19739	2.3444	2.36623	2.61602
XM_005091363.2	0.148278	NA	NA	NA	NA	NA	NA	NA	NA	3.35292	3.27147	3.14189	2.48898	2.91714	3.28484	2.97747
XR_001185481.1	0.356684	NA	NA	NA	NA	NA	NA	NA	NA	2.65852	3.0691	2.55892	1.94845	2.56916	2.70878	2.0265
XM_005091365.2	0.102659	NA	NA	XP_005091422.1	ATPase inhibitor mai-1, mitochondrial-like	K22255	Q9UII2	ATP5IF1 ATPI ATPIF1	ATPase inhibitor, mitochondrial (ATP synthase F1 subunit epsilon) (Inhibitor of F(1)F(o)-ATPase) (IF(1)) (IF1)	9.36601	9.40853	9.28775	9.03054	9.25407	9.07347	9.03334
XM_013091076.1	0.442763	NA	NA	XP_012946530.1	mucin-19-like	K16172	P35568	IRS1	Insulin receptor substrate 1 (IRS-1)	1.98893	1.98273	1.80333	1.85719	1.84809	2.08641	1.85861
XM_005091367.2	0.060641	NA	NA	XP_005091424.1	YTH domain-containing family protein 1-like	K20102	Q9Y5A9	YTHDF2 HGRG8	YTH domain-containing family protein 2 (CLL-associated antigen KW-14) (High-glucose-regulated protein 8) (Renal carcinoma antigen NY-REN-2)	4.16357	4.28603	4.02779	4.17014	4.07536	4.41055	4.21705
XM_013090807.1	0.0223143	NA	NA	XP_012946261.1	E3 ubiquitin-protein ligase RNF19A-like	K11972	Q9NV58	RNF19A RNF19	E3 ubiquitin-protein ligase RNF19A (EC 2.3.2.31) (Double ring-finger protein) (Dorfin) (RING finger protein 19A) (p38)	3.11606	3.13315	3.10683	3.1565	2.94609	3.3187	3.12626
XM_013090812.1	0.592162	NA	NA	NA	NA	NA	NA	NA	NA	1.35692	1.18994	1.34924	1.35466	1.2533	1.57174	1.3263
XM_005091369.2	0.976294	NA	NA	XP_005091426.2	titin-like isoform X2	K22197	S5FZ81	PHF10	PHD finger protein 10 (PHF10 isoform Sl)	2.58535	2.69232	2.86429	2.21211	2.84198	2.14585	2.4167
XM_005091368.2	0.963218	NA	NA	XP_005091425.2	uncharacterized protein LOC101861790 isoform X1	K22197	S5FZ81	PHF10	PHD finger protein 10 (PHF10 isoform Sl)	2.3423	2.61005	2.40587	2.46552	2.34235	2.62771	2.501
XM_005091370.2	0.99304	NA	NA	XP_005091427.1	aarF domain-containing protein kinase 4-like	K08869	Q8NI60	COQ8A ADCK3 CABC1 PP265	Atypical kinase COQ8A, mitochondrial (EC 2.7.-.-) (Chaperone activity of bc1 complex-like) (Chaperone-ABC1-like) (Coenzyme Q protein 8A) (aarF domain-containing protein kinase 3)	3.34828	3.21584	2.5921	3.05355	3.03751	2.55432	3.11654
XM_013091086.1	0.000226532	P2	UP	XP_012946540.1	papilin-like		B5MDP7	PAPLN	Papilin	3.76937	3.33115	3.6134	4.02425	4.0955	4.069	4.36504
XM_005091372.2	0.0726293	NA	NA	XP_005091429.1	39S ribosomal protein L11, mitochondrial-like	K02867	Q9Y3B7	MRPL11 CGI-113	39S ribosomal protein L11, mitochondrial (L11mt) (MRP-L11) (Mitochondrial large ribosomal subunit protein uL11m)	4.89795	4.96024	4.95121	4.69297	4.8886	4.57808	4.58275
XM_005091373.2	0.70971	NA	NA	XP_005091430.1	protein O-mannosyl-transferase 2-like	K00728	Q9UKY4	POMT2	Protein O-mannosyl-transferase 2 (EC 2.4.1.109) (Dolichyl-phosphate-mannose--protein mannosyltransferase 2)	2.11652	1.87604	1.99088	1.87495	1.88144	1.66889	1.94792
XM_005091374.2	0.996059	NA	NA	XP_005091431.1	neudesin-like isoform X2		Q9UMX5	NENF CIR2 SPUF	Neudesin (Cell immortalization-related protein 2) (Neuron-derived neurotrophic factor) (Protein GIG47) (Secreted protein of unknown function) (SPUF protein)	2.33169	1.96933	1.8084	1.96137	2.00244	2.03701	1.68739
XM_005091375.2	0.00270953	P2	UP	NA	NA	NA	NA	NA	NA	2.01099	1.61827	1.7184	2.07001	1.83136	2.45423	2.58103
NM_001204691.1	0.103195	NA	NA	NP_001191620.1	churchill		Q8WUH1	CHURC1 C14orf52 CHCH My015	Protein Churchill	3.04085	2.86311	2.49401	2.49605	2.81249	2.31195	2.20553
XM_013090912.1	0.977111	NA	NA	NA	NA	NA	NA	NA	NA	3.0832	3.10203	3.18747	3.2567	3.15864	3.01488	3.43527
XR_001185498.1	0.868885	NA	NA	NA	NA	NA	NA	NA	NA	3.78694	3.93375	3.96135	3.7899	3.76495	3.61745	3.68268
XM_005091380.2	0.0402021	NA	NA	XP_005091437.1	transmembrane emp24 domain-containing protein 10-like	K20352	P49755	TMED10 TMP21	Transmembrane emp24 domain-containing protein 10 (21 kDa transmembrane-trafficking protein) (S31III125) (S31I125) (Tmp-21-I) (Transmembrane protein Tmp21) (p23) (p24 family protein delta-1) (p24delta1) (p24delta)	5.69425	5.80265	5.9139	5.79584	5.86074	5.7397	6.03493
XM_013090948.1	0.0182075	NA	NA	NA	NA	NA	NA	NA	NA	1.9095	1.62072	1.92841	1.78812	1.6777	2.18468	2.03102
XM_013090951.1	0.203008	NA	NA	XP_012946405.1	uncharacterized protein LOC106013982	K16523	H0YJT7	AKAP6	A-kinase anchor protein 6 (Fragment)	1.3858	1.3367	1.30565	1.25473	1.07438	1.60914	1.29865
XM_005091384.2	0.950633	NA	NA	XP_005091441.1	uncharacterized protein LOC101844973 isoform X3		Q9BQI6	SLF1 ANKRD32 BRCTD1	SMC5-SMC6 complex localization factor protein 1 (Ankyrin repeat domain-containing protein 32) (BRCT domain-containing protein 1) (Smc5/6 localization factor 1)	0.457908	1.311	1.14535	1.24876	1.83036	2.37002	2.23346
XM_005091383.2	0.0116069	NA	NA	XP_005091440.1	uncharacterized protein LOC101844973 isoform X3		Q9BQI6	SLF1 ANKRD32 BRCTD1	SMC5-SMC6 complex localization factor protein 1 (Ankyrin repeat domain-containing protein 32) (BRCT domain-containing protein 1) (Smc5/6 localization factor 1)	1.61103	1.90001	1.61153	1.14579	0.865767	0.00788128	0.820672
XM_005091386.2	0.516071	NA	NA	XP_005091443.1	glutathione peroxidase 7-like	K00432	Q96SL4	GPX7 GPX6 UNQ469/PRO828	Glutathione peroxidase 7 (GPx-7) (GSHPx-7) (EC 1.11.1.9) (CL683)	3.23981	3.48077	3.54337	3.36818	3.38497	3.20167	3.15149
XM_005091388.2	1.4593e-07	P4	DOWN	XP_005091445.1	nucleoredoxin-like protein 2	K17609	Q5VZ03	NXNL2 C9orf121	Nucleoredoxin-like protein 2 (Rod-derived cone viability factor 2) (RdCVF2)	3.52096	3.67762	3.57438	3.32083	3.2789	2.94658	2.64542
XM_005091390.2	0.0209936	NA	NA	XP_005091447.1	R3H domain-containing protein 4-like		K7EIG9	R3HDM4	R3H domain-containing protein 4	5.59872	5.57729	5.36748	5.37432	5.50837	5.66256	5.67119
XM_013091146.1	0.626568	NA	NA	NA	NA	NA	NA	NA	NA	9.29401	8.81667	9.26246	9.21599	8.93392	9.84132	9.67133
XM_005091391.2	0.896047	NA	NA	XP_005091448.1	arylacetamide deacetylase-like	K14351	P22760	AADAC DAC	Arylacetamide deacetylase (EC 3.1.1.3)	1.15433	1.06581	1.21327	1.08698	1.10536	1.28016	1.14237
XM_005091393.2	0.464096	NA	NA	XP_005091450.1	alpha-1,2-mannosyltransferase ALG9-like	K03846	Q9H6U8	ALG9 DIBD1	Alpha-1,2-mannosyltransferase ALG9 (EC 2.4.1.259) (EC 2.4.1.261) (Asparagine-linked glycosylation protein 9 homolog) (Disrupted in bipolar disorder protein 1) (Dol-P-Man:Man(6)GlcNAc(2)-PP-Dol alpha-1,2-mannosyltransferase) (Dol-P-Man:Man(8)GlcNAc(2)-PP-Dol alpha-1,2-mannosyltransferase)	2.89493	2.85471	2.95651	2.86025	3.13781	2.70293	2.99497
XR_001185503.1	0.13685	NA	NA	NA	NA	NA	NA	NA	NA	4.43162	5.46934	5.61877	5.53175	4.98333	2.97225	2.90868
XM_013091028.1	0.139322	NA	NA	NA	NA	NA	NA	NA	NA	3.32085	3.45621	3.44354	3.28029	3.42413	3.54372	3.31885
XM_005091399.1	0.146108	NA	NA	XP_005091456.1	serpin B6-like	K13963	P35237	SERPINB6 PI6 PTI	Serpin B6 (Cytoplasmic antiproteinase) (CAP) (Peptidase inhibitor 6) (PI-6) (Placental thrombin inhibitor)	3.57918	3.28412	3.55905	3.51786	3.62715	4.38374	3.89621
XM_005091401.2	0.549799	NA	NA	XP_005091458.1	lys-63-specific deubiquitinase BRCC36-like isoform X2	K11864	A0A087WZR3	BRCC3	Lys-63-specific deubiquitinase BRCC36	3.89195	3.32585	3.57932	3.03163	3.57127	3.30599	3.12359
XM_005091400.2	0.894688	NA	NA	XP_005091457.1	lys-63-specific deubiquitinase BRCC36-like isoform X1	K11864	A0A087WZR3	BRCC3	Lys-63-specific deubiquitinase BRCC36	3.8019	3.80481	3.33093	3.57428	3.47613	3.20604	3.40863
NM_001204620.1	0.982819	NA	NA	NP_001191549.1	soluble guanylate cyclase subunit	K12318	P33402	GUCY1A2 GUC1A2 GUCSA2	Guanylate cyclase soluble subunit alpha-2 (GCS-alpha-2) (EC 4.6.1.2)	1.92299	2.04392	2.15812	1.96781	1.83873	1.98271	1.84023
XM_013091187.1	0.509298	NA	NA	XP_012946641.1	guanylate cyclase soluble subunit beta-1-like	K12319	Q02153	GUCY1B1 GUC1B3 GUCSB3 GUCY1B3	Guanylate cyclase soluble subunit beta-1 (GCS-beta-1) (EC 4.6.1.2) (Guanylate cyclase soluble subunit beta-3) (GCS-beta-3) (Soluble guanylate cyclase small subunit)	4.58803	5.00658	5.11795	4.76828	4.56378	4.55102	4.46346
XM_013091192.1	8.86558e-12	P3	UP	XP_012946646.1	multidrug resistance-associated protein 1-like	K05665	P33527	ABCC1 MRP MRP1	Multidrug resistance-associated protein 1 (ATP-binding cassette sub-family C member 1) (Leukotriene C(4) transporter) (LTC4 transporter)	1.58069	1.6385	1.6218	2.42439	2.22255	3.0046	3.89869
XM_005091431.2	9.10466e-05	NA	NA	XP_005091488.1	UDP-N-acetylglucosamine--peptide N-acetylglucosaminyltransferase 110 kDa subunit-like isoform X2	K09667	O15294	OGT	UDP-N-acetylglucosamine--peptide N-acetylglucosaminyltransferase 110 kDa subunit (EC 2.4.1.255) (O-GlcNAc transferase subunit p110) (O-linked N-acetylglucosamine transferase 110 kDa subunit)	5.8288	5.68474	5.54934	5.56321	5.76041	6.1596	5.94664
XM_013091219.1	0.827416	NA	NA	XP_012946673.1	UDP-N-acetylglucosamine--peptide N-acetylglucosaminyltransferase 110 kDa subunit-like isoform X3	K09667	O15294	OGT	UDP-N-acetylglucosamine--peptide N-acetylglucosaminyltransferase 110 kDa subunit (EC 2.4.1.255) (O-GlcNAc transferase subunit p110) (O-linked N-acetylglucosamine transferase 110 kDa subunit)	3.92285	4.27903	4.29641	4.03334	4.25198	4.50771	4.57996
XM_013091223.1	9.58984e-07	P2	UP	XP_012946677.1	UDP-N-acetylglucosamine--peptide N-acetylglucosaminyltransferase 110 kDa subunit-like isoform X4	K09667	O15294	OGT	UDP-N-acetylglucosamine--peptide N-acetylglucosaminyltransferase 110 kDa subunit (EC 2.4.1.255) (O-GlcNAc transferase subunit p110) (O-linked N-acetylglucosamine transferase 110 kDa subunit)	3.58871	3.16094	3.36619	3.17809	3.56681	4.1283	4.19514
XM_005091434.2	0.258436	NA	NA	XP_005091491.2	involucrin-like		P63313	TMSB10 PTMB10 THYB10	Thymosin beta-10	6.81373	6.37455	6.93539	6.77499	6.44439	6.88056	6.60908
XM_013091237.1	0.304694	NA	NA	NA	NA	NA	NA	NA	NA	5.94316	5.93817	5.73697	5.55652	5.55501	5.50635	5.58959
XM_013091230.1	0.209338	NA	NA	XP_012946684.1	heat shock 70 kDa protein 12A-like		Q96MM6	HSPA12B C20orf60	Heat shock 70 kDa protein 12B	6.59008	6.54634	6.25834	6.41213	6.29625	6.3259	6.15261
XM_005091440.2	0.778057	NA	NA	XP_005091497.1	autophagy-related protein 13-like isoform X2	K08331	J9JIF6	ATG13	Autophagy-related protein 13 (Fragment)	2.14495	1.72668	1.67093	1.68168	1.92459	1.19243	0.734805
XM_005091441.2	0.962733	NA	NA	XP_005091498.1	autophagy-related protein 13-like isoform X3	K08331	J9JIF6	ATG13	Autophagy-related protein 13 (Fragment)	1.02933	1.80829	1.39267	1.51235	1.50393	1.85685	1.64421
XM_013091253.1	0.542182	NA	NA	XP_012946707.1	nicastrin	K06171	Q92542	NCSTN KIAA0253 UNQ1874/PRO4317	Nicastrin	3.86267	3.92028	3.8501	3.86817	3.59345	3.7186	3.84204
XM_005091474.1	0.348373	NA	NA	XP_005091531.1	uncharacterized protein LOC101845825	K01197	Q12794	HYAL1 LUCA1	Hyaluronidase-1 (Hyal-1) (EC 3.2.1.35) (Hyaluronoglucosaminidase-1) (Lung carcinoma protein 1) (LuCa-1)	3.30032	3.34019	3.25621	3.49337	3.32862	3.32949	3.37044
XM_013091254.1	0.0458951	NA	NA	NA	NA	NA	NA	NA	NA	6.61548	6.46774	6.28197	6.26146	6.32969	6.04362	6.25864
XM_013091262.1	0.0870727	NA	NA	XP_012946716.1	uncharacterized protein LOC101846266		P13497	BMP1 PCOLC	Bone morphogenetic protein 1 (BMP-1) (EC 3.4.24.19) (Mammalian tolloid protein) (mTld) (Procollagen C-proteinase) (PCP)	2.06342	2.02117	3.02575	2.53182	2.51421	2.33476	2.58583
XM_005091448.2	0.455827	NA	NA	XP_005091505.1	gamma-tubulin complex component 2-like isoform X2	K16569	Q9BSJ2	TUBGCP2 GCP2	Gamma-tubulin complex component 2 (GCP-2) (hGCP2) (Gamma-ring complex protein 103 kDa) (h103p) (hGrip103) (Spindle pole body protein Spc97 homolog) (hSpc97)	2.06316	1.99872	2.06896	2.22573	1.92182	2.25387	2.13808
XM_005091458.2	0.488489	NA	NA	XP_005091515.1	syntaxin-7-like		O15400	STX7	Syntaxin-7	1.59949	1.84306	1.86861	2.10905	1.79358	1.9819	1.40911
XM_013091259.1	0.00363562	P5	DOWN	XP_012946713.1	glycogen [starch] synthase-like	K00693	P13807	GYS1 GYS	Glycogen [starch] synthase, muscle (EC 2.4.1.11)	3.73561	3.69965	3.43358	3.36182	3.24214	3.31337	3.08748
XM_005091462.2	0.0371289	NA	NA	XP_005091519.1	60S ribosomal protein L8	K02938	P62917	RPL8	60S ribosomal protein L8 (Large ribosomal subunit protein uL2)	11.6795	11.5902	11.6803	11.4386	11.6304	11.794	11.8011
XM_005091490.2	0.314252	NA	NA	XP_005091547.1	G-protein coupled receptor 161-like	K08439	A0A0A0MQW8	GPR161 hCG_42392	G protein-coupled receptor 161, isoform CRA_b (G-protein-coupled receptor 161)	1.58011	1.58966	1.71384	1.44688	1.89809	2.11111	2.02238
XM_005091491.2	0.833507	NA	NA	XP_005091548.1	sphingomyelin phosphodiesterase 4-like isoform X1	K12353	H7BXF4	SMPD4	Sphingomyelin phosphodiesterase 4	3.46228	3.44755	2.79766	2.86838	3.24993	3.18712	3.43118
XM_005091493.2	0.451441	NA	NA	XP_005091550.1	proteasomal ubiquitin receptor ADRM1-like isoform X3	K06691	Q16186	ADRM1 GP110	Proteasomal ubiquitin receptor ADRM1 (110 kDa cell membrane glycoprotein) (Gp110) (Adhesion-regulating molecule 1) (ARM-1) (Proteasome regulatory particle non-ATPase 13) (hRpn13) (Rpn13 homolog)	4.36342	4.41575	4.06228	4.12814	3.99515	3.98043	4.0577
XM_005091492.1	0.51694	NA	NA	XP_005091549.1	uncharacterized protein LOC101850134 isoform X1		A0A087WX59	ADRM1	Proteasomal ubiquitin receptor ADRM1	5.86406	5.85604	5.71485	5.61183	5.63026	5.5373	5.71962
XM_005091494.2	8.3646e-28	P5	DOWN	XP_005091551.1	spermidine synthase-like	K00797	P19623	SRM SPS1 SRML1	Spermidine synthase (SPDSY) (EC 2.5.1.16) (Putrescine aminopropyltransferase)	3.03193	3.09563	2.85303	2.71247	2.3946	2.44595	1.68684
XM_013091275.1	0.00427256	NA	NA	XP_012946729.1	MLX-interacting protein-like	K09113	Q9HAP2	MLXIP BHLHE36 KIAA0867 MIR MONDOA	MLX-interacting protein (Class E basic helix-loop-helix protein 36) (bHLHe36) (Transcriptional activator MondoA)	0.927677	0.924747	1.08589	1.14957	1.03864	1.22848	1.31322
XM_013091276.1	0.42936	NA	NA	XP_012946730.1	serine/arginine repetitive matrix protein 2-like	K00871	Q16816	PHKG1 PHKG	Phosphorylase b kinase gamma catalytic chain, skeletal muscle/heart isoform (PHK-gamma-M) (EC 2.7.11.19) (Phosphorylase kinase subunit gamma-1) (Serine/threonine-protein kinase PHKG1) (EC 2.7.11.1) (EC 2.7.11.26)	2.74236	2.78553	2.77601	2.88436	2.50678	2.93454	2.79608
XM_005091500.1	0.103598	NA	NA	XP_005091557.1	SRR1-like protein		Q9UH36	SRRD SRR1L	SRR1-like protein (SRR1 domain-containing protein)	3.52114	3.50305	3.4075	3.23011	3.64356	3.3024	3.55422
XM_005091501.2	0.000422092	NA	NA	XP_005091558.1	transmembrane protein 248-like		Q9NWD8	TMEM248 C7orf42	Transmembrane protein 248	4.97297	4.81398	4.51255	4.60832	4.32009	4.43221	4.58811
XM_005091502.2	0.861996	NA	NA	XP_005091559.1	transmembrane protein 248-like		Q9NWD8	TMEM248 C7orf42	Transmembrane protein 248	2.81311	2.65488	2.81052	2.30683	2.8492	1.85962	2.04158
XM_005091505.2	0.233225	NA	NA	XP_005091562.1	ADP-ribosylation factor-like protein 6-interacting protein 4		A0A0C4DG62	ARL6IP4	ADP-ribosylation factor-like protein 6-interacting protein 4	3.14857	3.0042	2.80897	2.6806	2.85625	2.74275	2.70974
XM_005091510.2	0.235181	NA	NA	XP_005091567.1	clathrin heavy chain 1-like isoform X2	K04646	Q00610	CLTC CLH17 CLTCL2 KIAA0034	Clathrin heavy chain 1 (Clathrin heavy chain on chromosome 17) (CLH-17)	5.89183	6.08637	6.03349	6.16161	5.95603	5.85506	5.9359
XM_005091512.2	0.15013	NA	NA	NA	NA	NA	NA	NA	NA	3.65248	3.6508	3.8179	3.44249	3.39475	3.59206	3.69403
XM_013091283.1	0.0372256	NA	NA	XP_012946737.1	myb-like protein P	K16775	H0YG46	MPHOSPH9	M-phase phosphoprotein 9 (Fragment)	1.15014	1.05393	1.15775	1.1669	1.04051	1.32115	1.18201
XM_013091285.1	0.000454252	NA	NA	NA	NA	NA	NA	NA	NA	2.90576	2.63515	2.95234	3.87071	2.94773	3.62069	3.53227
XM_005091517.2	0.0468722	NA	NA	XP_005091574.2	uncharacterized protein LOC101855231	K19361	Q96GX1	TCTN2 C12orf38 TECT2	Tectonic-2	0.936084	0.86214	0.914021	0.872714	0.959551	1.21315	1.09369
XM_013091286.1	0.0276441	NA	NA	XP_012946740.1	zinc finger protein 729-like	K09228	O43345	ZNF208 ZNF91L	Zinc finger protein 208 (Zinc finger protein 91-like)	0.814375	0.892551	0.977246	1.02686	1.06728	1.16265	1.11006
XM_005091518.2	0.589504	NA	NA	XP_005091575.1	39S ribosomal protein L50, mitochondrial-like	K17431	Q8N5N7	MRPL50	39S ribosomal protein L50, mitochondrial (L50mt) (MRP-L50) (Mitochondrial large ribosomal subunit protein mL50)	5.30847	5.21859	5.25843	4.8542	5.09877	5.16622	5.01297
XM_005091519.2	0.901989	NA	NA	XP_005091576.1	tubulin delta chain-like	K10390	Q9UJT1	TUBD1 TUBD	Tubulin delta chain (Delta-tubulin)	3.44388	3.15732	3.17838	3.02301	3.16488	2.35004	2.47176
XM_005091522.2	0.281548	NA	NA	XP_005091579.1	beta-glucuronidase-like isoform X2	K01195	P08236	GUSB	Beta-glucuronidase (EC 3.2.1.31) (Beta-G1)	1.99349	1.78011	1.9123	2.02855	1.7058	1.72763	2.04255
XM_013091290.1	0.498482	NA	NA	XP_012946744.1	band 7 protein AGAP004871-like	K17286	P27105	STOM BND7 EPB72	Erythrocyte band 7 integral membrane protein (Protein 7.2b) (Stomatin)	1.62355	1.25605	1.47909	1.48154	1.81557	1.52239	1.42371
XM_005091548.1	0.104694	NA	NA	XP_005091605.1	actin-related protein 5-like	K11672	Q9H9F9	ACTR5 ARP5	Actin-related protein 5 (hARP5) (Sarcoma antigen NY-SAR-16)	2.23032	2.38215	1.93628	2.21875	2.14427	1.61736	2.40175
XM_005091528.2	0.0842074	NA	NA	XP_005091585.1	actin-related protein 5-like	K11672	Q9H9F9	ACTR5 ARP5	Actin-related protein 5 (hARP5) (Sarcoma antigen NY-SAR-16)	2.07576	2.23398	2.32559	2.17379	2.49988	2.21395	2.36337
XM_005091529.2	2.18665e-06	P4	DOWN	XP_005091586.1	gamma-glutamyltransferase 7-like	K00681	P19440	GGT1 GGT	Glutathione hydrolase 1 proenzyme (EC 3.4.19.13) (Gamma-glutamyltransferase 1) (Gamma-glutamyltranspeptidase 1) (GGT 1) (EC 2.3.2.2) (Leukotriene-C4 hydrolase) (EC 3.4.19.14) (CD antigen CD224) [Cleaved into: Glutathione hydrolase 1 heavy chain, Glutathione hydrolase 1 light chain]	2.21968	2.39635	2.02304	2.03064	1.82438	1.44758	1.54393
XM_005091530.2	0.0470727	NA	NA	XP_005091587.1	uncharacterized protein LOC101858384		Q9UPQ7	PDZRN3 KIAA1095 LNX3 SEMCAP3	E3 ubiquitin-protein ligase PDZRN3 (EC 2.3.2.27) (Ligand of Numb protein X 3) (PDZ domain-containing RING finger protein 3) (RING-type E3 ubiquitin transferase PDZRN3) (Semaphorin cytoplasmic domain-associated protein 3) (Protein SEMACAP3)	2.14727	2.13195	1.7734	1.89112	1.68516	1.81429	1.75357
XM_005091531.2	0.132252	NA	NA	XP_005091588.1	guanine nucleotide-binding protein subunit alpha-13-like		Q14344	GNA13	Guanine nucleotide-binding protein subunit alpha-13 (G alpha-13) (G-protein subunit alpha-13)	1.18899	1.17294	1.26779	1.34189	1.13122	1.51482	1.08934
XM_005091551.2	0.00599481	NA	NA	XP_005091608.1	translational activator of cytochrome c oxidase 1-like	K18189	Q9BSH4	TACO1 CCDC44 PRO0477	Translational activator of cytochrome c oxidase 1 (Coiled-coil domain-containing protein 44) (Translational activator of mitochondrially-encoded cytochrome c oxidase I)	3.34289	3.78108	3.49855	3.22683	3.35071	3.13791	3.15459
XR_001185531.1	0.839375	NA	NA	NA	NA	NA	NA	NA	NA	4.00191	4.09843	4.15071	4.03077	4.14078	4.01813	3.85505
XM_005091558.2	0.993568	NA	NA	XP_005091615.1	neuropeptide receptor 15-like		P34981	TRHR	Thyrotropin-releasing hormone receptor (TRH-R) (Thyroliberin receptor)	2.00557	2.28427	1.86343	2.37346	1.95845	1.48093	2.44867
NM_001280804.1	0.103715	NA	NA	NP_001267733.1	acetylcholine receptor subunit beta-like 1-like	K05312	P32297	CHRNA3 NACHRA3	Neuronal acetylcholine receptor subunit alpha-3	3.45185	3.43932	3.2398	3.12271	3.0862	2.94467	2.751
XM_013091309.1	0.17365	NA	NA	XP_012946763.1	Golgi-associated plant pathogenesis-related protein 1-like		Q9H4G4	GLIPR2 C9orf19 GAPR1	Golgi-associated plant pathogenesis-related protein 1 (GAPR-1) (Golgi-associated PR-1 protein) (Glioma pathogenesis-related protein 2) (GliPR 2)	6.90118	6.99966	6.47765	6.58072	6.52453	6.64859	6.42107
XM_005091562.2	0.491682	NA	NA	XP_005091619.1	leucine-rich repeat and fibronectin type-III domain-containing protein 5-like	K16358	G3V364	LRFN5	Leucine-rich repeat and fibronectin type-III domain-containing protein 5	3.29306	3.48427	3.4837	3.61552	3.49463	3.38526	3.46646
XM_013091310.1	0.502805	NA	NA	XP_012946764.1	protein MEF2BNB homolog	K20822	Q96FH0	BORCS8 MEF2BNB	BLOC-1-related complex subunit 8 (MEF2B neighbor)	6.01665	6.00427	5.92484	5.62224	6.02046	5.73439	5.7269
XM_005091571.2	0.0608562	NA	NA	XP_005091628.1	geranylgeranyl transferase type-1 subunit beta-like isoform X1	K11713	P53609	PGGT1B	Geranylgeranyl transferase type-1 subunit beta (EC 2.5.1.59) (Geranylgeranyl transferase type I subunit beta) (GGTase-I-beta) (Type I protein geranyl-geranyltransferase subunit beta)	1.17986	1.43537	1.15703	1.29452	1.06455	1.06448	0.86704
XM_005091577.2	0.0150145	NA	NA	XP_005091634.1	lachesin-like		H3BLU2	LSAMP	Limbic system-associated membrane protein (Fragment)	5.79143	5.59291	5.251	5.15741	5.42479	3.30666	4.72109
XM_005091580.2	0.848501	NA	NA	XP_005091637.1	lachesin-like		H3BLU2	LSAMP	Limbic system-associated membrane protein (Fragment)	2.19823	1.83825	1.27445	1.34589	1.66637	0.682733	1.01425
XM_005091575.2	0.153148	NA	NA	XP_005091632.1	lachesin-like		Q13449	LSAMP IGLON3 LAMP	Limbic system-associated membrane protein (LSAMP) (IgLON family member 3)	4.62508	5.07216	4.94663	4.55691	5.05947	2.10801	3.86807
XM_005091579.2	0.212184	NA	NA	XP_005091636.1	lachesin-like		Q13449	LSAMP IGLON3 LAMP	Limbic system-associated membrane protein (LSAMP) (IgLON family member 3)	3.3898	4.63824	3.42575	4.26305	4.19661	1.14044	3.00525
XM_013091314.1	0.00444885	NA	NA	XP_012946768.1	lachesin-like		Q13449	LSAMP IGLON3 LAMP	Limbic system-associated membrane protein (LSAMP) (IgLON family member 3)	2.38982	2.79788	2.92578	2.37429	0.602637	0.00656116	2.14335
XM_013091315.1	0.917813	NA	NA	NA	NA	NA	NA	NA	NA	0.970541	1.18375	0.91858	1.00257	0.980595	0.985433	1.12017
XM_005091582.2	0.850344	NA	NA	XP_005091639.1	N-alpha-acetyltransferase 35, NatC auxiliary subunit-like isoform X2	K20823	Q5VZE5	NAA35 EGAP MAK10	N-alpha-acetyltransferase 35, NatC auxiliary subunit (Embryonic growth-associated protein homolog) (Protein MAK10 homolog)	2.28854	2.90458	2.70856	2.67622	2.62948	2.18725	1.40639
XM_005091600.2	0.975946	NA	NA	XP_005091657.1	fibrinogen-like protein 1		A3KFJ8	FIBCD1	Fibrinogen C domain-containing protein 1	2.1759	2.10941	2.30953	2.29597	1.74108	2.11682	2.32541
XM_005091583.2	0.188903	NA	NA	NA	NA	NA	NA	NA	NA	2.03625	2.04223	1.97391	2.01929	1.81083	1.75981	1.4891
XM_005091584.2	0.779217	NA	NA	XP_005091641.1	DNA polymerase lambda-like	K03512	Q5JQP8	POLL hCG_23002	DNA polymerase lambda (Polymerase (DNA directed), lambda, isoform CRA_e)	3.1186	3.06682	2.96002	3.05039	3.0333	2.82462	2.95272
XM_013091297.1	0.777754	NA	NA	XP_012946751.1	transmembrane emp24 domain-containing protein 2-like	K20347	Q15363	TMED2 RNP24	Transmembrane emp24 domain-containing protein 2 (Membrane protein p24A) (p24) (p24 family protein beta-1) (p24beta1)	6.22939	6.41073	6.35001	6.36368	6.28228	6.05522	6.19608
XM_005091610.2	0.592148	NA	NA	XP_005091667.1	prenylated Rab acceptor protein 1-like	K20359	Q9UI14	RABAC1 PRA1 PRAF1	Prenylated Rab acceptor protein 1 (PRA1 family protein 1)	5.10222	5.08516	4.85025	4.80682	4.93224	4.86085	5.05503
XM_005091611.2	0.128109	NA	NA	NA	NA	NA	NA	NA	NA	1.17447	1.32067	1.17373	1.0321	1.24032	1.70365	1.56955
XM_013091333.1	0.0120263	NA	NA	XP_012946787.1	uncharacterized protein LOC101846861		Q6ZWE5	SLC16A14	Monocarboxylate transporter 14 (cDNA FLJ41213 fis, clone BRALZ2016085, weakly similar to MONOCARBOXYLATE TRANSPORTER 3) (Fragment)	2.29438	1.82628	2.13238	2.14048	2.34909	2.52535	2.72603
XM_013091334.1	0.0277641	NA	NA	XP_012946788.1	tubulin-specific chaperone cofactor E-like protein	K22449	Q5QJ74	TBCEL LRRC35	Tubulin-specific chaperone cofactor E-like protein (EL) (Leucine-rich repeat-containing protein 35)	3.15452	3.26902	3.0303	2.85512	2.74708	2.71706	2.83692
XM_005091616.2	0.818144	NA	NA	XP_005091673.1	zinc finger protein 511-like		Q8NB15	ZNF511	Zinc finger protein 511	4.45018	4.30516	3.69548	4.09728	4.15852	3.98242	4.12697
XM_005091617.2	0.271515	NA	NA	XP_005091674.1	zinc finger protein 511-like		Q8NB15	ZNF511	Zinc finger protein 511	3.52463	3.80069	3.92465	3.33488	2.98447	3.2079	3.41855
XM_005091618.2	0.214625	NA	NA	NA	NA	NA	NA	NA	NA	0.519359	0.617278	0.734598	0.937679	0.698513	1.54647	0.858546
XM_005091620.1	0.538153	NA	NA	XP_005091677.1	toll-like receptor 3 isoform X1		X6R3P0	SLIT2	Slit homolog 2 protein	1.4169	0.867695	1.69812	1.69321	1.36788	1.82006	1.1518
XM_013091338.1	0.000521536	P4	DOWN	XP_012946792.1	glycerol kinase-like	K00864	Q14409	GK3P GKP3 GKTB	Glycerol kinase 3 (GK 3) (Glycerokinase 3) (EC 2.7.1.30) (ATP:glycerol 3-phosphotransferase 3) (Glycerol kinase 3 pseudogene) (Glycerol kinase, testis specific 1)	1.38713	1.49571	1.50161	1.37801	1.38424	1.09737	0.847952
XM_013091326.1	0.410051	NA	NA	NA	NA	NA	NA	NA	NA	1.54536	1.65754	1.35179	1.12724	1.90558	1.73458	2.09997
XR_220138.2	0.103182	NA	NA	NA	NA	NA	NA	NA	NA	1.53011	1.7318	1.89037	1.37177	1.05172	0.98241	1.10427
XM_005091630.2	0.00774192	P4	DOWN	NA	NA	NA	NA	NA	NA	2.97528	2.98179	2.79386	2.59004	2.53088	2.06736	1.82214
XM_013091321.1	0.0363964	NA	NA	XP_012946775.1	endothelin-converting enzyme 1-like	K08635	B4DKB2	ECE1	Endothelin-converting enzyme 1 (cDNA FLJ59212, highly similar to Endothelin-converting enzyme 1)	4.17887	4.19767	4.02372	4.01063	3.82016	3.35773	3.60911
XM_005091632.2	0.0117069	NA	NA	XP_005091689.1	dipeptidyl peptidase 1-like isoform X2	K01275	P53634	CTSC CPPI	Dipeptidyl peptidase 1 (EC 3.4.14.1) (Cathepsin C) (Cathepsin J) (Dipeptidyl peptidase I) (DPP-I) (DPPI) (Dipeptidyl transferase) [Cleaved into: Dipeptidyl peptidase 1 exclusion domain chain (Dipeptidyl peptidase I exclusion domain chain), Dipeptidyl peptidase 1 heavy chain (Dipeptidyl peptidase I heavy chain), Dipeptidyl peptidase 1 light chain (Dipeptidyl peptidase I light chain)]	4.93818	4.97234	4.94297	4.81929	4.96687	4.77404	5.4388
XM_005091631.2	0.214485	NA	NA	XP_005091688.1	dipeptidyl peptidase 1-like isoform X1	K01275	P53634	CTSC CPPI	Dipeptidyl peptidase 1 (EC 3.4.14.1) (Cathepsin C) (Cathepsin J) (Dipeptidyl peptidase I) (DPP-I) (DPPI) (Dipeptidyl transferase) [Cleaved into: Dipeptidyl peptidase 1 exclusion domain chain (Dipeptidyl peptidase I exclusion domain chain), Dipeptidyl peptidase 1 heavy chain (Dipeptidyl peptidase I heavy chain), Dipeptidyl peptidase 1 light chain (Dipeptidyl peptidase I light chain)]	2.02472	1.98529	1.84049	2.06088	2.13767	2.07421	2.45852
NM_001204656.1	0.000214389	NA	NA	NA	NA	NA	NA	NA	NA	4.10514	5.42081	5.03617	5.4976	4.39951	3.70836	5.89456
XM_005091638.2	0.976294	NA	NA	XP_005091695.1	geranylgeranyl transferase type-2 subunit alpha-like isoform X2	K14050	Q92696	RABGGTA	Geranylgeranyl transferase type-2 subunit alpha (EC 2.5.1.60) (Geranylgeranyl transferase type II subunit alpha) (Rab geranyl-geranyltransferase subunit alpha) (Rab GG transferase alpha) (Rab GGTase alpha) (Rab geranylgeranyltransferase subunit alpha)	1.20685	1.26424	1.24549	2.03968	1.99898	1.5731	2.12654
XM_005091639.2	0.999992	NA	NA	XP_005091696.1	geranylgeranyl transferase type-2 subunit alpha-like isoform X2	K14050	Q92696	RABGGTA	Geranylgeranyl transferase type-2 subunit alpha (EC 2.5.1.60) (Geranylgeranyl transferase type II subunit alpha) (Rab geranyl-geranyltransferase subunit alpha) (Rab GG transferase alpha) (Rab GGTase alpha) (Rab geranylgeranyltransferase subunit alpha)	3.09166	2.84336	2.75929	2.51013	1.70895	2.65119	1.93702
XM_013091357.1	0.497254	NA	NA	XP_012946811.1	protocadherin-9-like	K16498	Q5VT82	PCDH9 hCG_2026614	Protocadherin-9	2.56832	2.04784	1.97798	1.69001	2.16074	2.62737	2.10718
XM_005091670.2	0.275181	NA	NA	XP_005091727.2	GTP-binding protein Rit1-like	K07847	P55042	RRAD RAD	GTP-binding protein RAD (RAD1) (Ras associated with diabetes)	2.86886	2.7298	2.61162	2.8173	2.88256	3.00461	2.98815
XM_005091671.2	0.818644	NA	NA	XP_005091728.1	ankyrin-1-like	K10380	P16157	ANK1 ANK	Ankyrin-1 (ANK-1) (Ankyrin-R) (Erythrocyte ankyrin)	1.75291	1.67576	1.78262	1.68188	1.83648	1.74441	1.78827
XM_005091674.2	0.926736	NA	NA	XP_005091731.1	protein VPRBP-like isoform X2	K11789	Q9Y4B6	DCAF1 KIAA0800 RIP VPRBP	DDB1- and CUL4-associated factor 1 (HIV-1 Vpr-binding protein) (VprBP) (Serine/threonine-protein kinase VPRBP) (EC 2.7.11.1) (Vpr-interacting protein)	1.33595	1.27253	1.51998	1.36977	1.66384	1.6625	1.70666
XM_005091675.2	0.614743	NA	NA	XP_005091732.1	protein pygopus-like	K15685	Q75N03	CBLL1 HAKAI RNF188	E3 ubiquitin-protein ligase Hakai (EC 2.3.2.27) (Casitas B-lineage lymphoma-transforming sequence-like protein 1) (c-Cbl-like protein 1) (RING finger protein 188) (RING-type E3 ubiquitin transferase Hakai)	2.97915	2.80991	2.75569	2.87211	2.77079	2.68136	2.81109
XM_005091676.2	0.685771	NA	NA	XP_005091733.1	neurofilament heavy polypeptide-like	K10801	O95243	MBD4 MED1	Methyl-CpG-binding domain protein 4 (EC 3.2.2.-) (Methyl-CpG-binding endonuclease 1) (Methyl-CpG-binding protein MBD4) (Mismatch-specific DNA N-glycosylase)	3.26911	3.22221	3.08191	3.15375	3.06121	2.9852	3.11661
XM_005091677.2	0.6833	NA	NA	XP_005091734.1	TBC1 domain family member 25-like		Q3MII6	TBC1D25 OATL1	TBC1 domain family member 25	1.98807	2.12853	2.03797	2.01697	1.86168	1.90439	1.80898
XM_005091678.2	0.459773	NA	NA	NA	NA	NA	NA	NA	NA	3.48425	3.27242	3.14665	3.29241	3.45408	3.23297	3.44782
XM_005091680.2	0.468653	NA	NA	NA	NA	NA	NA	NA	NA	4.2978	4.10643	4.0926	4.42035	4.25942	3.81785	4.2204
XM_005091684.2	0.315022	NA	NA	NA	NA	NA	NA	NA	NA	2.29318	2.2682	2.53885	1.38974	1.71738	2.30704	2.05684
XM_013091349.1	0.957378	NA	NA	XP_012946803.1	uncharacterized protein LOC101859762	K16882	Q9Y6V0	PCLO ACZ KIAA0559	Protein piccolo (Aczonin)	2.73981	2.57208	2.42064	2.54625	2.39005	2.30671	2.25944
XM_013091363.1	0.976206	NA	NA	NA	NA	NA	NA	NA	NA	1.85852	1.49166	1.53827	1.52125	1.34809	1.48193	0.861203
XM_013091350.1	0.977851	NA	NA	XP_012946804.1	uncharacterized protein LOC101859998		A0A0J9YWD4	RIMS2	Regulating synaptic membrane exocytosis protein 2 (Fragment)	1.96378	2.03064	2.05337	1.88084	1.79732	1.92639	1.68276
XM_005091685.2	0.389842	NA	NA	XP_005091742.1	potassium voltage-gated channel protein Shal-like	K04892	Q9NZV8	KCND2 KIAA1044	Potassium voltage-gated channel subfamily D member 2 (Voltage-gated potassium channel subunit Kv4.2)	4.84969	5.21604	4.8718	4.87148	4.83876	4.43361	4.65878
XM_005091686.2	1.63377e-05	P4	DOWN	XP_005091743.1	tumor suppressor candidate 2-like		O75896	TUSC2 C3orf11 FUS1 LGCC PDAP2	Tumor suppressor candidate 2 (Fusion 1 protein) (Fus-1 protein) (PDGFA-associated protein 2)	3.94879	3.6426	3.43633	3.2826	3.19474	3.13019	3.01991
XM_013091365.1	0.00637344	NA	NA	NA	NA	NA	NA	NA	NA	1.45776	1.78433	1.66994	1.81621	1.73022	1.68956	2.19486
XM_005091687.2	0.0468864	NA	NA	XP_005091744.1	nuclear pore complex protein Nup160-like	K14303	Q12769	NUP160 KIAA0197 NUP120	Nuclear pore complex protein Nup160 (160 kDa nucleoporin) (Nucleoporin Nup160)	2.42978	2.68261	2.7302	2.79634	2.57469	2.76042	2.7446
XM_005091710.2	0.104759	NA	NA	XP_005091767.2	vacuolar protein sorting-associated protein 18 homolog	K20181	Q9P253	VPS18 KIAA1475	Vacuolar protein sorting-associated protein 18 homolog (hVPS18)	3.95825	4.00125	3.90979	3.74349	3.73556	3.59613	3.54242
NM_001204570.1	0.00995352	NA	NA	NP_001191499.1	tubulin alpha-1 chain	K07374	P0DPH8	TUBA3D	Tubulin alpha-3D chain (Alpha-tubulin 3D) [Cleaved into: Detyrosinated tubulin alpha-3D chain]	14.3798	14.4962	14.1928	13.9987	13.9705	13.9936	13.9623
XM_013091385.1	0.889646	NA	NA	XP_012946839.1	probable E3 ubiquitin-protein ligase HERC1 isoform X2	K10594	Q15751	HERC1	Probable E3 ubiquitin-protein ligase HERC1 (EC 2.3.2.26) (HECT domain and RCC1-like domain-containing protein 1) (HECT-type E3 ubiquitin transferase HERC1) (p532) (p619)	3.08388	3.08394	3.1684	3.47218	2.96427	2.97103	2.93837
XM_013091384.1	0.919888	NA	NA	XP_012946838.1	probable E3 ubiquitin-protein ligase HERC1 isoform X1	K10594	Q15751	HERC1	Probable E3 ubiquitin-protein ligase HERC1 (EC 2.3.2.26) (HECT domain and RCC1-like domain-containing protein 1) (HECT-type E3 ubiquitin transferase HERC1) (p532) (p619)	2.7325	2.70933	2.02079	1.90912	2.61165	2.50687	2.61833
XM_005091714.2	0.534472	NA	NA	XP_005091771.1	methyltransferase-like protein 2 isoform X1		Q6P1Q9	METTL2B	Methyltransferase-like protein 2B (EC 2.1.1.-)	3.28212	3.41689	3.38499	3.24874	3.26378	3.35469	3.56262
XM_013091387.1	0.993568	NA	NA	XP_012946841.1	uncharacterized protein LOC101864126		W0S4B9	FER Pe1Fe10	Tyrosine-protein kinase (EC 2.7.10.2)	1.69295	2.03028	1.83068	0.858378	1.42161	1.24946	1.73655
XM_013091388.1	0.162635	NA	NA	XP_012946842.1	H/ACA ribonucleoprotein complex subunit 2-like protein	K11129	Q9NX24	NHP2 NOLA2 HSPC286	H/ACA ribonucleoprotein complex subunit 2 (Nucleolar protein family A member 2) (snoRNP protein NHP2)	5.85696	6.0007	5.75508	5.72066	5.63523	5.53407	5.59873
XM_013091370.1	0.790414	NA	NA	XP_012946824.1	myosin regulatory light chain (N-terminus) isoform X1	K12757	O14950	MYL12B MRLC2 MYLC2B	Myosin regulatory light chain 12B (MLC-2A) (MLC-2) (Myosin regulatory light chain 2-B, smooth muscle isoform) (Myosin regulatory light chain 20 kDa) (MLC20) (Myosin regulatory light chain MRLC2) (SHUJUN-1)	2.07731	2.08103	1.33388	2.10288	1.54444	1.21603	1.71124
XM_013091371.1	0.995702	NA	NA	XP_012946825.1	myosin regulatory light chain (N-terminus) isoform X2	K12757	O14950	MYL12B MRLC2 MYLC2B	Myosin regulatory light chain 12B (MLC-2A) (MLC-2) (Myosin regulatory light chain 2-B, smooth muscle isoform) (Myosin regulatory light chain 20 kDa) (MLC20) (Myosin regulatory light chain MRLC2) (SHUJUN-1)	0.912939	0.911525	0.861434	0.788049	0.788322	0.592795	0.99384
XM_005091723.2	0.0265316	NA	NA	XP_005091780.1	tubulin-specific chaperone A-like	K17292	O75347	TBCA	Tubulin-specific chaperone A (TCP1-chaperonin cofactor A) (Tubulin-folding cofactor A) (CFA)	7.76731	7.80233	7.72471	7.44703	7.58589	7.33625	7.42179
XM_005091726.2	0.973175	NA	NA	XP_005091783.1	molybdopterin synthase catalytic subunit-like	K03635	O96007	MOCS2 MCBPE MOCO1	Molybdopterin synthase catalytic subunit (EC 2.8.1.12) (MOCO1-B) (Molybdenum cofactor synthesis protein 2 large subunit) (Molybdenum cofactor synthesis protein 2B) (MOCS2B) (Molybdopterin-synthase large subunit) (MPT synthase large subunit)	3.63477	3.575	3.13334	3.47397	3.35842	3.32592	3.36021
XM_013091393.1	0.00906006	NA	NA	XP_012946847.1	proline-rich protein 36-like		Q7Z7F0	KHDC4 BLOM7 KIAA0907 SNORA80EHG	KH homology domain-containing protein 4 (Brings lots of money 7) (Pre-mRNA splicing factor protein KHDC4)	2.14429	2.28011	2.1056	2.25133	2.2422	2.65193	2.32193
XM_013091394.1	9.82069e-06	P4	DOWN	XP_012946848.1	PDF receptor-like	K22738	A0A0C4DG16	CALCR	Calcitonin receptor	3.5641	3.81708	3.33868	3.10328	3.12307	2.0574	2.34709
XM_013091395.1	0.0884733	NA	NA	XP_012946849.1	protein prenyltransferase alpha subunit repeat-containing protein 1-like	K14137	Q7Z6K3	PTAR1	Protein prenyltransferase alpha subunit repeat-containing protein 1	2.50657	2.4095	2.1696	2.20765	2.25835	1.99807	2.2827
XM_005091727.2	0.147901	NA	NA	XP_005091784.1	phospholipid scramblase 2-like		Q9NRY6	PLSCR3	Phospholipid scramblase 3 (PL scramblase 3) (Ca(2+)-dependent phospholipid scramblase 3)	3.94831	3.87239	3.83923	3.68234	3.71184	3.57524	3.87348
XM_005091728.2	0.200571	NA	NA	XP_005091785.1	dual specificity protein phosphatase 1-like	K21278	P28562	DUSP1 CL100 MKP1 PTPN10 VH1	Dual specificity protein phosphatase 1 (EC 3.1.3.16) (EC 3.1.3.48) (Dual specificity protein phosphatase hVH1) (Mitogen-activated protein kinase phosphatase 1) (MAP kinase phosphatase 1) (MKP-1) (Protein-tyrosine phosphatase CL100)	0.895778	1.04593	1.13563	1.09309	1.14654	1.17112	1.47619
XM_005091729.2	0.967324	NA	NA	XP_005091786.2	WD repeat-containing protein 75-like	K14552	Q8IWA0	WDR75 UTP17	WD repeat-containing protein 75 (U3 small nucleolar RNA-associated protein 17 homolog)	3.43211	3.57617	3.46555	3.26531	3.29818	3.36748	3.45269
XM_005091730.2	0.944816	NA	NA	XP_005091787.1	dnaJ homolog subfamily C member 28-like	K19373	Q9NX36	DNAJC28 C21orf55 C21orf78	DnaJ homolog subfamily C member 28	1.63267	1.7623	1.78097	2.09729	1.89175	1.27095	2.11335
XM_005091733.2	0.0577502	NA	NA	XP_005091790.1	eukaryotic translation initiation factor 3 subunit J-like	K03245	H0YGJ7	EIF3J	Eukaryotic translation initiation factor 3 subunit J (Fragment)	6.52509	6.61721	6.76829	6.52361	6.81489	6.5639	6.85612
XM_013091398.1	0.00111523	P4	DOWN	XP_012946852.1	serine/threonine-protein kinase ULK3-like isoform X2	K21358	Q6PHR2	ULK3	Serine/threonine-protein kinase ULK3 (EC 2.7.11.1) (Unc-51-like kinase 3)	3.32959	3.29105	3.04171	2.92575	2.86009	2.73319	2.69463
XM_005091736.2	1.68808e-05	P2	UP	XP_005091793.1	uncharacterized protein LOC101849032		Q2MDF5	EXOC2	Exocyst complex component 2 (Fragment)	3.26983	3.0627	3.21942	3.52857	3.46428	3.70931	3.92939
XM_013091399.1	0.39547	NA	NA	XP_012946853.1	uncharacterized protein LOC101849275		O15084	ANKRD28 KIAA0379	Serine/threonine-protein phosphatase 6 regulatory ankyrin repeat subunit A (PP6-ARS-A) (Serine/threonine-protein phosphatase 6 regulatory subunit ARS-A) (Ankyrin repeat domain-containing protein 28) (Phosphatase interactor targeting protein hnRNP K) (PITK)	1.94445	2.61679	2.91622	2.7443	2.36452	2.96635	2.81086
XM_005091738.2	0.948831	NA	NA	XP_005091795.1	formin-like protein CG32138 isoform X1		Q96PY5	FMNL2 FHOD2 KIAA1902	Formin-like protein 2 (Formin homology 2 domain-containing protein 2)	1.95861	2.32741	1.72843	1.74118	2.61969	1.72906	1.62116
XM_005091740.2	0.622256	NA	NA	XP_005091797.1	formin-like protein CG32138 isoform X3		Q96PY5	FMNL2 FHOD2 KIAA1902	Formin-like protein 2 (Formin homology 2 domain-containing protein 2)	3.10336	2.21675	3.08849	3.03872	2.47815	3.12938	3.16035
XM_005091741.2	0.00189207	P4	DOWN	XP_005091798.1	4-trimethylaminobutyraldehyde dehydrogenase-like	K00149	P49189	ALDH9A1 ALDH4 ALDH7 ALDH9	4-trimethylaminobutyraldehyde dehydrogenase (TMABADH) (EC 1.2.1.47) (Aldehyde dehydrogenase E3 isozyme) (Aldehyde dehydrogenase family 9 member A1) (EC 1.2.1.3) (Gamma-aminobutyraldehyde dehydrogenase) (EC 1.2.1.19) (R-aminobutyraldehyde dehydrogenase) [Cleaved into: 4-trimethylaminobutyraldehyde dehydrogenase, N-terminally processed]	4.6819	4.91418	4.57579	4.39208	4.42717	3.93614	4.0802
XM_005091742.2	0.0335921	NA	NA	XP_005091799.2	synaptosomal-associated protein 47-like		A0A087X0B7	SNAP47	Synaptosomal-associated protein 47	3.07552	2.71862	2.58548	2.03305	2.60399	1.95691	2.53759
XM_005091799.2	0.137284	NA	NA	NA	NA	NA	NA	NA	NA	0.013832	0.765219	1.22625	0.117035	0.0213565	0.183477	0.095451
XM_005091743.2	0.127625	NA	NA	XP_005091800.1	V-type proton ATPase subunit B	K02147	P21281	ATP6V1B2 ATP6B2 VPP3	V-type proton ATPase subunit B, brain isoform (V-ATPase subunit B 2) (Endomembrane proton pump 58 kDa subunit) (HO57) (Vacuolar proton pump subunit B 2)	7.68394	7.62577	7.3903	7.41675	7.45122	7.19847	7.42714
XM_005091744.2	0.474453	NA	NA	XP_005091801.1	serine/threonine-protein phosphatase 6 regulatory ankyrin repeat subunit B-like		Q8N8A2	ANKRD44	Serine/threonine-protein phosphatase 6 regulatory ankyrin repeat subunit B (PP6-ARS-B) (Serine/threonine-protein phosphatase 6 regulatory subunit ARS-B) (Ankyrin repeat domain-containing protein 44)	4.78619	4.84562	4.52011	4.66544	4.47715	4.49375	4.3071
XM_005091745.2	0.97328	NA	NA	XP_005091802.1	coiled-coil domain-containing protein R3HCC1L-like		A0A384DVK4	R3HCC1L	Coiled-coil domain-containing protein R3HCC1L	2.60232	3.30719	3.20893	2.62137	2.8379	2.80895	3.2806
XM_013091405.1	0.67867	NA	NA	NA	NA	NA	NA	NA	NA	2.43553	1.37447	1.95358	1.53996	1.90464	1.63752	1.72343
XM_013091406.1	0.887592	NA	NA	NA	NA	NA	NA	NA	NA	2.1888	1.87985	2.43716	2.18129	2.78468	2.18712	2.9504
XM_005091755.2	0.999294	NA	NA	XP_005091812.1	2-oxoglutarate and iron-dependent oxygenase domain-containing protein 2-like isoform X1		Q6N063	OGFOD2	2-oxoglutarate and iron-dependent oxygenase domain-containing protein 2 (EC 1.14.11.-)	2.62652	3.13175	3.1446	2.50252	3.07564	2.53911	2.81399
XM_005091758.2	0.993568	NA	NA	XP_005091815.1	2-oxoglutarate and iron-dependent oxygenase domain-containing protein 2-like isoform X3		Q6N063	OGFOD2	2-oxoglutarate and iron-dependent oxygenase domain-containing protein 2 (EC 1.14.11.-)	1.58192	1.70894	2.04732	1.80211	1.3012	1.80736	1.15591
XM_005091759.2	0.510365	NA	NA	XP_005091816.1	BCL2/adenovirus E1B 19 kDa protein-interacting protein 3-like	K15464	F6RP06	BNIP3	BCL2/adenovirus E1B 19 kDa protein-interacting protein 3 (Fragment)	6.8146	6.79562	6.41876	6.45332	6.67333	6.37717	6.55317
XM_005091760.2	0.478808	NA	NA	XP_005091817.1	stAR-related lipid transfer protein 7, mitochondrial-like isoform X1		Q9NQZ5	STARD7 GTT1	StAR-related lipid transfer protein 7, mitochondrial (Gestational trophoblastic tumor protein 1) (START domain-containing protein 7) (StARD7)	3.17913	3.443	3.44253	3.2975	2.9737	3.10432	2.8953
XM_005091761.1	0.923661	NA	NA	XP_005091818.1	stAR-related lipid transfer protein 7, mitochondrial-like isoform X2		Q9NQZ5	STARD7 GTT1	StAR-related lipid transfer protein 7, mitochondrial (Gestational trophoblastic tumor protein 1) (START domain-containing protein 7) (StARD7)	2.3054	2.15455	0.814585	2.32022	1.86206	1.74726	2.76066
XM_005091784.2	0.624873	NA	NA	XP_005091841.1	nascent polypeptide-associated complex subunit alpha, muscle-specific form-like isoform X16		A0A2R8Y4Z8	CCDC9	Coiled-coil domain-containing protein 9	4.8542	5.12028	4.56862	5.22951	4.80491	4.4223	4.75587
XM_005091776.2	0.600429	NA	NA	XP_005091833.1	nascent polypeptide-associated complex subunit alpha, muscle-specific form-like isoform X9		A0A2R8Y4Z8	CCDC9	Coiled-coil domain-containing protein 9	2.72075	4.03269	3.19453	1.17215	2.67965	1.94364	0.988159
XM_005091779.2	0.714545	NA	NA	XP_005091836.1	nascent polypeptide-associated complex subunit alpha, muscle-specific form-like isoform X12		A0A2R8Y4Z8	CCDC9	Coiled-coil domain-containing protein 9	0.245168	0.561286	0.86798	1.01013	0.682057	0.58906	0.66138
XM_005091775.2	0.0333356	NA	NA	XP_005091832.1	nascent polypeptide-associated complex subunit alpha, muscle-specific form-like isoform X8		A0A2R8Y4Z8	CCDC9	Coiled-coil domain-containing protein 9	5.41866	5.8849	5.41526	5.31435	5.04914	4.40602	4.81218
XM_005091781.2	0.729686	NA	NA	XP_005091838.1	nascent polypeptide-associated complex subunit alpha, muscle-specific form-like isoform X14		A0A2R8Y4Z8	CCDC9	Coiled-coil domain-containing protein 9	2.23034	2.42663	1.99323	2.52654	2.21974	2.30913	2.60666
XM_005091770.2	0.120451	NA	NA	XP_005091827.1	nascent polypeptide-associated complex subunit alpha, muscle-specific form-like isoform X3		A0A2R8Y4Z8	CCDC9	Coiled-coil domain-containing protein 9	4.774	5.39881	4.86885	4.78864	4.7813	4.17246	4.48568
XM_005091769.2	0.109168	NA	NA	XP_005091826.1	nascent polypeptide-associated complex subunit alpha, muscle-specific form-like isoform X2		A0A2R8Y4Z8	CCDC9	Coiled-coil domain-containing protein 9	5.55939	5.58903	5.13363	5.04365	4.72848	4.55462	4.76186
XM_005091765.2	0.981113	NA	NA	XP_005091822.1	nascent polypeptide-associated complex subunit alpha, muscle-specific form-like isoform X1		A0A2R8Y4Z8	CCDC9	Coiled-coil domain-containing protein 9	2.71418	2.97194	2.33069	2.54624	2.41011	2.06502	2.74649
XR_001185540.1	0.365553	NA	NA	NA	NA	NA	NA	NA	NA	2.73696	2.05175	1.80038	2.13346	2.35243	2.75809	1.59106
XM_013091424.1	0.326211	NA	NA	XP_012946878.1	phosphatidylinositol 3-kinase regulatory subunit alpha-like	K02649	P27986	PIK3R1 GRB1	Phosphatidylinositol 3-kinase regulatory subunit alpha (PI3-kinase regulatory subunit alpha) (PI3K regulatory subunit alpha) (PtdIns-3-kinase regulatory subunit alpha) (Phosphatidylinositol 3-kinase 85 kDa regulatory subunit alpha) (PI3-kinase subunit p85-alpha) (PtdIns-3-kinase regulatory subunit p85-alpha)	1.82735	1.87671	1.9074	1.753	1.63785	1.98302	1.86891
NM_001261416.1	0.00850213	P2	UP	NP_001248345.1	histone 1o	K11275	P07305	H1F0 H1FV	Histone H1.0 (Histone H1') (Histone H1(0)) [Cleaved into: Histone H1.0, N-terminally processed]	8.56756	8.02729	8.36926	8.55126	8.90181	8.69645	8.94043
XM_013091425.1	0.268915	NA	NA	XP_012946879.1	syntaxin-7-like		Q86Y82	STX12	Syntaxin-12	4.41178	4.4218	4.28175	4.26158	4.02216	4.24989	4.06377
XM_005091809.2	0.70334	NA	NA	NA	NA	NA	NA	NA	NA	2.31133	2.18139	2.17803	2.18356	2.11963	1.9156	1.96059
NM_001281797.1	0.0391178	NA	NA	NP_001268726.1	uncharacterized protein LOC101863323	K04448	P05412	JUN	Transcription factor AP-1 (Activator protein 1) (AP1) (Proto-oncogene c-Jun) (V-jun avian sarcoma virus 17 oncogene homolog) (p39)	5.85867	5.73714	5.53803	5.26338	5.31166	5.5547	5.71944
XM_013091417.1	3.80211e-05	NA	NA	XP_012946871.1	mutS protein homolog 5-like	K08741	A0A024RCV8	MSH5-SAPCD1 MSH5 hCG_2001570	DNA mismatch repair protein	1.21256	1.0867	1.14056	1.06512	1.31437	1.19106	1.89695
XM_005091811.2	0.853254	NA	NA	NA	NA	NA	NA	NA	NA	2.65188	2.85493	3.02664	2.50925	2.63227	2.88293	2.93266
XR_001185542.1	0.988675	NA	NA	NA	NA	NA	NA	NA	NA	1.31968	1.47895	1.44533	1.13713	1.28459	1.30123	1.19613
XM_005091813.2	0.956688	NA	NA	XP_005091870.1	PDZ domain-containing protein GIPC1-like	K20056	O14908	GIPC1 C19orf3 GIPC RGS19IP1	PDZ domain-containing protein GIPC1 (GAIP C-terminus-interacting protein) (RGS-GAIP-interacting protein) (RGS19-interacting protein 1) (Synectin) (Tax interaction protein 2) (TIP-2)	2.16434	2.31363	2.26009	2.07892	2.08925	2.25245	2.10441
XM_013091434.1	0.696557	NA	NA	XP_012946888.1	meiotic recombination protein SPO11-like	K10878	Q9Y5K1	SPO11	Meiotic recombination protein SPO11 (EC 5.99.1.3) (Cancer/testis antigen 35) (CT35)	0.696813	1.01285	0.61779	1.11671	1.04238	1.73257	1.31222
XM_013091433.1	0.386068	NA	NA	XP_012946887.1	meiotic recombination protein SPO11-like	K10878	Q9Y5K1	SPO11	Meiotic recombination protein SPO11 (EC 5.99.1.3) (Cancer/testis antigen 35) (CT35)	3.29943	3.31946	3.43771	3.16462	3.62357	2.46209	3.28134
XM_005091816.2	0.862474	NA	NA	XP_005091873.1	kelch-like protein 24		Q6TFL4	KLHL24 DRE1	Kelch-like protein 24 (Kainate receptor-interacting protein for GluR6) (KRIP6) (Protein DRE1)	1.42183	1.92481	1.7588	1.70726	1.4045	1.45166	1.35532
XM_013091440.1	0.562635	NA	NA	XP_012946894.1	GTP-binding protein RAD-like	K07847	P55042	RRAD RAD	GTP-binding protein RAD (RAD1) (Ras associated with diabetes)	4.09659	4.14808	3.87851	3.72104	3.85022	3.30843	3.88017
XM_005091817.2	0.967315	NA	NA	XP_005091874.1	F-box/LRR-repeat protein 12-like	K10278	Q9NXK8	FBXL12 FBL12	F-box/LRR-repeat protein 12 (F-box and leucine-rich repeat protein 12) (F-box protein FBL12)	1.75505	1.69419	1.69033	1.74447	1.80908	1.76865	1.71271
XM_005091818.2	0.212498	NA	NA	XP_005091875.1	histone deacetylase 3-like	K11404	O15379	HDAC3	Histone deacetylase 3 (HD3) (EC 3.5.1.98) (RPD3-2) (SMAP45)	2.71303	2.71853	2.7162	2.50494	2.59558	2.56138	2.27463
XM_013091418.1	0.516183	NA	NA	XP_012946872.1	allatostatin-A receptor-like		Q8TCW9	PROKR1 GPR73 PKR1	Prokineticin receptor 1 (PK-R1) (G-protein coupled receptor 73) (G-protein coupled receptor ZAQ) (GPR73a)	1.37049	0.666797	0.937157	0.952661	1.34479	0.351076	0.621715
XR_001185543.1	0.18698	NA	NA	NA	NA	NA	NA	NA	NA	0.971523	0.951671	0.735573	0.923185	1.05254	0.254493	0.591697
XM_013091441.1	0.425695	NA	NA	NA	NA	NA	NA	NA	NA	1.36972	0.987227	1.24638	0.972791	1.11347	1.31222	1.11161
XM_005091820.2	0.520063	NA	NA	XP_005091877.1	E3 ubiquitin-protein ligase RNF170-like	K15707	Q96K19	RNF170	E3 ubiquitin-protein ligase RNF170 (EC 2.3.2.27) (Putative LAG1-interacting protein) (RING finger protein 170) (RING-type E3 ubiquitin transferase RNF170)	1.89032	1.81366	1.74271	1.96346	1.72092	1.85691	1.5558
XM_013091443.1	0.132252	NA	NA	XP_012946897.1	tubulin alpha-1A chain-like	K07374	P0DPH8	TUBA3D	Tubulin alpha-3D chain (Alpha-tubulin 3D) [Cleaved into: Detyrosinated tubulin alpha-3D chain]	6.69897	6.48046	6.65538	6.53815	6.38562	6.03574	5.69459
XM_013091444.1	0.000311134	P5	DOWN	XP_012946898.1	tubulin alpha-1A chain	K07374	P0DPH8	TUBA3D	Tubulin alpha-3D chain (Alpha-tubulin 3D) [Cleaved into: Detyrosinated tubulin alpha-3D chain]	5.36341	6.0147	5.5588	5.44046	4.88197	5.13556	4.80262
XR_001185544.1	0.781574	NA	NA	NA	NA	NA	NA	NA	NA	2.43582	1.8164	1.92385	2.70916	2.82815	2.06065	2.44774
XM_005091822.2	0.000547637	P3	UP	NA	NA	NA	NA	NA	NA	3.2231	3.2308	4.10923	4.80029	4.15027	4.85739	5.53329
XM_005091823.2	0.00720349	P4	DOWN	XP_005091880.1	BTB/POZ domain-containing protein KCTD9-like	K21919	Q7L273	KCTD9	BTB/POZ domain-containing protein KCTD9	5.19835	5.36263	5.04938	5.12263	5.01643	4.66351	4.84569
XM_013091445.1	0.225966	NA	NA	XP_012946899.1	myoferlin-like	K22125	O75923	DYSF FER1L1	Dysferlin (Dystrophy-associated fer-1-like protein) (Fer-1-like protein 1)	1.24422	1.40597	1.55279	1.50928	1.36025	1.30563	1.59816
XM_013091446.1	0.123253	NA	NA	XP_012946900.1	4-hydroxy-2-oxoglutarate aldolase, mitochondrial-like	K18123	Q86XE5	HOGA1 C10orf65 DHDPSL	4-hydroxy-2-oxoglutarate aldolase, mitochondrial (EC 4.1.3.16) (Dihydrodipicolinate synthase-like) (DHDPS-like protein) (Probable 2-keto-4-hydroxyglutarate aldolase) (Probable KHG-aldolase) (Protein 569272)	3.43527	3.53172	3.15804	3.12391	2.97663	2.66651	2.79558
XM_005091825.2	0.836007	NA	NA	XP_005091882.1	4-hydroxy-2-oxoglutarate aldolase, mitochondrial-like	K18123	Q86XE5	HOGA1 C10orf65 DHDPSL	4-hydroxy-2-oxoglutarate aldolase, mitochondrial (EC 4.1.3.16) (Dihydrodipicolinate synthase-like) (DHDPS-like protein) (Probable 2-keto-4-hydroxyglutarate aldolase) (Probable KHG-aldolase) (Protein 569272)	1.04859	1.35499	1.37903	1.30652	1.30958	1.01291	1.65146
XM_005091830.2	0.676487	NA	NA	XP_005091887.1	cytosolic carboxypeptidase 1-like isoform X3		Q9UPW5	AGTPBP1 CCP1 KIAA1035 NNA1	Cytosolic carboxypeptidase 1 (EC 3.4.17.-) (ATP/GTP-binding protein 1) (Nervous system nuclear protein induced by axotomy protein 1 homolog)	1.3391	1.30615	1.0805	1.18321	1.2829	1.15125	1.28374
XM_005091832.2	0.954378	NA	NA	XP_005091889.1	uncharacterized protein LOC101848175	K17409	Q9NP92	MRPS30 PDCD9 BM-047	39S ribosomal protein S30, mitochondrial (MRP-S30) (S30mt) (Mitochondrial large ribosomal subunit protein mL65) (Mitochondrial large ribosomal subunit protein mS30) (Programmed cell death protein 9)	3.61158	3.69041	3.64264	3.59372	3.60174	3.63732	3.49878
XM_005091833.2	0.695743	NA	NA	XP_005091890.1	DET1 homolog	K10571	Q7L5Y6	DET1	DET1 homolog (De-etiolated-1 homolog)	1.84406	1.79421	1.71477	1.61145	1.6711	1.56853	1.61254
XM_013091449.1	0.000749869	NA	NA	XP_012946903.1	CD109 antigen-like	K06530	Q6YHK3	CD109 CPAMD7	CD109 antigen (150 kDa TGF-beta-1-binding protein) (C3 and PZP-like alpha-2-macroglobulin domain-containing protein 7) (Platelet-specific Gov antigen) (p180) (r150) (CD antigen CD109)	0.0205378	0.250963	0.179201	0.655645	0.120852	0.266142	0.593731
XM_013091450.1	0.829746	NA	NA	XP_012946904.1	PDZ domain-containing protein 8-like		Q8NEN9	PDZD8 PDZK8	PDZ domain-containing protein 8 (Sarcoma antigen NY-SAR-84/NY-SAR-104)	1.55	1.49773	1.44699	1.52274	1.39965	1.65266	1.42643
XM_005091837.2	0.586062	NA	NA	XP_005091894.1	ribosome-recycling factor, mitochondrial-like	K02838	Q96E11	MRRF	Ribosome-recycling factor, mitochondrial (RRF) (Ribosome-releasing factor, mitochondrial)	1.11415	1.04617	1.11543	1.00207	0.904034	1.25207	1.16817
XM_005091839.2	0.0280256	NA	NA	XP_005091896.1	xaa-Pro dipeptidase-like	K14213	P12955	PEPD PRD	Xaa-Pro dipeptidase (X-Pro dipeptidase) (EC 3.4.13.9) (Imidodipeptidase) (Peptidase D) (Proline dipeptidase) (Prolidase)	4.26763	4.37951	4.59505	4.8955	4.74149	4.73304	4.68524
XM_005091840.2	0.679034	NA	NA	XP_005091897.1	general transcription factor IIH subunit 4-like	K03144	Q92759	GTF2H4	General transcription factor IIH subunit 4 (Basic transcription factor 2 52 kDa subunit) (BTF2 p52) (General transcription factor IIH polypeptide 4) (TFIIH basal transcription factor complex p52 subunit)	2.62618	2.60889	2.59383	2.56616	2.75547	2.51109	2.65182
XM_005091843.2	0.245258	NA	NA	XP_005091900.1	E3 ubiquitin-protein ligase RFWD2-like	K10143	Q8NHY2	COP1 RFWD2 RNF200	E3 ubiquitin-protein ligase COP1 (EC 2.3.2.27) (Constitutive photomorphogenesis protein 1 homolog) (hCOP1) (RING finger and WD repeat domain protein 2) (RING finger protein 200) (RING-type E3 ubiquitin transferase RFWD2)	1.97338	1.27754	0.309121	1.27095	1.28772	0.884017	2.18279
XM_005091848.2	0.472386	NA	NA	XP_005091905.1	uncharacterized protein LOC101851788	K10879	O43543	XRCC2	DNA repair protein XRCC2 (X-ray repair cross-complementing protein 2)	1.65597	1.56531	1.72291	1.48505	1.4762	1.4641	1.27057
XM_013091421.1	0.978331	NA	NA	XP_012946875.1	amino acid transporter ANTL1-like		Q7Z2H8	SLC36A1 PAT1	Proton-coupled amino acid transporter 1 (Proton/amino acid transporter 1) (hPAT1) (Solute carrier family 36 member 1)	0.149352	0.226862	0.457307	0.389135	0.269128	0.127532	0.213381
XM_013091423.1	0.999992	NA	NA	NA	NA	NA	NA	NA	NA	0.0443376	0.0198499	0.26331	0.254543	0.102736	0.00273647	0.0442039
XM_005091850.2	0.157121	NA	NA	XP_005091907.1	protein C10-like		Q99622	C12orf57 C10	Protein C10	4.73369	4.34333	3.98334	4.19152	4.2092	3.96753	3.93483
XM_005091873.2	0.251137	NA	NA	NA	NA	NA	NA	NA	NA	1.46911	1.36844	1.5272	1.70056	1.5582	1.72026	1.41603
XM_005091872.2	0.993568	NA	NA	NA	NA	NA	NA	NA	NA	1.04801	0.99561	1.16418	1.12116	1.13884	1.10605	1.12221
XM_013091469.1	0.00132228	NA	NA	XP_012946923.1	coiled-coil domain-containing protein 40-like		Q4G0X9	CCDC40 KIAA1640	Coiled-coil domain-containing protein 40	2.36707	2.33044	2.20231	2.12861	2.22582	1.77297	2.06933
XM_005091876.2	0.0350862	NA	NA	XP_005091933.1	DNA excision repair protein ERCC-1-like	K10849	P07992	ERCC1	DNA excision repair protein ERCC-1	3.36399	3.50558	3.37326	3.1555	3.44378	3.41815	3.75797
XM_005091878.1	0.598343	NA	NA	XP_005091935.1	60S ribosomal protein L9	K02940	P32969	RPL9 OK/SW-cl.103, RPL9P7, RPL9P8, RPL9P9	60S ribosomal protein L9 (Large ribosomal subunit protein uL6)	11.1327	10.8935	10.9012	10.7345	10.9149	11.0217	11.0919
XM_005091880.2	0.302815	NA	NA	XP_005091937.1	ribosome biogenesis protein TSR3 homolog isoform X2	K09140	Q9UJK0	TSR3 C16orf42 UND313L	Ribosome biogenesis protein TSR3 homolog	4.32398	4.37001	4.32213	4.09636	4.05941	4.1789	4.39336
XM_005091881.2	0.975194	NA	NA	XP_005091938.1	ADP-ribosylation factor-binding protein GGA1-like	K12404	Q9UJY5	GGA1	ADP-ribosylation factor-binding protein GGA1 (Gamma-adaptin-related protein 1) (Golgi-localized, gamma ear-containing, ARF-binding protein 1)	4.89861	4.99708	4.94528	4.88256	4.86292	4.80513	4.82614
XM_005091882.2	0.0893398	NA	NA	XP_005091939.1	RAD50-interacting protein 1-like	K20474	Q6NUQ1	RINT1	RAD50-interacting protein 1 (RAD50 interactor 1) (HsRINT-1) (RINT-1)	2.30655	2.59786	2.45968	2.41188	2.39316	2.39806	2.18714
XM_005091883.2	0.0031788	P2	UP	XP_005091940.1	canalicular multispecific organic anion transporter 2-like	K05667	O15438	ABCC3 CMOAT2 MLP2 MRP3	Canalicular multispecific organic anion transporter 2 (ATP-binding cassette sub-family C member 3) (Multi-specific organic anion transporter D) (MOAT-D) (Multidrug resistance-associated protein 3)	1.79625	1.64192	1.6924	1.83415	2.06179	2.15286	2.47128
XM_005091884.2	0.18053	NA	NA	XP_005091941.1	ubiquitin conjugation factor E4 A-like	K10596	Q14139	UBE4A KIAA0126	Ubiquitin conjugation factor E4 A (EC 2.3.2.27) (RING-type E3 ubiquitin transferase E4 A)	4.07807	4.17084	3.91627	4.00544	3.90271	3.94835	3.76494
XM_013091471.1	0.000794191	NA	NA	XP_012946925.1	probable helicase with zinc finger domain		P42694	HELZ DRHC KIAA0054	Probable helicase with zinc finger domain (EC 3.6.4.-) (Down-regulated in human cancers protein)	2.70132	2.56101	2.62692	2.98637	2.92462	2.72339	3.05694
XM_005091917.2	0.0311008	NA	NA	NA	NA	NA	NA	NA	NA	4.68278	4.64372	4.44025	4.28647	4.31817	3.92385	4.20245
XM_005091918.2	0.00303339	P4	DOWN	NA	NA	NA	NA	NA	NA	3.83298	4.11845	3.53144	3.63773	3.52966	3.29326	3.25122
XM_005091886.2	0.00945935	NA	NA	XP_005091943.1	nuclear protein localization protein 4 homolog	K14015	Q8TAT6	NPLOC4 KIAA1499 NPL4	Nuclear protein localization protein 4 homolog (Protein NPL4)	5.28983	5.36869	5.16944	5.17621	5.06748	4.91262	5.05255
XM_005091887.2	7.23843e-06	P1	UP	NA	NA	NA	NA	NA	NA	4.99076	5.16594	5.89439	6.11126	6.53888	6.37189	7.28673
XM_013091472.1	0.685962	NA	NA	NA	NA	NA	NA	NA	NA	2.4946	2.43537	2.99966	2.53982	3.4605	2.86413	3.45807
XM_005091888.2	0.513992	NA	NA	NA	NA	NA	NA	NA	NA	2.33767	1.88839	2.91406	2.36901	3.04593	2.22825	3.25949
XM_005091890.2	0.341585	NA	NA	XP_005091947.1	ankyrin repeat domain-containing protein 17-like isoform X2	K16726	Q8IWZ3	ANKHD1 KIAA1085 MASK VBARP PP2500	Ankyrin repeat and KH domain-containing protein 1 (HIV-1 Vpr-binding ankyrin repeat protein) (Multiple ankyrin repeats single KH domain) (hMASK)	4.47495	4.55106	4.38778	4.46776	4.49992	4.61462	4.56704
XM_013091466.1	0.000683519	P1	UP	XP_012946920.1	alpha-2-macroglobulin receptor-associated protein-like	K22290	P30533	LRPAP1 A2MRAP	Alpha-2-macroglobulin receptor-associated protein (Alpha-2-MRAP) (Low density lipoprotein receptor-related protein-associated protein 1) (RAP)	4.33138	4.42796	4.81462	4.73936	4.84886	4.66034	5.0678
XM_005091892.2	0.986374	NA	NA	XP_005091949.1	leucine-rich repeat-containing protein 45-like		Q96CN5	LRRC45	Leucine-rich repeat-containing protein 45	0.968216	1.06031	1.0776	1.22724	1.01696	1.2752	0.860485
XM_013091476.1	0.0454758	NA	NA	XP_012946930.1	high-affinity choline transporter 1-like	K14387	Q9GZV3	SLC5A7 CHT1	High affinity choline transporter 1 (Hemicholinium-3-sensitive choline transporter) (CHT) (Solute carrier family 5 member 7)	2.11695	1.71885	1.85118	1.9156	1.96188	2.44876	2.63478
XM_013091467.1	0.798978	NA	NA	NA	NA	NA	NA	NA	NA	0.629961	0.567326	0.493509	0.808963	0.628348	0.151806	0.507823
XM_013091477.1	0.541808	NA	NA	XP_012946931.1	equilibrative nucleoside transporter 4-like	K03323	Q7RTT9	SLC29A4 ENT4 PMAT PSEC0113	Equilibrative nucleoside transporter 4 (hENT4) (Plasma membrane monoamine transporter) (Solute carrier family 29 member 4)	2.72709	2.43172	3.06511	3.07571	2.77044	3.25913	2.7955
XM_013091460.1	0.94428	NA	NA	NA	NA	NA	NA	NA	NA	3.30534	3.66559	3.5078	3.81073	3.39746	3.60889	3.11924
XM_013091481.1	8.69654e-05	P4	DOWN	XP_012946935.1	macrophage mannose receptor 1-like	K06560	P22897	MRC1 CLEC13D CLEC13DL MRC1L1	Macrophage mannose receptor 1 (MMR) (C-type lectin domain family 13 member D) (C-type lectin domain family 13 member D-like) (Human mannose receptor) (hMR) (Macrophage mannose receptor 1-like protein 1) (CD antigen CD206)	1.83255	1.47421	1.33541	0.92372	1.10119	1.00295	0.80482
XM_005091904.2	0.087874	NA	NA	NA	NA	NA	NA	NA	NA	1.16255	1.25196	1.36015	1.44416	1.3953	1.54558	1.51396
XM_005091907.2	0.00959571	NA	NA	XP_005091964.2	ribulose-phosphate 3-epimerase-like	K01783	Q96AT9	RPE HUSSY-17	Ribulose-phosphate 3-epimerase (EC 5.1.3.1) (Ribulose-5-phosphate-3-epimerase)	3.34455	3.12727	3.23807	3.3218	2.97658	2.64541	2.50247
XM_005091908.2	0.533502	NA	NA	XP_005091965.1	putative deoxyribonuclease TATDN2	K03424	Q93075	TATDN2 KIAA0218	Putative deoxyribonuclease TATDN2 (EC 3.1.21.-)	1.70898	1.4361	1.26547	1.41989	1.16165	1.0946	1.25012
XM_005091909.2	0.286003	NA	NA	NA	NA	NA	NA	NA	NA	4.16634	4.23047	4.22021	4.20882	4.34728	4.30115	4.44765
XM_013091484.1	1.42132e-10	P2	UP	XP_012946938.1	SWI/SNF complex subunit SMARCC2-like	K11649	Q8TAQ2	SMARCC2 BAF170	SWI/SNF complex subunit SMARCC2 (BRG1-associated factor 170) (BAF170) (SWI/SNF complex 170 kDa subunit) (SWI/SNF-related matrix-associated actin-dependent regulator of chromatin subfamily C member 2)	4.94564	4.90093	5.05009	5.22377	5.3258	5.67761	6.21339
XM_005091910.2	0.464205	NA	NA	XP_005091967.1	KAT8 regulatory NSL complex subunit 1-like	K18400	A0A0G2JQF4	KANSL1	KAT8 regulatory NSL complex subunit 1	1.74506	1.68281	1.88862	1.89374	1.68817	1.79811	1.79812
XM_005091913.2	0.308321	NA	NA	XP_005091970.1	WD repeat, SAM and U-box domain-containing protein 1-like isoform X2		Q8N9V3	WDSUB1 WDSAM1	WD repeat, SAM and U-box domain-containing protein 1	0.974161	0.737203	0.94244	1.2646	0.509045	1.16565	1.08988
XM_005091936.2	0.119877	NA	NA	XP_005091993.2	NADH dehydrogenase [ubiquinone] 1 alpha subcomplex assembly factor 3-like isoform X1	K09008	Q9BU61	NDUFAF3 C3orf60	NADH dehydrogenase [ubiquinone] 1 alpha subcomplex assembly factor 3	4.78301	4.79379	4.95529	4.61109	4.75353	4.51816	4.52609
XM_013091486.1	0.000103466	P4	DOWN	XP_012946940.1	ras-like GTP-binding protein RHO isoform X1	K04513	Q5JR08	RHOC	Rho-related GTP-binding protein RhoC (Fragment)	8.43241	8.37423	8.22633	8.36779	8.14835	7.8465	7.85714
NM_001204552.1	0.449278	NA	NA	NP_001191481.1	ras-like GTP-binding protein RHO	K04513	P61586	RHOA ARH12 ARHA RHO12	Transforming protein RhoA (Rho cDNA clone 12) (h12)	5.82262	5.58803	5.24222	5.56824	5.16853	5.21019	5.26258
XR_001185545.1	0.238371	NA	NA	NA	NA	NA	NA	NA	NA	3.97741	3.95961	4.29137	3.90139	4.2381	4.18107	4.51715
XM_005091938.2	0.266757	NA	NA	XP_005091995.1	uncharacterized protein C17orf59 homolog	K20820	Q96GS4	BORCS6 C17orf59	BLOC-1-related complex subunit 6 (Lysosome-dispersing protein) (Lyspersin)	1.08391	1.28668	1.41562	1.18217	0.997409	1.45396	1.34741
XM_005091939.2	0.919888	NA	NA	NA	NA	NA	NA	NA	NA	2.96991	3.00923	2.77333	2.92482	2.99296	2.69604	2.65831
XM_005091940.2	0.306969	NA	NA	NA	NA	NA	NA	NA	NA	2.15525	2.36746	2.08781	1.71424	1.89335	1.8161	1.59739
XM_013091487.1	2.70838e-06	NA	NA	NA	NA	NA	NA	NA	NA	0.574967	0.567669	0.269973	0.377112	0.801647	1.70399	1.31856
XM_013091497.1	0.200698	NA	NA	NA	NA	NA	NA	NA	NA	2.87637	2.92244	2.92146	2.82724	2.68478	2.72296	2.49609
XM_005091942.2	0.155944	NA	NA	NA	NA	NA	NA	NA	NA	3.69497	3.57975	3.31673	3.0543	3.15935	3.33134	3.09851
XM_005091943.2	0.0175206	NA	NA	NA	NA	NA	NA	NA	NA	3.5093	3.45974	3.14029	3.06977	3.10716	2.88629	2.92062
XM_013091498.1	0.111232	NA	NA	XP_012946952.1	6-phosphofructo-2-kinase/fructose-2,6-bisphosphatase-like		Q16877	PFKFB4	6-phosphofructo-2-kinase/fructose-2,6-bisphosphatase 4 (6PF-2-K/Fru-2,6-P2ase 4) (PFK/FBPase 4) (6PF-2-K/Fru-2,6-P2ase testis-type isozyme) [Includes: 6-phosphofructo-2-kinase (EC 2.7.1.105), Fructose-2,6-bisphosphatase (EC 3.1.3.46)]	2.65645	2.45108	2.46557	2.21035	2.20578	2.48229	2.32523
XM_005091945.2	0.202689	NA	NA	XP_005092002.1	glycerate kinase-like	K11529	Q8IVS8	GLYCTK HBEBP4 LP5910	Glycerate kinase (EC 2.7.1.31) (HBeAg-binding protein 4)	2.29652	2.18708	2.2455	2.19885	2.15281	1.93018	1.82585
XM_005091947.2	0.737449	NA	NA	XP_005092004.1	glycerate kinase-like isoform X1	K11529	Q8IVS8	GLYCTK HBEBP4 LP5910	Glycerate kinase (EC 2.7.1.31) (HBeAg-binding protein 4)	1.13516	1.16245	0.981364	0.925796	1.1508	1.23164	1.08275
XM_005091951.2	0.543871	NA	NA	XP_005092008.1	THO complex subunit 7 homolog	K13176	Q6I9Y2	THOC7 NIF3L1BP1	THO complex subunit 7 homolog (Functional spliceosome-associated protein 24) (fSAP24) (Ngg1-interacting factor 3-like protein 1-binding protein 1) (NIF3L1-binding protein 1) (hTREX30)	5.68282	5.52716	5.70792	5.52913	5.57843	5.47347	5.52431
XM_013091506.1	0.00399167	NA	NA	XP_012946960.1	coiled-coil domain-containing protein 77-like	K16757	Q9BR77	CCDC77	Coiled-coil domain-containing protein 77	1.75181	1.61563	1.77903	1.67487	1.69877	1.85866	2.06164
XM_005091953.2	0.94178	NA	NA	XP_005092010.1	lysine-specific demethylase 5A-like isoform X3	K11446	P29375	KDM5A JARID1A RBBP2 RBP2	Lysine-specific demethylase 5A (EC 1.14.11.-) (Histone demethylase JARID1A) (Jumonji/ARID domain-containing protein 1A) (Retinoblastoma-binding protein 2) (RBBP-2)	3.89091	3.76288	3.93006	2.89867	4.02626	3.90557	4.02339
XM_013091507.1	0.0669111	NA	NA	XP_012946961.1	IQ motif and SEC7 domain-containing protein 1-like	K12495	A0A3B3IU98	IQSEC1	IQ motif and SEC7 domain-containing protein 1 (Fragment)	3.50456	3.76346	3.51453	3.41613	3.29207	3.6687	3.45119
XM_005091956.2	0.51148	NA	NA	NA	NA	NA	NA	NA	NA	1.65702	1.92651	0.979602	1.14234	1.59972	1.442	1.20557
XM_005091958.2	0.784706	NA	NA	NA	NA	NA	NA	NA	NA	2.94841	2.85367	2.74821	2.78927	2.81767	2.54913	2.93499
XM_005091960.2	0.877438	NA	NA	NA	NA	NA	NA	NA	NA	1.18775	0.95526	1.33069	1.20676	0.987824	1.01637	1.42374
XM_005091961.2	0.0176166	NA	NA	XP_005092018.1	probable G-protein coupled receptor 173	K04300	Q9NS66	GPR173 SREB3	Probable G-protein coupled receptor 173 (Super conserved receptor expressed in brain 3)	4.54892	4.94808	4.53715	4.19876	4.12047	1.73605	2.98136
XM_005091964.2	0.897354	NA	NA	XP_005092021.1	nuclear pore complex protein Nup153-like isoform X2	K14296	P49790	NUP153	Nuclear pore complex protein Nup153 (153 kDa nucleoporin) (Nucleoporin Nup153)	2.74333	2.10328	2.09903	2.18368	2.05095	2.46385	2.09998
XM_005091965.2	0.622256	NA	NA	XP_005092022.1	nuclear pore complex protein Nup153-like isoform X4	K14296	P49790	NUP153	Nuclear pore complex protein Nup153 (153 kDa nucleoporin) (Nucleoporin Nup153)	2.33426	2.17879	2.19917	2.42083	2.33931	2.20264	3.02897
XM_013091513.1	0.0250854	NA	NA	NA	NA	NA	NA	NA	NA	2.33662	2.47832	2.14414	2.77039	2.8536	2.93612	3.18626
XM_005091966.2	0.0807085	NA	NA	XP_005092023.1	protein Hook homolog 3-like	K16536	Q86VS8	HOOK3	Protein Hook homolog 3 (h-hook3) (hHK3)	3.28195	3.39807	3.18994	2.93287	3.18029	3.32183	3.14448
XM_005091967.2	0.00654109	P2	UP	XP_005092024.2	probable RNA-binding protein EIF1AD	K15025	E9PLI6	EIF1AD	Probable RNA-binding protein EIF1AD (Fragment)	2.88028	2.81231	3.03033	2.97619	3.18838	3.19906	3.42105
XM_005091970.2	1.09467e-05	P3	UP	XP_005092027.2	disintegrin and metalloproteinase domain-containing protein 10-like	K06704	O14672	ADAM10 KUZ MADM	Disintegrin and metalloproteinase domain-containing protein 10 (ADAM 10) (EC 3.4.24.81) (CDw156) (Kuzbanian protein homolog) (Mammalian disintegrin-metalloprotease) (CD antigen CD156c)	1.94246	1.68277	1.75393	1.98743	1.98679	2.55434	2.32611
XM_013091494.1	0.260049	NA	NA	XP_012946948.1	proline-rich protein 5-like	K20411	B1AHG3	PRR5	Proline-rich protein 5 (Fragment)	1.80154	1.24034	1.12486	1.516	1.56018	2.65579	2.14326
XM_005091982.2	0.67988	NA	NA	XP_005092039.2	uncharacterized protein LOC101863490		Q8N6F8	METTL27 WBSCR27	Methyltransferase-like protein 27 (Williams-Beuren syndrome chromosomal region 27 protein)	2.21839	2.38899	2.45435	2.28796	2.47097	2.4052	2.33823
XM_005091983.2	0.413348	NA	NA	XP_005092040.1	F-box/LRR-repeat protein 4-like isoform X1		Q9UKA2	FBXL4 FBL4 FBL5	F-box/LRR-repeat protein 4 (F-box and leucine-rich repeat protein 4) (F-box protein FBL4/FBL5)	1.31898	1.55762	1.56507	1.31511	1.35746	1.0306	1.70974
XM_013091523.1	0.718593	NA	NA	NA	NA	NA	NA	NA	NA	1.48447	1.32737	1.1201	0.928912	1.07463	1.42782	1.17413
XM_005091989.2	0.792692	NA	NA	XP_005092046.1	Williams-Beuren syndrome chromosomal region 27 protein-like		Q8N6F8	METTL27 WBSCR27	Methyltransferase-like protein 27 (Williams-Beuren syndrome chromosomal region 27 protein)	2.22931	1.71403	1.77532	2.38074	2.06344	2.14649	1.95549
XM_005091991.2	0.507472	NA	NA	XP_005092048.1	protein Wnt-4-like	K00444	P41221	WNT5A	Protein Wnt-5a	1.29932	0.864971	1.41496	1.3144	1.24437	1.61878	1.48084
XM_005091993.2	0.51302	NA	NA	XP_005092050.1	vesicle transport protein USE1-like	K08507	Q9NZ43	USE1 USE1L MDS032	Vesicle transport protein USE1 (Putative MAPK-activating protein PM26) (USE1-like protein) (p31)	3.9197	3.96358	3.85843	3.55091	3.88494	3.73246	3.75277
XM_005091994.2	0.0728985	NA	NA	XP_005092051.2	NADH dehydrogenase [ubiquinone] 1 alpha subcomplex subunit 13-like	K11353	Q9P0J0	NDUFA13 GRIM19 CDA016 CGI-39	NADH dehydrogenase [ubiquinone] 1 alpha subcomplex subunit 13 (Cell death regulatory protein GRIM-19) (Complex I-B16.6) (CI-B16.6) (Gene associated with retinoic and interferon-induced mortality 19 protein) (GRIM-19) (Gene associated with retinoic and IFN-induced mortality 19 protein) (NADH-ubiquinone oxidoreductase B16.6 subunit)	8.06763	7.99471	7.9165	7.80444	7.84047	7.57841	7.65425
NM_001204707.1	0.901456	NA	NA	NP_001191636.1	hyperpolarizaion-activated cyclic nucleotide-gated cation channel	K04955	Q9Y3Q4	HCN4	Potassium/sodium hyperpolarization-activated cyclic nucleotide-gated channel 4	4.61216	4.62976	4.46372	4.37276	4.54666	4.50678	4.50385
XM_013091527.1	0.175635	NA	NA	XP_012946981.1	uncharacterized protein LOC101846560	K11667	K7EIY8	INO80C C18orf37 hCG_2020980	Chromosome 18 open reading frame 37, isoform CRA_a (INO80 complex subunit C)	4.78705	4.71112	4.87707	4.55088	4.89644	4.61026	4.86744
NM_001280817.1	0.0663275	NA	NA	NP_001267746.1	ligand-gated ion channel 4-like precursor	K05312	Q9GZZ6	CHRNA10 NACHRA10	Neuronal acetylcholine receptor subunit alpha-10 (Nicotinic acetylcholine receptor subunit alpha-10) (NACHR alpha-10)	0.882492	0.741724	1.00289	0.897966	0.606633	0.0545346	0.501185
XM_005091998.2	0.3386	NA	NA	NA	NA	NA	NA	NA	NA	0.105829	1.49329	1.93701	0.41793	0.163399	0.0776162	0.0254472
NM_001204682.1	0.51214	NA	NA	NA	NA	NA	NA	NA	NA	9.17644	9.07146	8.93317	9.0054	8.88975	8.63222	8.70782
XM_005092001.2	0.000745889	P4	DOWN	XP_005092058.2	hemicentin-2-like	K17341	Q96RW7	HMCN1 FIBL6	Hemicentin-1 (Fibulin-6) (FIBL-6)	10.4608	10.6287	10.2439	10.2177	10.0779	9.87755	9.8275
XM_005092008.2	0.664317	NA	NA	XP_005092065.1	C-C chemokine receptor type 5-like		P32246	CCR1 CMKBR1 CMKR1 SCYAR1	C-C chemokine receptor type 1 (C-C CKR-1) (CC-CKR-1) (CCR-1) (CCR1) (HM145) (LD78 receptor) (Macrophage inflammatory protein 1-alpha receptor) (MIP-1alpha-R) (RANTES-R) (CD antigen CD191)	1.4666	0.958572	1.42299	1.29282	1.44216	2.38239	1.93253
XM_005092013.2	0.7486	NA	NA	XP_005092070.1	coiled-coil domain-containing protein 177-like isoform X1		Q9NQR7	CCDC177 C14orf162 PLPL	Coiled-coil domain-containing protein 177 (Myelin proteolipid protein-like protein)	1.92503	1.9446	1.62657	1.2695	1.44889	1.38608	1.74682
XR_220148.2	0.210505	NA	NA	NA	NA	NA	NA	NA	NA	10.1135	10.0809	10.1755	9.77302	9.96037	10.0771	9.95017
XM_005092032.1	0.792456	NA	NA	XP_005092089.1	hemicentin-2-like		A0A096LPG1	HMCN2	Hemicentin-2 (Fragment)	3.97485	4.02999	3.91404	3.98927	3.74544	4.33126	3.79674
XM_005092035.2	0.74242	NA	NA	XP_005092092.2	UPF0183 protein C16orf70 homolog		Q9BSU1	C16orf70 C16orf6	UPF0183 protein C16orf70	1.71953	1.68431	1.39013	1.48464	1.36113	1.66927	1.44163
XM_005092037.2	0.646	NA	NA	XP_005092094.1	katanin p80 WD40 repeat-containing subunit B1-like isoform X2	K18643	Q9BVA0	KATNB1	Katanin p80 WD40 repeat-containing subunit B1 (Katanin p80 subunit B1) (p80 katanin)	1.09753	1.65176	1.33217	1.30486	1.30147	1.5926	1.18539
XM_005092038.2	0.729271	NA	NA	XP_005092095.1	UPF0598 protein CG30010-like		Q6P1X6	C8orf82	UPF0598 protein C8orf82	4.11415	4.30437	4.11092	4.0678	4.11261	3.91748	4.06906
XM_013091539.1	0.856185	NA	NA	XP_012946993.1	piezo-type mechanosensitive ion channel component 1-like	K22128	Q92508	PIEZO1 FAM38A KIAA0233	Piezo-type mechanosensitive ion channel component 1 (Membrane protein induced by beta-amyloid treatment) (Mib) (Protein FAM38A)	1.87949	1.85319	1.79952	1.99975	1.89491	1.88802	2.01577
XM_005092043.2	0.983381	NA	NA	NA	NA	NA	NA	NA	NA	1.7838	1.6378	1.74863	1.55421	1.59394	1.2152	1.34295
XM_005092042.2	0.0606534	NA	NA	NA	NA	NA	NA	NA	NA	4.18319	4.24512	3.82876	3.52806	3.73073	3.29841	3.37556
XM_005092091.2	0.00758113	P5	DOWN	XP_005092148.1	kelch-like protein 26	K10447	Q9P2J3	KLHL9 KIAA1354	Kelch-like protein 9	2.06171	2.14709	1.9643	1.93175	1.65388	1.79582	1.55785
XM_005092044.2	0.166733	NA	NA	XP_005092101.1	protein FAM210A-like		Q96ND0	FAM210A C18orf19	Protein FAM210A	4.32338	4.25885	4.06238	3.98604	3.96461	3.87894	4.07696
XM_005092092.2	0.000163414	P1	UP	XP_005092149.2	multidrug resistance-associated protein 1-like		P33527	ABCC1 MRP MRP1	Multidrug resistance-associated protein 1 (ATP-binding cassette sub-family C member 1) (Leukotriene C(4) transporter) (LTC4 transporter)	3.1124	3.32298	3.48109	3.70864	3.78395	3.46107	4.15001
XM_013091540.1	0.0052396	P1	UP	XP_012946994.1	multidrug resistance-associated protein 1-like	K05665	O15438	ABCC3 CMOAT2 MLP2 MRP3	Canalicular multispecific organic anion transporter 2 (ATP-binding cassette sub-family C member 3) (Multi-specific organic anion transporter D) (MOAT-D) (Multidrug resistance-associated protein 3)	3.20983	3.22247	3.48941	3.47539	3.79844	3.48786	4.03091
XM_013091541.1	0.0291037	NA	NA	XP_012946995.1	canalicular multispecific organic anion transporter 2-like	K05665	O15438	ABCC3 CMOAT2 MLP2 MRP3	Canalicular multispecific organic anion transporter 2 (ATP-binding cassette sub-family C member 3) (Multi-specific organic anion transporter D) (MOAT-D) (Multidrug resistance-associated protein 3)	2.90228	3.02684	2.83203	3.3359	3.25886	2.85965	3.68683
XM_005092047.2	0.795844	NA	NA	XP_005092104.1	mitochondrial ribosome-associated GTPase 2-like isoform X1	K03979	Q9H4K7	MTG2 GTPBP5 OBGH1	Mitochondrial ribosome-associated GTPase 2 (GTP-binding protein 5) (Protein obg homolog 1) (ObgH1)	3.96925	4.02248	3.91572	3.81265	3.72041	3.76639	3.82648
XM_005092050.2	0.74196	NA	NA	XP_005092107.1	transmembrane protein 189-like isoform X3	K20656	A5PLL7	TMEM189 KUA	Transmembrane protein 189	2.16839	2.10171	2.3615	2.1578	2.12456	2.2953	2.23922
XM_005092051.2	0.866803	NA	NA	XP_005092108.1	phenylalanine--tRNA ligase, mitochondrial-like	K01889	O95363	FARS2 FARS1 HSPC320	Phenylalanine--tRNA ligase, mitochondrial (EC 6.1.1.20) (Phenylalanyl-tRNA synthetase) (PheRS)	2.00681	2.0038	1.81387	2.00273	1.84644	1.69849	1.88738
XM_013091546.1	0.888263	NA	NA	XP_012947000.1	LYR motif-containing protein 4-like	K22069	Q9HD34	LYRM4 C6orf149 ISD11 CGI-203	LYR motif-containing protein 4	4.89832	4.95584	4.50405	4.79216	4.10412	4.33183	4.59666
XM_005092052.2	0.890703	NA	NA	XP_005092109.1	LYR motif-containing protein 4-like	K22069	Q9HD34	LYRM4 C6orf149 ISD11 CGI-203	LYR motif-containing protein 4	1.5936	2.04842	2.27651	2.16004	2.6141	1.30059	1.22639
XM_013091545.1	0.542189	NA	NA	XP_012946999.1	multidrug resistance-associated protein 1-like		P33527	ABCC1 MRP MRP1	Multidrug resistance-associated protein 1 (ATP-binding cassette sub-family C member 1) (Leukotriene C(4) transporter) (LTC4 transporter)	3.12166	3.03146	2.87703	2.99031	3.03704	2.70155	2.99768
XM_005092053.2	0.00443226	NA	NA	XP_005092110.1	mitotic spindle-associated MMXD complex subunit MIP18-like		Q9Y3D0	CIAO2B CIAB FAM96B MIP18 CGI-128 HSPC118	Cytosolic iron-sulfur assembly component 2B (MSS19-interacting protein of 18 kDa) (Mitotic spindle-associated MMXD complex subunit MIP18) (Protein FAM96B)	5.1345	5.07454	4.95061	4.84258	4.84096	4.63696	4.63598
XM_013091553.1	0.895453	NA	NA	NA	NA	NA	NA	NA	NA	1.36709	0.722559	2.16382	1.71461	1.64792	2.23019	1.73639
XM_005092070.2	0.679109	NA	NA	XP_005092127.1	MORN repeat-containing protein 1-like isoform X11		Q5T089	MORN1	MORN repeat-containing protein 1	2.48202	2.55731	2.62894	1.70286	2.25367	2.20797	2.20804
XM_013091556.1	0.83249	NA	NA	XP_012947010.1	cleavage and polyadenylation specificity factor subunit 1-like	K14401	Q10570	CPSF1 CPSF160	Cleavage and polyadenylation specificity factor subunit 1 (Cleavage and polyadenylation specificity factor 160 kDa subunit) (CPSF 160 kDa subunit)	3.10379	3.22508	3.1025	3.037	3.19414	3.15926	3.17384
XM_005092071.2	0.00478818	NA	NA	XP_005092128.1	cleavage and polyadenylation specificity factor subunit 5-like	K14397	O43809	NUDT21 CFIM25 CPSF25 CPSF5	Cleavage and polyadenylation specificity factor subunit 5 (Cleavage and polyadenylation specificity factor 25 kDa subunit) (CPSF 25 kDa subunit) (Cleavage factor Im complex 25 kDa subunit) (CFIm25) (Nucleoside diphosphate-linked moiety X motif 21) (Nudix motif 21) (Nudix hydrolase 21) (Pre-mRNA cleavage factor Im 68 kDa subunit)	5.82969	5.93397	5.88779	5.62807	5.72032	5.5605	5.44495
XM_005092073.2	0.790404	NA	NA	XP_005092130.1	solute carrier family 35 member C2-like	K15280	Q9NQQ7	SLC35C2 C20orf5 OVCOV1 CGI-15	Solute carrier family 35 member C2 (Ovarian cancer-overexpressed gene 1 protein)	1.52121	1.43096	1.48551	1.53742	1.63788	1.07549	1.59249
XM_005092074.2	0.0315808	NA	NA	XP_005092131.1	uncharacterized protein LOC101863651	K18668	E9PP00	ZC3H12C	Probable ribonuclease ZC3H12C	1.42465	1.3233	1.38256	1.48961	1.46775	1.71063	1.66016
XM_005092098.2	0.342045	NA	NA	XP_005092155.2	uncharacterized protein LOC101849351		Q6UXC1	MAMDC4 AEGP UNQ3001/PRO9742	Apical endosomal glycoprotein (MAM domain-containing protein 4)	0.865665	0.552344	0.948841	0.856235	1.05714	1.2009	1.19618
XM_013091558.1	0.929857	NA	NA	XP_012947012.1	GPI mannosyltransferase 3-like	K05286	Q92521	PIGB	GPI mannosyltransferase 3 (EC 2.4.1.-) (GPI mannosyltransferase III) (GPI-MT-III) (Phosphatidylinositol-glycan biosynthesis class B protein) (PIG-B)	0.974679	1.0909	1.06411	1.11112	1.00016	1.13712	0.939715
XM_005092077.1	0.915005	NA	NA	XP_005092134.1	cell division cycle protein 20 homolog	K03363	Q12834	CDC20	Cell division cycle protein 20 homolog (p55CDC)	1.32085	1.209	1.53472	1.22201	1.22963	0.953884	1.343
NM_001204568.1	0.00464271	NA	NA	NP_001191497.1	60S ribosomal protein L37	K02922	P61927	RPL37	60S ribosomal protein L37 (G1.16) (Large ribosomal subunit protein eL37)	12.1257	11.8655	12.1632	11.9237	12.2115	12.314	12.332
XM_013091559.1	0.138672	NA	NA	XP_012947013.1	general transcription factor IIF subunit 1-like	K03138	P35269	GTF2F1 RAP74	General transcription factor IIF subunit 1 (General transcription factor IIF 74 kDa subunit) (Transcription initiation factor IIF subunit alpha) (TFIIF-alpha) (Transcription initiation factor RAP74)	5.12463	5.25372	5.20932	4.94616	5.02138	4.88665	4.89826
XM_005092082.2	0.674903	NA	NA	XP_005092139.2	F-box only protein 32-like	K10305	Q969P5	FBXO32	F-box only protein 32 (Atrogin-1) (Muscle atrophy F-box protein) (MAFbx)	4.20286	4.00905	4.05189	4.13568	4.1133	4.42749	3.97371
XM_005092102.2	0.000278485	P4	DOWN	XP_005092159.1	uncharacterized protein C45G9.7-like		O14907	TAX1BP3 TIP1	Tax1-binding protein 3 (Glutaminase-interacting protein 3) (Tax interaction protein 1) (TIP-1) (Tax-interacting protein 1)	4.52954	4.64299	4.48258	4.22075	4.21984	3.88164	3.96979
XM_013079095.1	0.945369	NA	NA	XP_012934549.1	putative ferric-chelate reductase 1		Q6ZNA5	FRRS1 SDFR2 SDR2	Ferric-chelate reductase 1 (EC 1.-.-.-) (Stromal cell-derived receptor 2) (SDR-2)	4.2667	3.61373	3.33905	3.48899	3.94034	3.18098	4.31945
XM_005092083.2	3.12859e-06	P4	DOWN	XP_005092140.1	ankyrin repeat domain-containing protein 29-like		Q8N6D5	ANKRD29	Ankyrin repeat domain-containing protein 29	3.39966	3.64165	3.33616	3.39733	3.14352	2.8178	2.51572
XM_005092084.2	0.308321	NA	NA	XP_005092141.1	mucin-5AC-like		F8VW29	DUSP6	Dual-specificity protein phosphatase 6	0.3594	0.445203	0.384457	0.214617	0.460925	0.0983832	0.249633
XM_005092085.2	0.384084	NA	NA	XP_005092142.1	pyridoxal kinase-like	K00868	O00764	PDXK C21orf124 C21orf97 PKH PNK PRED79	Pyridoxal kinase (EC 2.7.1.35) (Pyridoxine kinase)	0.974384	1.45975	1.46941	1.28602	1.35928	1.25335	1.15196
XM_013079100.1	0.117949	NA	NA	XP_012934554.1	3-hydroxybutyrate dehydrogenase type 2-like	K00019	Q9BUT1	BDH2 DHRS6 SDR15C1 UNQ6308/PRO20933	3-hydroxybutyrate dehydrogenase type 2 (EC 1.1.1.-) (EC 1.1.1.30) (Dehydrogenase/reductase SDR family member 6) (Oxidoreductase UCPA) (R-beta-hydroxybutyrate dehydrogenase) (Short chain dehydrogenase/reductase family 15C member 1)	1.281	1.35755	1.62634	1.32735	1.3554	0.908267	0.983662
XM_005092106.2	0.805973	NA	NA	NA	NA	NA	NA	NA	NA	1.63842	1.82267	1.47892	1.56126	1.32206	1.82152	1.49812
XM_005092107.2	0.884665	NA	NA	XP_005092164.1	transmembrane protein 97-like		Q5BJF2	TMEM97 MAC30 S2R	Sigma intracellular receptor 2 (Sigma-2 receptor) (Sigma2 receptor) (Meningioma-associated protein 30) (Transmembrane protein 97)	2.07505	2.11222	2.15837	1.96037	2.07282	1.96075	1.85209
XM_005092109.2	0.867334	NA	NA	XP_005092166.1	nuclear speckle splicing regulatory protein 1-like	K13206	Q9H0G5	NSRP1 CCDC55 NSRP70	Nuclear speckle splicing regulatory protein 1 (Coiled-coil domain-containing protein 55) (Nuclear speckle-related protein 70) (NSrp70)	3.93535	3.88978	3.98647	3.75906	3.86629	3.78725	3.94645
XM_013079108.1	0.274379	NA	NA	NA	NA	NA	NA	NA	NA	2.3276	1.93205	2.16942	2.38168	2.16965	2.38374	2.24292
XM_005092110.2	0.550315	NA	NA	XP_005092167.1	RNA-binding protein MEX3B-like	K15686	M9T4I7	MEX3C	MEX3C variant 2 (RNA-binding E3 ubiquitin-protein ligase MEX3C)	5.29051	5.34963	5.09158	5.07438	5.04991	4.96075	5.08984
XM_013079111.1	0.284457	NA	NA	XP_012934565.1	conserved oligomeric Golgi complex subunit 1-like isoform X2	K20288	E9PBL8	COG1	Conserved oligomeric Golgi complex subunit 1 (Fragment)	3.52999	3.55449	3.59622	3.59631	3.60459	3.72341	3.56434
XM_013079116.1	0.0360022	NA	NA	XP_012934570.1	synaptotagmin-4-like	K19904	Q9H2B2	SYT4 KIAA1342	Synaptotagmin-4 (Synaptotagmin IV) (SytIV)	9.71386	9.88573	9.63502	9.67973	9.45567	9.49587	9.28614
XM_005092115.2	0.140863	NA	NA	XP_005092172.1	elongator complex protein 1-like	K11373	O95163	ELP1 IKAP IKBKAP	Elongator complex protein 1 (ELP1) (IkappaB kinase complex-associated protein) (IKK complex-associated protein) (p150)	3.61483	3.4214	3.73055	3.79265	3.39158	2.86878	3.79385
XM_005092116.2	0.716212	NA	NA	XP_005092173.1	elongator complex protein 1-like	K11373	O95163	ELP1 IKAP IKBKAP	Elongator complex protein 1 (ELP1) (IkappaB kinase complex-associated protein) (IKK complex-associated protein) (p150)	1.63378	2.21063	1.08911	0.968627	2.35859	2.10111	0.492604
XM_005092117.2	0.000988733	NA	NA	XP_005092174.1	lysine-rich nucleolar protein 1-like		Q1ED39	KNOP1 C16orf88 FAM191A TSG118	Lysine-rich nucleolar protein 1 (Protein FAM191A) (Testis-specific gene 118 protein)	0.909755	0.73027	1.5321	1.39584	1.45526	1.50616	1.64895
XM_005092118.1	0.838204	NA	NA	XP_005092175.1	sideroflexin-1-like		Q9H9B4	SFXN1	Sideroflexin-1 (Tricarboxylate carrier protein) (TCC)	3.78124	3.61585	2.71716	3.61086	3.35428	3.15203	2.82599
XM_013079121.1	0.975194	NA	NA	XP_012934575.1	ATP-dependent RNA helicase SUPV3L1, mitochondrial-like	K17675	Q8IYB8	SUPV3L1 SUV3	ATP-dependent RNA helicase SUPV3L1, mitochondrial (EC 3.6.4.13) (Suppressor of var1 3-like protein 1) (SUV3-like protein 1)	1.1887	1.33035	0.942639	0.846361	1.72116	2.31117	2.18666
XM_005092133.2	0.00283306	P3	UP	XP_005092190.1	galactocerebrosidase-like	K01202	P54803	GALC	Galactocerebrosidase (GALCERase) (EC 3.2.1.46) (Galactocerebroside beta-galactosidase) (Galactosylceramidase) (Galactosylceramide beta-galactosidase)	2.24956	2.24968	2.33285	2.34532	2.65045	2.7468	3.05629
XM_005092180.1	0.976723	NA	NA	XP_005092237.1	acetylcholine receptor subunit beta-like		P11230	CHRNB1 ACHRB CHRNB	Acetylcholine receptor subunit beta	2.74697	2.85777	2.75692	2.51328	2.42291	2.46963	2.51302
XM_013079136.1	0.975194	NA	NA	NA	NA	NA	NA	NA	NA	2.26779	2.80353	2.85328	2.27488	2.87763	1.94933	2.93089
XM_005092138.2	0.0728985	NA	NA	XP_005092195.1	transmembrane 6 superfamily member 1-like		Q9BZW5	TM6SF1	Transmembrane 6 superfamily member 1	1.35501	1.29007	1.54135	1.22758	1.73143	1.47461	1.65563
XM_005092139.2	0.0243494	NA	NA	XP_005092196.1	alpha-aminoadipic semialdehyde synthase, mitochondrial-like	K14157	Q9UDR5	AASS	Alpha-aminoadipic semialdehyde synthase, mitochondrial (LKR/SDH) [Includes: Lysine ketoglutarate reductase (LKR) (LOR) (EC 1.5.1.8), Saccharopine dehydrogenase (SDH) (EC 1.5.1.9)]	4.00153	3.99815	3.57201	3.06203	3.70021	3.07229	3.52493
XM_005092141.2	0.878718	NA	NA	XP_005092198.2	F-box/LRR-repeat protein 15-like	K10268	Q9UKC9	FBXL2 FBL2 FBL3	F-box/LRR-repeat protein 2 (F-box and leucine-rich repeat protein 2) (F-box protein FBL2/FBL3)	1.34844	1.45048	1.44581	1.40111	1.49789	1.53144	1.67288
XM_013079144.1	1.49204e-11	P2	UP	XP_012934598.1	uncharacterized protein LOC101860479	K22750	Q8WU03	GLYATL2	Glycine N-acyltransferase-like protein 2 (EC 2.3.1.13) (Acyl-CoA:glycine N-acyltransferase-like protein 2)	3.87629	3.64307	3.86015	4.02227	4.30172	4.98441	5.04489
XM_005092144.2	0.0839105	NA	NA	XP_005092201.1	putative pre-mRNA-splicing factor ATP-dependent RNA helicase PRP1	K12820	O43143	DHX15 DBP1 DDX15	Pre-mRNA-splicing factor ATP-dependent RNA helicase DHX15 (EC 3.6.4.13) (ATP-dependent RNA helicase #46) (DEAH box protein 15)	4.75515	4.77921	4.67484	4.70379	4.73836	4.74486	4.83043
XR_220156.2	0.600934	NA	NA	NA	NA	NA	NA	NA	NA	1.46757	1.63423	1.305	1.34807	1.68428	1.70197	1.48551
XM_005092145.2	0.972104	NA	NA	XP_005092202.1	ribonuclease H2 subunit A-like isoform X2	K10743	O75792	RNASEH2A RNASEHI RNHIA	Ribonuclease H2 subunit A (RNase H2 subunit A) (EC 3.1.26.4) (Aicardi-Goutieres syndrome 4 protein) (AGS4) (RNase H(35)) (Ribonuclease HI large subunit) (RNase HI large subunit) (Ribonuclease HI subunit A)	3.31506	3.33874	3.42852	3.11074	3.01266	2.98189	3.09628
XM_005092147.2	0.923545	NA	NA	XP_005092204.1	glycine--tRNA ligase-like	K01880	P41250	GARS	Glycine--tRNA ligase (EC 3.6.1.17) (EC 6.1.1.14) (Diadenosine tetraphosphate synthetase) (AP-4-A synthetase) (Glycyl-tRNA synthetase) (GlyRS)	4.89656	5.13142	4.96261	4.90798	4.97988	4.94541	5.0003
XM_005092148.2	0.232115	NA	NA	XP_005092205.1	uncharacterized protein LOC101861939		Q96CK0	ZNF653 ZIP67	Zinc finger protein 653 (67 kDa zinc finger protein) (Zinc finger protein Zip67)	1.96979	1.90064	1.82801	1.8167	1.60295	1.77825	1.57999
XM_005092149.2	0.886079	NA	NA	XP_005092206.1	serendipity locus protein H-1-like		Q96PE6	ZIM3 ZNF657	Zinc finger imprinted 3 (Zinc finger protein 657)	2.233	2.69029	2.00637	2.20574	2.40378	2.25968	2.50458
XM_005092152.2	0.798814	NA	NA	XP_005092209.1	ARL14 effector protein-like isoform X1		Q8N8R7	ARL14EP ARF7EP C11orf46	ARL14 effector protein (ARF7 effector protein)	1.72141	2.06083	1.57113	1.26835	1.86596	1.34971	1.93424
XM_005092155.2	0.562635	NA	NA	XP_005092212.1	ankyrin repeat family A protein 2-like	K21486	Q9H9E1	ANKRA2 ANKRA	Ankyrin repeat family A protein 2 (RFXANK-like protein 2)	3.27706	2.83899	3.62078	3.09074	2.42543	2.39427	2.47339
XM_013079149.1	0.963629	NA	NA	XP_012934603.1	ankyrin repeat family A protein 2-like	K21486	Q9H9E1	ANKRA2 ANKRA	Ankyrin repeat family A protein 2 (RFXANK-like protein 2)	3.38913	3.59639	2.49733	2.76638	3.29788	2.99412	3.29771
XM_005092158.2	0.0475456	NA	NA	XP_005092215.1	kinesin-like protein KIF20B isoform X2	K10402	O95235	KIF20A MKLP2 RAB6KIFL	Kinesin-like protein KIF20A (GG10_2) (Mitotic kinesin-like protein 2) (MKlp2) (Rab6-interacting kinesin-like protein) (Rabkinesin-6)	1.16394	1.16354	1.46386	1.40481	1.47783	1.40845	1.65166
XM_005092163.2	0.468653	NA	NA	XP_005092220.1	uncharacterized protein LOC101864367 isoform X1		A0A087WYF1	LAMA2	Laminin subunit alpha-2	2.73158	2.08826	3.48309	3.33517	3.63266	3.99214	4.4647
XM_005092164.2	0.632549	NA	NA	XP_005092221.1	tubulin gamma-1 chain	K10389	P23258	TUBG1 TUBG	Tubulin gamma-1 chain (Gamma-1-tubulin) (Gamma-tubulin complex component 1) (GCP-1)	2.40974	2.28924	2.46182	2.39144	2.22106	2.36004	2.31206
XM_005092165.2	0.0176166	NA	NA	XP_005092222.1	protein FAM134C-like		Q86VR2	RETREG3 FAM134C	Reticulophagy regulator 3	1.58348	1.50103	1.84997	1.9507	1.83335	2.1548	2.06952
XM_005092166.2	0.0581744	NA	NA	XP_005092223.1	calmodulin-A-like	K02183	E7EMB3	CALM2	Calmodulin-2	4.23143	3.67768	4.10481	4.67289	4.96166	7.05378	6.45927
XM_005092171.2	0.974544	NA	NA	XP_005092228.1	uncharacterized protein LOC101846194 isoform X2		H7C450	CCDC142	Coiled-coil domain-containing protein 142 (Fragment)	1.00858	1.00266	1.02157	1.06639	1.00158	0.983179	0.818261
XR_220157.2	0.48152	NA	NA	NA	NA	NA	NA	NA	NA	6.45984	6.69918	6.24872	6.19218	6.13393	5.98865	6.06087
XM_005092172.2	0.170228	NA	NA	XP_005092229.2	DDRGK domain-containing protein 1-like		Q96HY6	DDRGK1 C20orf116 UFBP1	DDRGK domain-containing protein 1 (Dashurin) (UFM1-binding and PCI domain-containing protein 1)	3.76338	3.63385	3.61649	3.60778	3.7749	3.51437	3.86408
XM_005092173.2	0.256711	NA	NA	XP_005092230.1	spermine oxidase-like	K12259	Q9NWM0	SMOX C20orf16 SMO UNQ3039/PRO9854	Spermine oxidase (EC 1.5.3.16) (Polyamine oxidase 1) (PAO-1) (PAOh1)	3.3937	3.324	3.3927	3.32194	3.24153	3.47731	3.35812
XM_005092186.2	0.169781	NA	NA	NA	NA	NA	NA	NA	NA	0.627719	0.473901	0.471956	0.532843	0.624235	1.01026	1.1496
XM_005092187.2	0.507472	NA	NA	XP_005092244.2	nucleoporin p58/p45-like	K14307	Q9BVL2	NUP58 KIAA0410 NUPL1	Nucleoporin p58/p45 (58 kDa nucleoporin) (Nucleoporin-like protein 1)	5.94762	5.72795	5.72722	5.75255	5.84022	5.82514	5.91926
XM_005092188.2	0.028784	NA	NA	XP_005092245.2	uncharacterized protein LOC101850937		H0YA93	N4BP2	NEDD4-binding protein 2 (Fragment)	4.46824	4.63325	4.63614	4.81578	4.67881	5.12536	4.70049
XM_005092192.2	0.0209936	NA	NA	XP_005092249.2	protein archease-like		A8K0B5	ZBTB8OS	Protein archease (cDNA FLJ75987, highly similar to Homo sapiens zinc finger and BTB domain containing 8 opposite strand (ZBTB8OS), mRNA)	4.08928	4.11648	4.06106	4.08624	4.35233	4.1137	4.48249
XM_013079168.1	0.0454758	NA	NA	XP_012934622.1	NF-kappa-B essential modulator-like		A0A087WUW6	IKBKG	NF-kappa-B essential modulator	1.56249	1.35896	1.63626	1.7477	1.60131	1.8864	1.80461
XM_005092194.2	0.395135	NA	NA	XP_005092251.1	probable NADH dehydrogenase [ubiquinone] 1 alpha subcomplex subunit 12	K11352	Q9UI09	NDUFA12 DAP13	NADH dehydrogenase [ubiquinone] 1 alpha subcomplex subunit 12 (13 kDa differentiation-associated protein) (Complex I-B17.2) (CI-B17.2) (CIB17.2) (NADH-ubiquinone oxidoreductase subunit B17.2)	7.16469	7.29083	7.26558	7.15591	7.17946	7.12365	7.02329
XM_005092195.2	0.999992	NA	NA	XP_005092252.1	RNA exonuclease 4-like	K18327	Q9GZR2	REXO4 PMC2 XPMC2H	RNA exonuclease 4 (EC 3.1.-.-) (Exonuclease XPMC2) (Prevents mitotic catastrophe 2 protein homolog) (hPMC2)	3.6414	3.71926	3.75738	3.57816	3.78149	3.15947	3.39157
XM_005092198.2	0.00127004	P4	DOWN	XP_005092255.1	quinone oxidoreductase-like protein 2 homolog		Q53FA7	TP53I3 PIG3	Quinone oxidoreductase PIG3 (EC 1.-.-.-) (Tumor protein p53-inducible protein 3) (p53-induced gene 3 protein)	2.70498	2.62992	2.31558	2.41833	2.17843	1.86288	2.11244
XM_013079172.1	0.916124	NA	NA	NA	NA	NA	NA	NA	NA	1.61679	1.68766	1.77019	1.63771	1.58723	1.71298	1.68985
XM_005092199.2	0.231583	NA	NA	XP_005092256.1	twinfilin-2-A-like	K08870	Q6IBS0	TWF2 PTK9L MSTP011	Twinfilin-2 (A6-related protein) (hA6RP) (Protein tyrosine kinase 9-like) (Twinfilin-1-like protein)	3.48275	3.12954	3.28231	3.42797	3.05985	3.29767	3.29704
XM_013079173.1	0.0137971	NA	NA	XP_012934627.1	dedicator of cytokinesis protein 4-like	K05727	Q8N1I0	DOCK4 KIAA0716	Dedicator of cytokinesis protein 4	1.82204	1.65657	1.91455	2.11336	1.67514	2.09364	1.99054
XM_005092223.2	0.297172	NA	NA	XP_005092280.1	dedicator of cytokinesis protein 4-like	K05727	H0Y599	DOCK4	Dedicator of cytokinesis protein 4 (Fragment)	1.05812	0.809537	0.796281	1.4046	1.24231	1.72995	1.15424
XM_005092201.2	0.264124	NA	NA	NA	NA	NA	NA	NA	NA	1.1411	1.17172	1.31602	1.30906	1.24173	1.45117	1.32445
XM_005092202.2	0.177641	NA	NA	XP_005092259.1	39S ribosomal protein L2, mitochondrial-like	K02886	Q5T653	MRPL2 CGI-22	39S ribosomal protein L2, mitochondrial (L2mt) (MRP-L2) (Mitochondrial large ribosomal subunit protein uL2m)	4.24185	4.42231	4.27447	3.94592	4.0963	3.97627	4.01689
XM_005092204.2	0.357172	NA	NA	XP_005092261.1	kelch-like protein 36		Q8N4N3	KLHL36 C16orf44	Kelch-like protein 36	1.67384	2.1266	1.86256	1.71216	1.69414	1.37453	1.60174
XM_005092207.2	0.379948	NA	NA	XP_005092264.1	YY1-associated factor 2-like	K11468	Q8IY57	YAF2	YY1-associated factor 2	3.39112	2.96855	3.12962	2.90238	3.07774	3.17148	2.97596
XM_005092210.2	0.894934	NA	NA	XP_005092267.1	sugar phosphate exchanger 3-like isoform X2	K03447	Q8NCC5	SLC37A3 SPX3	Sugar phosphate exchanger 3 (Solute carrier family 37 member 3)	0.754558	1.12728	1.18949	1.14013	1.32594	1.65145	1.96985
XM_013079178.1	0.0185436	NA	NA	XP_012934632.1	interferon regulatory factor 2-like	K10155	H3BQH6	IRF8	Interferon regulatory factor 8 (Fragment)	1.18742	1.44153	2.21544	2.46578	1.92454	2.46121	1.99646
XR_220162.2	0.0577482	NA	NA	NA	NA	NA	NA	NA	NA	0.863607	0.482936	0.687122	1.23448	0.888458	0.819661	1.30995
XM_013079183.1	0.110254	NA	NA	XP_012934637.1	trans-1,2-dihydrobenzene-1,2-diol dehydrogenase-like	K00078	Q9UQ10	DHDH 2DD	Trans-1,2-dihydrobenzene-1,2-diol dehydrogenase (EC 1.3.1.20) (D-xylose 1-dehydrogenase) (D-xylose-NADP dehydrogenase) (EC 1.1.1.179) (Dimeric dihydrodiol dehydrogenase) (Hum2DD)	2.59581	2.90748	3.07898	2.98898	2.77194	3.02347	3.34775
XM_005092212.2	0.0487517	NA	NA	XP_005092269.1	cytosolic non-specific dipeptidase-like isoform X2	K08660	Q96KP4	CNDP2 CN2 CPGL HEL-S-13 PEPA	Cytosolic non-specific dipeptidase (EC 3.4.13.18) (CNDP dipeptidase 2) (Carnosine dipeptidase II) (Epididymis secretory protein Li 13) (Glutamate carboxypeptidase-like protein 1) (Peptidase A)	2.94608	2.99735	2.87218	3.36619	2.98487	2.75983	2.47224
XM_013079160.1	0.381531	NA	NA	XP_012934614.1	LOW QUALITY PROTEIN: AP-2 complex subunit alpha-2-like	K11824	O94973	AP2A2 ADTAB CLAPA2 HIP9 HYPJ KIAA0899	AP-2 complex subunit alpha-2 (100 kDa coated vesicle protein C) (Adaptor protein complex AP-2 subunit alpha-2) (Adaptor-related protein complex 2 subunit alpha-2) (Alpha-adaptin C) (Alpha2-adaptin) (Clathrin assembly protein complex 2 alpha-C large chain) (Huntingtin yeast partner J) (Huntingtin-interacting protein 9) (HIP-9) (Huntingtin-interacting protein J) (Plasma membrane adaptor HA2/AP2 ada…	2.13236	2.43097	2.37455	2.59945	2.33107	2.41326	1.91814
XM_013079163.1	0.524403	NA	NA	XP_012934617.1	kinesin-like protein KIF21B	K10395	H0YI78	KIF21A	Kinesin-like protein KIF21A (Fragment)	1.20743	1.26929	1.58656	1.27995	1.40819	1.91437	1.33454
XM_005092233.2	0.943853	NA	NA	XP_005092290.1	DALR anticodon-binding domain-containing protein 3-like		Q5D0E6	DALRD3	DALR anticodon-binding domain-containing protein 3	1.96977	1.95902	1.81746	1.91238	1.85097	2.01108	1.90012
XM_005092235.2	0.118169	NA	NA	XP_005092292.1	phytanoyl-CoA dioxygenase, peroxisomal-like	K00477	O14832	PHYH PAHX	Phytanoyl-CoA dioxygenase, peroxisomal (EC 1.14.11.18) (Phytanic acid oxidase) (Phytanoyl-CoA alpha-hydroxylase) (PhyH)	3.34861	3.29728	3.20339	3.26977	3.47812	3.07812	3.47049
XM_005092236.2	0.125342	NA	NA	XP_005092293.1	zinc finger protein 761-like		Q9NYT6	ZNF226	Zinc finger protein 226	1.74525	1.7161	1.60125	1.45956	1.5374	1.8183	1.76222
XM_005092244.1	0.237694	NA	NA	NA	NA	NA	NA	NA	NA	2.61696	2.71806	2.41086	2.42663	2.27707	2.11799	1.86519
XM_005092252.2	0.251565	NA	NA	XP_005092309.1	mitochondrial import inner membrane translocase subunit TIM44-like isoform X1	K17804	O43615	TIMM44 MIMT44 TIM44	Mitochondrial import inner membrane translocase subunit TIM44	1.81528	2.36687	2.48106	1.97602	2.23042	1.98666	1.5755
XM_013079189.1	0.980436	NA	NA	XP_012934643.1	mitochondrial import inner membrane translocase subunit TIM44-like isoform X2	K17804	O43615	TIMM44 MIMT44 TIM44	Mitochondrial import inner membrane translocase subunit TIM44	3.74075	3.90606	3.91632	3.82365	3.78152	3.76019	3.82394
XM_013079190.1	0.117205	NA	NA	XP_012934644.1	programmed cell death protein 4-like	K16865	Q53EL6	PDCD4 H731	Programmed cell death protein 4 (Neoplastic transformation inhibitor protein) (Nuclear antigen H731-like) (Protein 197/15a)	6.31461	6.14675	5.97696	5.9761	6.17717	6.07843	6.14301
XM_013079197.1	0.0146687	NA	NA	NA	NA	NA	NA	NA	NA	1.15476	1.36899	1.10913	1.18096	1.30541	0.683836	1.11325
XM_013079192.1	0.918463	NA	NA	XP_012934646.1	serine/arginine repetitive matrix protein 1-like isoform X2		Q9HCM4	EPB41L5 KIAA1548	Band 4.1-like protein 5	0.723411	0.471714	0.964359	0.798689	0.535115	1.55754	0.491993
XM_013079196.1	0.000624026	P2	UP	XP_012934650.1	band 4.1-like protein 5 isoform X6		Q9HCM4	EPB41L5 KIAA1548	Band 4.1-like protein 5	3.08031	2.874	2.9753	2.94068	3.14255	2.99601	3.47145
XM_005092258.2	2.36395e-06	P4	DOWN	XP_005092315.1	neuroglobin-like isoform X1	K21893	Q9NPG2	NGB	Neuroglobin	4.13943	4.14818	3.62612	3.68004	3.41066	3.1368	2.76057
XM_005092257.2	0.00345385	NA	NA	XP_005092314.1	neuroglobin-like isoform X1	K21893	Q9NPG2	NGB	Neuroglobin	1.84364	2.53817	2.18587	1.63468	1.44256	1.49601	1.73465
XM_005092259.1	0.477753	NA	NA	XP_005092316.1	neuroglobin-like isoform X2	K21893	Q9NPG2	NGB	Neuroglobin	2.09932	2.32627	2.63891	2.44256	2.45324	1.65706	1.26484
XM_005092260.2	0.0767406	NA	NA	XP_005092317.1	neuroglobin-like isoform X3	K21893	Q9NPG2	NGB	Neuroglobin	1.86011	2.12384	1.60522	1.11011	1.87726	2.04589	2.02786
XM_005092265.2	0.469463	NA	NA	NA	NA	NA	NA	NA	NA	2.68843	2.36338	1.78498	1.93722	1.91233	2.11446	1.81017
XM_005092296.2	0.146103	NA	NA	XP_005092353.1	procollagen C-endopeptidase enhancer 1-like	K14616	Q9UKZ9	PCOLCE2 PCPE2 UNQ250/PRO287	Procollagen C-endopeptidase enhancer 2 (Procollagen COOH-terminal proteinase enhancer 2) (PCPE-2) (Procollagen C-proteinase enhancer 2)	2.03048	2.27368	2.05074	1.23228	1.96402	1.58687	1.55613
XM_005092266.2	0.483696	NA	NA	XP_005092323.1	nuclear hormone receptor FTZ-F1-like	K08027	O00482	NR5A2 B1F CPF FTF	Nuclear receptor subfamily 5 group A member 2 (Alpha-1-fetoprotein transcription factor) (B1-binding factor) (hB1F) (CYP7A promoter-binding factor) (Hepatocytic transcription factor) (Liver receptor homolog 1) (LRH-1)	1.97783	2.03231	1.86314	1.79171	1.85363	2.0948	1.83667
XM_005092267.2	0.932268	NA	NA	XP_005092324.1	voltage-dependent calcium channel gamma-5 subunit-like	K04870	Q9UF02	CACNG5	Voltage-dependent calcium channel gamma-5 subunit (Neuronal voltage-gated calcium channel gamma-5 subunit) (Transmembrane AMPAR regulatory protein gamma-5) (TARP gamma-5)	2.18381	2.13999	1.92488	1.91917	2.00418	2.20136	2.11517
XM_005092273.2	0.998672	NA	NA	XP_005092330.1	85/88 kDa calcium-independent phospholipase A2-like isoform X2	K16343	O60733	PLA2G6 PLPLA9	85/88 kDa calcium-independent phospholipase A2 (CaI-PLA2) (EC 3.1.1.4) (Group VI phospholipase A2) (GVI PLA2) (Intracellular membrane-associated calcium-independent phospholipase A2 beta) (iPLA2-beta) (Patatin-like phospholipase domain-containing protein 9) (PNPLA9)	2.06971	2.76032	2.42002	1.91385	1.94863	2.40932	2.18013
XM_005092274.2	0.999992	NA	NA	NA	NA	NA	NA	NA	NA	3.36449	3.39679	3.2786	3.35672	3.31677	3.19025	3.25502
XM_005092275.2	1.65724e-07	P4	DOWN	XP_005092332.1	tetraspanin-15-like		O95858	TSPAN15 NET7 TM4SF15 UNQ677/PRO1311	Tetraspanin-15 (Tspan-15) (Tetraspan NET-7) (Transmembrane 4 superfamily member 15)	6.72229	6.77163	6.43833	6.06872	5.89822	5.78646	5.49659
XM_005092276.2	0.886976	NA	NA	XP_005092333.1	coiled-coil domain-containing protein 6-like isoform X1	K09288	Q16204	CCDC6 D10S170 TST1	Coiled-coil domain-containing protein 6 (Papillary thyroid carcinoma-encoded protein) (Protein H4)	1.12496	1.07227	1.27384	1.36873	1.18007	1.09789	1.11233
XM_005092277.2	0.746822	NA	NA	NA	NA	NA	NA	NA	NA	2.74741	2.2514	2.13043	2.27818	2.63552	1.73345	2.29646
XM_005092279.2	0.141571	NA	NA	XP_005092336.1	hypoxia-inducible factor 1-alpha inhibitor-like	K18055	Q9NWT6	HIF1AN FIH1	Hypoxia-inducible factor 1-alpha inhibitor (EC 1.14.11.30) (EC 1.14.11.n4) (Factor inhibiting HIF-1) (FIH-1) (Hypoxia-inducible factor asparagine hydroxylase)	1.86977	1.57893	1.48084	1.34864	1.48918	1.36949	1.14851
XM_005092281.2	0.794385	NA	NA	XP_005092338.1	golgin subfamily A member 4-like isoform X2		Q6WCQ1	MPRIP KIAA0864 MRIP RHOIP3	Myosin phosphatase Rho-interacting protein (M-RIP) (Rho-interacting protein 3) (RIP3) (p116Rip)	2.37775	2.09317	2.01965	1.77988	1.88921	2.236	1.94012
XM_005092284.2	0.909559	NA	NA	XP_005092341.1	eukaryotic translation initiation factor 3 subunit D-like	K03251	O15371	EIF3D EIF3S7	Eukaryotic translation initiation factor 3 subunit D (eIF3d) (Eukaryotic translation initiation factor 3 subunit 7) (eIF-3-zeta) (eIF3 p66)	6.91946	6.9176	6.96436	6.83719	6.87677	6.85619	6.89307
XM_005092286.2	0.000183956	P4	DOWN	XP_005092343.1	cytochrome b-c1 complex subunit 2, mitochondrial-like isoform X2	K00415	P22695	UQCRC2	Cytochrome b-c1 complex subunit 2, mitochondrial (Complex III subunit 2) (Core protein II) (Ubiquinol-cytochrome-c reductase complex core protein 2)	7.66612	7.81615	7.54008	7.38219	7.31433	7.22039	7.11989
XM_005092287.2	0.111654	NA	NA	XP_005092344.1	uncharacterized protein LOC101852753		A0A0C4DGF2	KLHL6	Kelch-like protein 6 (Fragment)	1.45967	1.89943	3.05219	4.56404	4.41689	4.64464	4.43062
XM_005092301.2	0.318886	NA	NA	XP_005092358.1	mediator of RNA polymerase II transcription subunit 27-like	K15170	Q6P2C8	MED27 CRSP34 CRSP8	Mediator of RNA polymerase II transcription subunit 27 (Cofactor required for Sp1 transcriptional activation subunit 8) (CRSP complex subunit 8) (Mediator complex subunit 27) (P37 TRAP/SMCC/PC2 subunit) (Transcriptional coactivator CRSP34)	4.54702	4.53172	4.401	4.0915	4.28249	4.24554	4.25683
XM_005092302.2	0.184303	NA	NA	XP_005092359.1	tetraspanin-33-like	K17346	Q86UF1	TSPAN33 PEN	Tetraspanin-33 (Tspan-33) (Penumbra) (hPen) (Proerythroblast new membrane)	4.77783	4.69903	4.46796	4.47073	4.66353	4.30336	4.70327
XM_005092303.2	0.35185	NA	NA	XP_005092360.1	ankyrin repeat and KH domain-containing protein 1-like		Q12955	ANK3	Ankyrin-3 (ANK-3) (Ankyrin-G)	5.57081	5.65833	5.31863	5.35703	5.28003	5.29574	5.24078
XM_005092304.2	0.321444	NA	NA	XP_005092361.1	serine/threonine-protein phosphatase 6 regulatory ankyrin repeat subunit A-like		A0A1B0GWF6	EHMT1	Histone-lysine N-methyltransferase EHMT1 (Fragment)	4.57732	4.64156	4.60957	4.55215	4.56371	4.69614	4.69517
XM_005092305.2	0.608257	NA	NA	XP_005092362.1	26S proteasome non-ATPase regulatory subunit 11-like	K03036	O00231	PSMD11	26S proteasome non-ATPase regulatory subunit 11 (26S proteasome regulatory subunit RPN6) (26S proteasome regulatory subunit S9) (26S proteasome regulatory subunit p44.5)	6.82734	6.88063	6.76443	6.70567	6.77395	6.57674	6.62026
XR_001184637.1	0.00560057	NA	NA	NA	NA	NA	NA	NA	NA	8.26891	7.03554	7.36467	6.74894	7.4951	7.32338	7.69855
XM_013079213.1	0.0197027	NA	NA	XP_012934667.1	1-phosphatidylinositol 4,5-bisphosphate phosphodiesterase epsilon-1-like	K05860	Q9P212	PLCE1 KIAA1516 PLCE PPLC	1-phosphatidylinositol 4,5-bisphosphate phosphodiesterase epsilon-1 (EC 3.1.4.11) (Pancreas-enriched phospholipase C) (Phosphoinositide phospholipase C-epsilon-1) (Phospholipase C-epsilon-1) (PLC-epsilon-1)	2.61795	2.35516	2.35075	2.65448	2.59644	2.4713	2.60791
XM_005092308.2	0.0917492	NA	NA	XP_005092365.1	proteasome subunit alpha type-4-like	K02728	H0YL69	PSMA4	Proteasome subunit alpha type (EC 3.4.25.1) (Fragment)	8.3135	8.2178	8.2609	7.99185	8.08347	7.9288	7.91653
XM_005092309.2	9.16764e-08	P4	DOWN	XP_005092366.1	ubiquitin-conjugating enzyme E2 variant 1-like	K10704	Q13404	UBE2V1 CROC1 UBE2V UEV1 P/OKcl.19	Ubiquitin-conjugating enzyme E2 variant 1 (UEV-1) (CROC-1) (TRAF6-regulated IKK activator 1 beta Uev1A)	8.34881	8.4988	8.26309	8.12284	8.04564	7.78886	7.80252
XM_005092311.2	0.0428965	NA	NA	XP_005092368.1	cyclin-dependent kinase 10-like	K02449	Q15131	CDK10	Cyclin-dependent kinase 10 (EC 2.7.11.22) (Cell division protein kinase 10) (Serine/threonine-protein kinase PISSLRE)	4.12158	4.12516	4.07003	3.56217	3.94741	3.89949	3.88344
XM_013079212.1	0.940444	NA	NA	NA	NA	NA	NA	NA	NA	1.57961	2.4776	2.92505	2.73406	1.92652	2.61087	2.7373
XM_005092313.2	0.0402324	NA	NA	XP_005092370.1	bridging integrator 3-like	K20120	Q9NQY0	BIN3	Bridging integrator 3	3.3535	2.9927	3.06045	3.20189	3.03128	3.17666	3.36203
XM_005092319.2	0.562635	NA	NA	XP_005092376.1	limbic system-associated membrane protein-like isoform X4		Q14982	OPCML IGLON1 OBCAM	Opioid-binding protein/cell adhesion molecule (OBCAM) (OPCML) (Opioid-binding cell adhesion molecule) (IgLON family member 1)	6.24233	6.59166	6.11099	5.96776	5.81684	6.15232	5.78502
XM_005092318.2	0.753826	NA	NA	XP_005092375.1	limbic system-associated membrane protein-like isoform X3		Q9P121	NTM IGLON2 NT UNQ297/PRO337	Neurotrimin (hNT) (IgLON family member 2)	3.80787	4.73574	4.3137	3.78366	3.76432	3.24941	2.7601
XM_005092317.2	0.681872	NA	NA	XP_005092374.1	limbic system-associated membrane protein-like isoform X2		Q14982	OPCML IGLON1 OBCAM	Opioid-binding protein/cell adhesion molecule (OBCAM) (OPCML) (Opioid-binding cell adhesion molecule) (IgLON family member 1)	2.54827	1.63434	1.98803	1.34554	1.19798	1.85373	1.44403
XM_005092316.2	0.463537	NA	NA	XP_005092373.1	limbic system-associated membrane protein-like isoform X1		Q9P121	NTM IGLON2 NT UNQ297/PRO337	Neurotrimin (hNT) (IgLON family member 2)	5.10903	4.9699	4.75669	4.40756	4.43154	4.70198	4.65282
XM_005092322.2	4.12507e-05	P2	UP	XP_005092379.1	BTB/POZ domain-containing protein 6-like	K10478	Q9Y2F9	BTBD3 KIAA0952	BTB/POZ domain-containing protein 3	2.45565	1.98456	2.12451	2.5098	2.38385	2.59596	2.9768
XM_005092323.2	0.450302	NA	NA	XP_005092380.1	gamma-tubulin complex component 4-like	K16571	Q9UGJ1	TUBGCP4 76P GCP4	Gamma-tubulin complex component 4 (GCP-4) (hGCP4) (Gamma-ring complex protein 76 kDa) (h76p) (hGrip76)	2.2085	2.43038	2.33035	2.39751	2.19236	1.85488	2.15478
XM_005092326.2	0.450442	NA	NA	XP_005092383.1	threonine synthase-like 2	K06037	Q86YJ6	THNSL2	Threonine synthase-like 2 (TSH2) (EC 4.2.3.-) (Secreted osteoclastogenic factor of activated T-cells) (SOFAT)	2.72336	3.02568	2.83008	2.70309	3.11077	2.53199	3.75414
XM_005092325.2	0.824622	NA	NA	XP_005092382.1	threonine synthase-like 2	K06037	Q86YJ6	THNSL2	Threonine synthase-like 2 (TSH2) (EC 4.2.3.-) (Secreted osteoclastogenic factor of activated T-cells) (SOFAT)	3.11213	2.38342	2.51541	2.32022	2.44599	2.8907	1.27123
XM_005092329.2	0.000412943	P4	DOWN	NA	NA	NA	NA	NA	NA	4.50817	4.49228	4.16992	3.9041	3.91607	3.60573	3.71289
[truncated: 10,377 more rows]
