# Supplementary material for: Changes in Metabolism and Proteostasis Drive Aging Phenotype in Aplysia californica Sensory Neurons
Source: Front Aging Neurosci. 2020 Sep 15;12:573764. doi: 10.3389/fnagi.2020.573764 (PMC7522570; doi:10.3389/fnagi.2020.573764)
Supplement: Supplementary file 5 [file Table_5.xlsx]

## Sheet: Suplemental_BLASTx_Results
Supplementary Table 5. Results of BLASTx alignment of Aplysia californica RefSeq reference transcriptome onto the UniProt Homo sapiens reference proteome (UP000005640) via the BLAST+ command line tool. Only the top hit with a minimum e-value of 10-3 was selected for each reference transcript.
Ac_gi	Ac_ref_Tx	UniProt_db	Entry	Entry_name	pident	length	mismatch	gapopen	qstart	qend	sstart	send	evalue	bitscore
524863969	XM_005088767.1	sp	P12074	CX6A1_HUMAN	46.38	69	34	2	366	572	44	109	4e-14	67.8
871204238	XM_005088768.2	sp	O00400	ACATN_HUMAN	58.24	467	187	4	466	1857	85	546	4e-168	502
871204241	XM_005088769.2	sp	O00400	ACATN_HUMAN	58.24	467	187	4	416	1807	85	546	7e-170	503
871204249	XM_005088773.2	tr	A0A3B3IRI5	A0A3B3IRI5_HUMAN	50	58	29	0	354	527	2	59	2e-11	62.4
871204704	XM_005088905.2	sp	Q6UVY6	MOXD1_HUMAN	42.77	166	95	0	34	531	317	482	3e-40	150
871204250	XM_005088776.2	sp	O95336	6PGL_HUMAN	46.46	254	127	3	861	1595	1	254	6e-64	217
871204256	XM_005088778.2	sp	O95295	SNAPN_HUMAN	50	126	58	1	1429	1791	9	134	2e-31	124
871204260	XM_005088780.2	sp	Q9NQX5	NPDC1_HUMAN	44.96	129	67	4	510	893	181	306	4e-17	84
871204258	XM_005088779.2	tr	J3KTH4	J3KTH4_HUMAN	36.36	66	40	2	504	698	57	121	2e-05	47.4
871204263	XM_005088782.2	sp	Q6P1J9	CDC73_HUMAN	61.13	548	181	11	43	1641	1	531	0	631
871204268	XM_013088327.1	sp	Q92535	PIGC_HUMAN	42.61	284	162	1	138	989	7	289	4e-70	225
871204265	XM_013088000.1	sp	Q92535	PIGC_HUMAN	42.61	284	162	1	136	987	7	289	4e-70	225
871204271	XM_013088810.1	sp	Q49AG3	ZBED5_HUMAN	30.86	81	54	1	459	701	273	351	0.0004	44.3
524864004	XM_005088784.1	sp	Q01658	NC2B_HUMAN	75.61	123	30	0	98	466	8	130	8e-52	176
524864007	XM_005088785.1	sp	Q01658	NC2B_HUMAN	75.61	123	30	0	93	461	8	130	5e-52	177
871204277	XM_013090293.1	tr	X6RKW4	X6RKW4_HUMAN	46.83	378	173	6	122	1171	26	403	2e-82	283
871204285	XM_005088786.2	sp	Q6DKK2	TTC19_HUMAN	31.18	279	166	5	332	1165	96	349	2e-29	122
871204282	XM_005088787.2	sp	Q0P6D6	CCD15_HUMAN	52.78	72	34	0	1265	1480	855	926	2e-19	95.5
871204282	XM_005088787.2	sp	Q0P6D6	CCD15_HUMAN	34.68	124	76	3	80	439	19	141	3e-05	48.9
871204287	XM_005088788.2	sp	Q9BTM9	URM1_HUMAN	64	100	36	0	142	441	2	101	2e-39	139
871204290	XM_005088789.2	sp	Q5VTL8	PR38B_HUMAN	80.31	193	38	0	233	811	45	237	9e-65	233
871204292	XM_013091408.1	tr	X6RGP5	X6RGP5_HUMAN	48.48	460	222	5	4331	5692	163	613	3e-134	454
871204298	XM_013091473.1	tr	X6RGP5	X6RGP5_HUMAN	48.48	460	222	5	4331	5692	163	613	3e-134	454
871204295	XM_013091442.1	tr	X6RGP5	X6RGP5_HUMAN	48.48	460	222	5	4331	5692	163	613	3e-134	454
871204303	XM_013091509.1	tr	X6RGP5	X6RGP5_HUMAN	48.48	460	222	5	4331	5692	163	613	4e-134	454
871204321	XM_005088794.2	sp	Q9NRR6	INP5E_HUMAN	43.18	447	232	7	1587	2900	200	633	2e-111	375
871204322	XM_005088795.2	sp	Q9NRR6	INP5E_HUMAN	43.55	434	228	6	1587	2861	200	625	3e-113	374
871204709	XM_013085605.1	sp	Q9WJR5	POK19_HUMAN	30.17	116	74	2	523	849	646	761	1e-06	52.4
871204324	XM_005088796.2	tr	H3BQH6	H3BQH6_HUMAN	41.28	109	61	2	361	684	7	113	4e-20	91.7
871204327	XM_005088797.2	sp	Q9H7Z7	PGES2_HUMAN	46.74	291	140	8	330	1190	98	377	3e-80	263
871204712	XM_005088798.2	sp	Q5TZF3	ANR45_HUMAN	35.86	198	122	2	235	816	47	243	9e-35	131
871204329	XM_005088802.2	sp	Q9Y2M5	KLH20_HUMAN	83.16	570	96	0	338	2047	40	609	0	1003
871204337	XM_005088805.2	sp	P53816	PA216_HUMAN	38.89	126	70	2	315	689	11	130	3e-20	90.5
871204335	XM_005088804.2	sp	P53816	PA216_HUMAN	38.89	126	70	2	204	578	11	130	2e-20	90.5
871204339	XM_005088807.2	sp	Q86Y79	PTH_HUMAN	42.13	216	106	7	6	641	6	206	7e-38	134
871204369	XM_005088910.2	sp	Q5JU67	CF157_HUMAN	37.4	484	260	10	385	1788	36	492	2e-75	262
871204346	XM_005088810.2	sp	Q7Z6M1	RABEK_HUMAN	35.01	417	220	5	820	2067	5	371	6e-75	250
871204344	XM_005088809.2	sp	Q7Z6M1	RABEK_HUMAN	35.01	417	220	5	802	2049	5	371	5e-75	250
871204342	XM_005088808.2	sp	Q7Z6M1	RABEK_HUMAN	35.01	417	220	5	784	2031	5	371	5e-75	250
871204354	XM_005088811.2	sp	Q7Z6M1	RABEK_HUMAN	35.01	417	220	5	477	1724	5	371	6e-76	250
871204715	XM_013085701.1	sp	Q96DM1	PGBD4_HUMAN	24.8	383	219	10	154	1107	116	494	2e-27	115
871204371	XM_005088812.2	sp	Q86UD0	SAPC2_HUMAN	33.33	195	121	4	1275	1832	200	394	6e-21	97.1
871204371	XM_005088812.2	sp	Q86UD0	SAPC2_HUMAN	57.89	76	32	0	219	446	20	95	2e-20	95.9
871204373	XM_005088912.2	sp	Q8TDX7	NEK7_HUMAN	82.64	242	42	0	417	1142	31	272	2e-144	424
871204375	XM_013079980.1	tr	A0A087WXK5	A0A087WXK5_HUMAN	55.49	975	389	9	5748	8561	1441	2407	0	1045
871204375	XM_013079980.1	tr	A0A087WXK5	A0A087WXK5_HUMAN	53.89	950	379	10	2559	5390	467	1363	0	1033
871204375	XM_013079980.1	tr	A0A087WXK5	A0A087WXK5_HUMAN	34.37	387	218	8	7488	8552	983	1365	2e-54	213
871204375	XM_013079980.1	tr	A0A087WXK5	A0A087WXK5_HUMAN	42.55	235	131	2	4242	4934	2081	2315	5e-46	186
871204375	XM_013079980.1	tr	A0A087WXK5	A0A087WXK5_HUMAN	35.43	175	106	5	804	1313	54	226	8e-09	63.2
871204384	XM_013080036.1	sp	Q6YP21	KAT3_HUMAN	50.93	430	206	3	144	1424	22	449	9e-150	467
871204766	XM_013086846.1	sp	Q03167	TGBR3_HUMAN	27.05	403	235	15	863	2029	456	813	6e-15	80.9
871204766	XM_013086846.1	sp	Q03167	TGBR3_HUMAN	25.11	231	143	6	14	649	157	376	1e-08	60.5
871204769	XM_005088813.2	sp	Q86UP6	CUZD1_HUMAN	29.55	88	59	2	1049	1312	180	264	0.0008	43.5
871204719	XM_013085752.1	sp	Q8NCE0	SEN2_HUMAN	47.85	186	87	3	5377	5934	287	462	1e-48	184
871204719	XM_013085752.1	sp	Q8NCE0	SEN2_HUMAN	38.67	75	42	3	427	651	8	78	0.0002	47
871204387	XM_013080070.1	tr	J3KPR9	J3KPR9_HUMAN	25.25	305	183	6	430	1227	112	410	2e-17	86.3
524864065	XM_005088814.1	sp	P14927	QCR7_HUMAN	37.93	116	65	2	50	397	3	111	6e-20	84
871204391	XM_013080181.1	sp	Q9H2Y9	SO5A1_HUMAN	25.77	485	301	8	1547	2824	262	746	4e-34	142
871204391	XM_013080181.1	sp	Q9H2Y9	SO5A1_HUMAN	38.24	68	42	0	479	682	148	215	2e-06	53.1
325297133	NM_001204647.1	sp	Q96RD6	PANX2_HUMAN	23.12	186	125	6	118	654	61	235	0.0009	42.7
871204395	XM_005088815.2	sp	Q9Y6R1	S4A4_HUMAN	41.77	960	492	16	427	3252	97	1007	0	665
871204403	XM_013080322.1	sp	Q9Y6R1	S4A4_HUMAN	41.83	961	489	17	427	3249	97	1007	0	666
871204400	XM_013080274.1	sp	Q9Y6R1	S4A4_HUMAN	41.77	960	492	16	322	3147	97	1007	0	665
871204406	XM_013080370.1	sp	Q13231	CHIT1_HUMAN	36.87	396	226	6	407	1561	6	388	8e-80	265
871204410	XM_005088817.2	tr	K7EKF8	K7EKF8_HUMAN	38.4	125	70	4	3151	3513	3	124	9e-21	94.7
871204418	XM_005088822.2	sp	P55786	PSA_HUMAN	58.4	863	350	6	253	2817	48	909	0	992
871204413	XM_005088819.2	sp	P55786	PSA_HUMAN	58.4	863	350	6	178	2742	48	909	0	990
871204416	XM_005088820.2	sp	P55786	PSA_HUMAN	58.4	863	350	6	855	3419	48	909	0	992
871204424	XM_005088821.2	sp	P55786	PSA_HUMAN	58.4	863	350	6	468	3032	48	909	0	993
871204426	XM_013080594.1	sp	P55786	PSA_HUMAN	58.4	863	350	6	133	2697	48	909	0	991
871204429	XM_005088824.2	sp	O75382	TRIM3_HUMAN	23.55	259	160	7	1248	1979	15	250	2e-13	76.3
871204436	XM_005088826.2	sp	Q9C040	TRIM2_HUMAN	23.42	269	159	8	738	1493	15	253	2e-15	82.4
871204439	XM_005088827.2	sp	Q9C040	TRIM2_HUMAN	23.42	269	159	8	307	1062	15	253	3e-15	81.6
871204431	XM_005088825.2	sp	Q9C040	TRIM2_HUMAN	23.42	269	159	8	286	1041	15	253	2e-15	82.4
871204441	XM_005088828.2	sp	O00472	ELL2_HUMAN	43.35	173	82	5	836	1333	195	358	2e-26	117
871204441	XM_005088828.2	sp	O00472	ELL2_HUMAN	40.6	133	75	2	1313	1699	502	634	9e-24	109
871204441	XM_005088828.2	sp	O00472	ELL2_HUMAN	39.88	168	94	4	77	568	9	173	3e-23	107
871204443	XM_005088829.2	sp	Q05823	RN5A_HUMAN	25.11	219	123	7	554	1147	38	236	4e-05	50.4
871204445	XM_005088830.2	sp	Q05823	RN5A_HUMAN	25.11	219	123	7	462	1055	38	236	3e-05	50.8
871204447	XM_005088832.2	sp	P62304	RUXE_HUMAN	85.06	87	13	0	92	352	1	87	5e-49	161
871204449	XM_005088923.2	sp	Q96BA8	CR3L1_HUMAN	60	150	54	2	969	1400	243	392	6e-32	134
871204449	XM_005088923.2	sp	Q96BA8	CR3L1_HUMAN	34.65	101	59	2	228	518	29	126	0.0003	46.6
871204728	XM_005088924.2	sp	P06858	LIPL_HUMAN	28.24	255	130	8	175	810	58	302	2e-17	86.3
871204730	XM_013086000.1	tr	Q96B60	Q96B60_HUMAN	46.72	244	119	5	490	1200	12	251	2e-57	197
871204452	XM_013081088.1	tr	H7BXX0	H7BXX0_HUMAN	22.94	279	173	12	984	1733	1049	1314	7e-06	52.8
871204455	XM_005088833.2	tr	H7BXX0	H7BXX0_HUMAN	22.94	279	173	12	984	1733	1049	1314	5e-06	53.1
871204468	XM_005088837.2	sp	P40305	IFI27_HUMAN	32.05	78	49	1	245	466	40	117	0.0008	40
871204470	XM_005088836.2	sp	P40305	IFI27_HUMAN	30.86	81	52	1	738	968	33	113	9e-05	43.1
871204472	XM_013081419.1	sp	P40305	IFI27_HUMAN	30.86	81	52	1	615	845	33	113	7e-05	43.1
871204475	XM_005088838.2	sp	P05090	APOD_HUMAN	38.15	173	93	6	253	768	27	186	5e-36	132
871204502	XM_013081818.1	sp	Q8TE73	DYH5_HUMAN	63.25	4610	1616	14	808	14412	18	4624	0	5803
871204507	XR_001184784.1	sp	O60563	CCNT1_HUMAN	40	50	29	1	213	359	308	357	0.0003	40.4
871204509	XM_005088840.2	sp	Q9UMY4	SNX12_HUMAN	72.78	169	45	1	308	814	4	171	1e-71	239
871204511	XM_005088843.2	sp	Q9BUN5	CC28B_HUMAN	42.2	109	54	1	312	611	78	186	2e-18	84.3
871204734	XM_013086136.1	tr	E9PG22	E9PG22_HUMAN	55.86	256	113	0	25	792	40	295	4e-76	275
871204734	XM_013086136.1	tr	E9PG22	E9PG22_HUMAN	39.74	78	47	0	2311	2544	500	577	2e-10	67
871204513	XM_005088846.2	sp	P83731	RL24_HUMAN	62.42	157	56	1	16	477	1	157	7e-50	162
871204515	XM_005088847.2	sp	Q8NCJ5	SPRY3_HUMAN	26.54	211	133	8	880	1476	72	272	2e-07	56.6
871204515	XM_005088847.2	sp	Q8NCJ5	SPRY3_HUMAN	30.16	126	84	3	2017	2388	72	195	4e-07	56.2
871204515	XM_005088847.2	sp	Q8NCJ5	SPRY3_HUMAN	32.5	80	53	1	2005	2244	248	326	3e-05	50.1
871204520	XM_013082193.1	sp	Q969J3	BORC5_HUMAN	48.6	179	83	3	241	762	20	194	4e-44	161
871204523	XM_005088849.2	sp	Q969J3	BORC5_HUMAN	48.6	179	83	3	226	747	20	194	3e-44	161
871204526	XM_005088850.2	sp	Q149N8	SHPRH_HUMAN	44.89	1047	544	12	2309	5401	646	1675	0	898
871204526	XM_005088850.2	sp	Q149N8	SHPRH_HUMAN	26.04	434	254	13	224	1438	1	396	7e-20	98.6
871204528	XM_005088851.2	sp	Q13505	MTX1_HUMAN	45.02	311	161	3	19	945	142	444	4e-64	220
871204534	XM_005088932.2	sp	Q96M20	CNBD2_HUMAN	28.14	199	141	1	1061	1651	96	294	3e-18	89.7
871204540	XM_005088855.2	sp	P35858	ALS_HUMAN	25.48	518	317	13	227	1615	39	542	9e-24	107
871204544	XM_005088854.2	sp	Q8WVJ9	TWST2_HUMAN	88.54	96	10	1	1115	1402	61	155	1e-51	177
871204542	XM_005088853.2	sp	Q8WVJ9	TWST2_HUMAN	88.54	96	10	1	1230	1517	61	155	2e-51	177
871204546	XM_005088856.2	sp	Q96MT7	CFA44_HUMAN	32.69	1355	791	28	656	4525	129	1427	0	641
871204550	XM_005088858.2	tr	H7BY00	H7BY00_HUMAN	78.64	103	20	1	751	1059	33	133	2e-47	169
871204552	XM_005088859.2	tr	H7BY00	H7BY00_HUMAN	78.64	103	20	1	790	1098	33	133	2e-47	169
871204548	XM_005088857.2	tr	H7BY00	H7BY00_HUMAN	78.64	103	20	1	708	1016	33	133	2e-47	169
524864159	XM_005088861.1	sp	Q8WWM9	CYGB_HUMAN	33.33	93	61	1	160	435	22	114	2e-08	54.7
871204555	XM_005088865.2	sp	Q8WWM9	CYGB_HUMAN	33.7	92	60	1	138	410	22	113	1e-07	52.8
871204745	XM_013086298.1	sp	Q96NT5	PCFT_HUMAN	26.16	432	291	8	452	1693	33	454	5e-30	124
325296904	NM_001204557.1	tr	A0A0X1KG79	A0A0X1KG79_HUMAN	41.45	509	264	8	175	1683	19	499	3e-110	346
526117318	NM_001280809.1	tr	A0A0X1KG79	A0A0X1KG79_HUMAN	42.39	493	252	7	185	1642	32	499	3e-116	360
325296926	NM_001204560.1	tr	A0A0X1KG79	A0A0X1KG79_HUMAN	50	484	223	4	394	1842	34	499	5e-134	413
871204218	XM_013089342.1	tr	A0A0X1KG79	A0A0X1KG79_HUMAN	49.39	494	221	5	357	1835	34	499	2e-125	405
871204221	XM_013091407.1	tr	A0A0X1KG79	A0A0X1KG79_HUMAN	48.99	494	223	5	357	1835	34	499	5e-125	404
871204224	XM_013079247.1	tr	A0A0X1KG79	A0A0X1KG79_HUMAN	50	484	223	4	357	1805	34	499	3e-128	413
871204227	XM_013079582.1	tr	A0A0X1KG79	A0A0X1KG79_HUMAN	49.56	452	209	4	357	1709	34	467	2e-111	365
871204558	XM_005088866.2	sp	Q14162	SREC_HUMAN	32.46	305	179	16	139	1017	94	383	4e-24	110
871204558	XM_005088866.2	sp	Q14162	SREC_HUMAN	32.61	184	89	9	379	846	239	415	1e-14	79.3
871204558	XM_005088866.2	sp	Q14162	SREC_HUMAN	25.45	224	88	8	565	1014	76	294	1e-06	53.9
871204231	XM_013080948.1	sp	P32297	ACHA3_HUMAN	44.21	484	222	6	1993	3363	34	496	6e-117	382
871204235	XM_013081277.1	sp	P32297	ACHA3_HUMAN	44.21	484	222	6	830	2200	34	496	2e-118	382
526117390	NM_001280828.1	sp	P32297	ACHA3_HUMAN	44.21	484	222	6	160	1530	34	496	2e-125	382
871204560	XM_005088868.2	sp	Q2NKJ3	CTC1_HUMAN	23.13	441	269	12	1962	3203	806	1203	4e-16	85.9
871204562	XM_013083029.1	sp	Q2NKJ3	CTC1_HUMAN	23.13	441	269	12	2139	3380	806	1203	4e-16	85.9
871204565	XM_005088869.2	sp	A5D8W1	CFA69_HUMAN	46.17	888	463	7	209	2869	25	898	0	788
871204568	XM_005088870.2	sp	A5D8W1	CFA69_HUMAN	46	887	465	7	209	2866	25	898	0	786
871204571	XM_005088871.2	sp	A5D8W1	CFA69_HUMAN	46.49	882	463	6	209	2851	25	898	0	795
871204573	XM_005088872.2	tr	J3QSD7	J3QSD7_HUMAN	58.86	474	177	5	2445	3860	699	1156	8e-170	561
871204575	XM_005088873.2	sp	P49441	INPP_HUMAN	40.45	356	182	7	331	1344	45	388	5e-68	229
871204578	XM_005088874.2	sp	P49441	INPP_HUMAN	40.45	356	182	7	297	1310	45	388	4e-68	229
871204580	XM_013083309.1	sp	P49441	INPP_HUMAN	40.45	356	182	7	418	1431	45	388	9e-68	229
871204594	XM_005088878.2	sp	P11233	RALA_HUMAN	83.52	182	30	0	88	633	2	183	6e-97	315
871204586	XM_005088875.2	sp	P11233	RALA_HUMAN	83.52	182	30	0	215	760	2	183	7e-97	315
871204588	XM_005088876.2	sp	P11233	RALA_HUMAN	83.52	182	30	0	320	865	2	183	7e-97	315
871204589	XM_013083474.1	sp	P11233	RALA_HUMAN	83.52	182	30	0	49	594	2	183	1e-96	314
871204592	XM_005088877.2	sp	P11233	RALA_HUMAN	83.52	182	30	0	117	662	2	183	6e-97	315
871204583	XM_005088936.2	sp	Q15648	MED1_HUMAN	36.12	490	288	12	312	1727	18	500	1e-80	280
871204748	XM_005088937.2	sp	Q9UBU7	DBF4A_HUMAN	24.48	339	192	9	341	1318	45	332	1e-12	73.9
871204596	XM_005088879.2	sp	Q6RFH5	WDR74_HUMAN	35.67	328	195	5	836	1819	11	322	1e-63	221
871204773	XM_005088880.2	sp	Q9UH77	KLHL3_HUMAN	29.92	528	345	9	314	1891	40	544	3e-55	202
871204776	XM_013086989.1	sp	Q9Y4C4	MFHA1_HUMAN	29.9	204	129	5	267	872	118	309	2e-11	68.6
871204776	XM_013086989.1	sp	Q9Y4C4	MFHA1_HUMAN	30.39	181	111	6	309	839	57	226	2e-05	48.9
871204601	XM_013083673.1	sp	Q9UJX2	CDC23_HUMAN	53.03	577	260	6	101	1819	28	597	0	590
871204604	XM_005088882.2	sp	Q9H977	WDR54_HUMAN	42.39	335	175	8	157	1119	1	331	7e-83	268
871204607	XM_005088883.2	sp	P52954	LBX1_HUMAN	67.67	133	43	0	1356	1754	80	212	6e-49	179
871204610	XM_005088884.2	sp	Q8IV33	K0825_HUMAN	22.94	924	580	24	455	3160	21	834	4e-55	213
871204610	XM_005088884.2	sp	Q8IV33	K0825_HUMAN	28.19	149	95	4	4166	4597	1119	1260	5e-07	56.2
526117450	NM_001280843.1	sp	P36544	ACHA7_HUMAN	42.15	344	193	2	155	1186	26	363	2e-93	299
871204753	XM_013086454.1	tr	S4R3S5	S4R3S5_HUMAN	46.5	157	82	2	3172	3639	133	288	1e-30	127
871204623	XM_013084103.1	sp	P98161	PKD1_HUMAN	24.46	781	482	27	4328	6613	1722	2413	1e-32	141
871204623	XM_013084103.1	sp	P98161	PKD1_HUMAN	22.95	475	307	13	4301	5710	1376	1796	2e-17	91.3
871204623	XM_013084103.1	sp	P98161	PKD1_HUMAN	23.78	328	203	11	4832	5725	901	1211	7e-13	75.9
871204623	XM_013084103.1	sp	P98161	PKD1_HUMAN	24.85	326	202	10	4829	5722	985	1295	5e-12	73.2
871204623	XM_013084103.1	sp	P98161	PKD1_HUMAN	21.6	699	442	25	3716	5725	926	1547	2e-11	71.2
871204623	XM_013084103.1	sp	P98161	PKD1_HUMAN	22.15	289	197	9	2087	2923	1597	1867	1e-06	55.5
871204623	XM_013084103.1	sp	P98161	PKD1_HUMAN	25.44	283	182	8	2306	3136	1749	2008	2e-05	51.2
871204619	XM_005088889.2	sp	Q8TDX9	PK1L1_HUMAN	25.68	697	432	20	1221	3278	1352	1973	3e-60	233
871204619	XM_005088889.2	sp	Q8TDX9	PK1L1_HUMAN	26.29	715	465	16	3858	5900	2127	2813	3e-51	202
871204619	XM_005088889.2	sp	Q8TDX9	PK1L1_HUMAN	26.9	145	100	1	396	830	1147	1285	2e-10	68.2
871204779	XR_001185179.1	tr	H0YCQ2	H0YCQ2_HUMAN	49.21	63	30	2	48	236	14	74	1e-08	55.5
871204632	XM_013084241.1	sp	Q9NQW7	XPP1_HUMAN	54.62	617	266	5	146	1957	4	619	0	687
871204627	XM_013084166.1	sp	Q9NQW7	XPP1_HUMAN	54.62	617	266	5	289	2100	4	619	0	686
871204630	XM_005088890.2	sp	Q9NQW7	XPP1_HUMAN	54.62	617	266	5	62	1873	4	619	0	686
871204637	XM_005088892.2	sp	Q13057	COASY_HUMAN	38.74	555	312	8	51	1640	5	556	1e-109	360
871204635	XM_005088891.2	sp	Q13057	COASY_HUMAN	38.74	555	312	8	145	1734	5	556	1e-109	360
871204639	XM_005088893.2	sp	Q13057	COASY_HUMAN	36.05	466	266	9	145	1455	5	467	3e-77	257
871204641	XM_013084432.1	sp	Q96M20	CNBD2_HUMAN	30.49	223	143	4	2084	2737	83	298	6e-19	93.6
871204649	XM_005088894.2	sp	P50443	S26A2_HUMAN	30.45	683	410	13	1259	3265	86	717	7e-85	295
871204654	XM_005088895.2	sp	P50443	S26A2_HUMAN	30.45	683	410	13	541	2547	86	717	3e-85	295
871204651	XM_013084558.1	sp	P50443	S26A2_HUMAN	30.45	683	410	13	296	2302	86	717	8e-86	296
871204656	XM_013084660.1	tr	E9PCM2	E9PCM2_HUMAN	29.88	569	349	8	103	1686	114	673	2e-72	261
871204659	XM_013084720.1	sp	Q9UIA9	XPO7_HUMAN	74	1096	271	9	26	3298	1	1087	0	1638
871204662	XM_013084753.1	sp	Q9UIA9	XPO7_HUMAN	74.2	1093	271	8	26	3289	1	1087	0	1644
524864237	XM_005088899.1	sp	Q8NFP4	MDGA1_HUMAN	43.44	122	62	4	1	354	803	921	2e-20	99
871204673	XM_005088900.2	tr	Q5RGS4	Q5RGS4_HUMAN	41.39	302	155	5	280	1173	1	284	5e-62	221
871204675	XM_013085010.1	sp	O60494	CUBN_HUMAN	29.55	132	80	4	329	691	1145	1274	3e-06	50.1
871204675	XM_013085010.1	sp	O60494	CUBN_HUMAN	27.08	96	68	1	359	646	3514	3607	2e-05	47.4
871204675	XM_013085010.1	sp	O60494	CUBN_HUMAN	28.92	83	59	0	389	637	2463	2545	4e-05	46.6
871204675	XM_013085010.1	sp	O60494	CUBN_HUMAN	38.71	62	38	0	362	547	1282	1343	0.0001	45.1
871204675	XM_013085010.1	sp	O60494	CUBN_HUMAN	37.29	59	36	1	386	559	1748	1806	0.0001	44.7
871204675	XM_013085010.1	sp	O60494	CUBN_HUMAN	24.79	117	85	3	344	691	2217	2331	0.0006	42.7
871204678	XM_013085062.1	sp	P46100	ATRX_HUMAN	58.82	425	164	6	4298	5545	1477	1899	3e-137	485
871204678	XM_013085062.1	sp	P46100	ATRX_HUMAN	59.11	269	97	2	5840	6631	2001	2261	3e-89	328
871204678	XM_013085062.1	sp	P46100	ATRX_HUMAN	50.93	108	52	1	455	775	169	276	1e-32	142
871204684	XM_013085149.1	sp	Q8WTV0	SCRB1_HUMAN	31.31	313	188	8	1926	2822	14	313	1e-36	149
871204684	XM_013085149.1	sp	Q8WTV0	SCRB1_HUMAN	32.76	116	71	2	3159	3491	319	432	2e-13	76.3
871204681	XM_005088951.2	sp	Q8WTV0	SCRB1_HUMAN	31.31	313	188	8	1928	2824	14	313	1e-36	149
871204681	XM_005088951.2	sp	Q8WTV0	SCRB1_HUMAN	32.76	116	71	2	3161	3493	319	432	2e-13	76.3
871205160	XM_005088959.2	sp	Q9UIK4	DAPK2_HUMAN	53.44	320	146	2	190	1140	14	333	8e-118	358
871205157	XM_005088958.2	sp	Q9UIK4	DAPK2_HUMAN	53.44	320	146	2	349	1299	14	333	4e-117	358
871205153	XM_005088957.2	sp	Q9UIK4	DAPK2_HUMAN	53.44	320	146	2	436	1386	14	333	8e-117	358
871205150	XM_013091485.1	sp	Q9UIK4	DAPK2_HUMAN	53.44	320	146	2	1561	2511	14	333	4e-113	358
871204781	XM_013087107.1	sp	Q9NXF1	TEX10_HUMAN	22.71	621	409	19	393	2159	47	628	4e-28	124
871204786	XM_013087159.1	sp	Q86WI1	PKHL1_HUMAN	36.16	4223	2458	92	143	12346	30	4169	0	2252
871204789	XM_005088961.2	sp	Q99853	FOXB1_HUMAN	89	100	11	0	459	758	1	100	6e-58	202
871204791	XM_013087234.1	sp	Q99853	FOXB1_HUMAN	89	100	11	0	234	533	1	100	2e-58	202
871205166	XM_005089058.2	sp	Q6P093	ADCL2_HUMAN	24.77	327	177	14	229	1020	59	379	2e-10	63.9
871204807	XM_005088962.2	sp	Q9BU70	TRMO_HUMAN	59.31	145	59	0	387	821	23	167	6e-56	201
871204807	XM_005088962.2	sp	Q9BU70	TRMO_HUMAN	38.46	104	62	2	1614	1925	323	424	1e-16	84.3
871204797	XM_005088964.2	sp	Q9NVE4	CCD87_HUMAN	44.74	152	78	2	2861	3307	681	829	2e-29	128
871204797	XM_005088964.2	sp	Q9NVE4	CCD87_HUMAN	24.18	244	129	5	1700	2413	423	616	8e-15	80.9
871204794	XM_005088963.2	sp	Q9NVE4	CCD87_HUMAN	44.74	152	78	2	3001	3447	681	829	2e-29	128
871204794	XM_005088963.2	sp	Q9NVE4	CCD87_HUMAN	24.18	244	129	5	1840	2553	423	616	8e-15	80.9
871204799	XM_013087347.1	sp	Q9NVE4	CCD87_HUMAN	44.74	152	78	2	2989	3435	681	829	2e-29	128
871204799	XM_013087347.1	sp	Q9NVE4	CCD87_HUMAN	24.58	240	129	4	1840	2541	423	616	2e-16	86.3
871204802	XM_005088965.2	sp	Q9NVE4	CCD87_HUMAN	44.74	152	78	2	2953	3399	681	829	2e-29	128
871204802	XM_005088965.2	sp	Q9NVE4	CCD87_HUMAN	24.18	244	129	5	1792	2505	423	616	8e-15	81.3
871204804	XM_013087435.1	sp	Q9NVE4	CCD87_HUMAN	44.74	152	78	2	2941	3387	681	829	2e-29	128
871204804	XM_013087435.1	sp	Q9NVE4	CCD87_HUMAN	24.58	240	129	4	1792	2493	423	616	2e-16	86.3
871204809	XM_005088966.2	sp	O43614	OX2R_HUMAN	30.77	364	212	12	1562	2623	48	381	8e-26	114
871204812	XM_005088967.2	sp	O43614	OX2R_HUMAN	31.37	357	212	11	1562	2602	48	381	5e-28	120
871204817	XM_005088973.2	sp	Q9H8M1	CQ10B_HUMAN	62.94	170	55	2	265	768	61	224	2e-65	224
871204831	XM_005088975.2	sp	Q8N3I7	BBS5_HUMAN	73.16	339	91	0	38	1054	3	341	0	555
871204838	XM_013088031.1	sp	Q9BUQ8	DDX23_HUMAN	70.36	668	188	3	1087	3087	161	819	0	922
871204833	XM_005088976.2	sp	Q9BUQ8	DDX23_HUMAN	70.36	668	188	3	1077	3077	161	819	0	922
871204841	XM_013088059.1	sp	Q9BUQ8	DDX23_HUMAN	70.36	668	188	3	411	2411	161	819	0	922
871204835	XM_013088001.1	sp	Q9BUQ8	DDX23_HUMAN	70.36	668	188	3	488	2488	161	819	0	922
871204844	XM_013088090.1	sp	Q9BUQ8	DDX23_HUMAN	70.36	668	188	3	496	2496	161	819	0	922
871204849	XM_005088978.2	sp	A8MTZ0	BBIP1_HUMAN	51.56	64	29	1	592	777	22	85	1e-12	66.6
871204847	XM_005088979.2	sp	Q9Y4X5	ARI1_HUMAN	31.4	242	127	8	1966	2673	174	382	5e-27	118
871204851	XM_005088980.2	sp	Q9Y4X5	ARI1_HUMAN	30.74	244	129	7	1896	2609	174	383	2e-25	113
871204853	XM_005088981.2	sp	Q7Z6J8	UBE3D_HUMAN	25.55	407	198	16	373	1524	63	387	2e-16	82.4
871205108	XM_013091400.1	tr	E7EW16	E7EW16_HUMAN	22.69	216	139	7	55	669	89	287	0.0002	42.7
524864563	XM_005089060.1	sp	Q96MB7	HARB1_HUMAN	23.27	202	138	4	64	660	114	301	1e-09	59.3
871204856	XM_013088350.1	sp	Q10472	GALT1_HUMAN	49.52	525	247	11	1941	3488	36	551	1e-166	510
871204859	XM_005089062.2	tr	H7BZG2	H7BZG2_HUMAN	46	50	22	1	987	1136	8	52	2e-05	44.3
871205113	XM_013091415.1	sp	Q10472	GALT1_HUMAN	46.78	419	200	11	4	1212	138	549	7e-115	374
871205116	XM_005089065.2	tr	F2Z2M7	F2Z2M7_HUMAN	54.44	90	41	0	625	894	99	188	3e-25	102
871205118	XM_005089066.2	sp	Q10472	GALT1_HUMAN	43.93	519	229	13	1018	2424	43	549	3e-130	418
871204862	XM_013088437.1	sp	Q9H9P8	L2HDH_HUMAN	25	260	169	10	14	727	94	349	1e-08	58.9
871204865	XM_005089068.2	sp	P02794	FRIH_HUMAN	35.71	210	93	3	408	1037	6	173	6e-22	94.7
871205175	XM_005089069.2	sp	P02792	FRIL_HUMAN	27.78	126	84	2	275	631	4	129	9e-09	55.5
871205120	XM_005088984.2	sp	P11473	VDR_HUMAN	26.59	425	258	13	184	1365	22	423	6e-32	134
871204868	XM_005088985.2	sp	P57054	PIGP_HUMAN	47.97	123	63	1	345	713	27	148	2e-36	139
871204873	XM_013088620.1	sp	Q99614	TTC1_HUMAN	60.56	180	71	0	603	1142	112	291	5e-69	233
871204870	XM_013088574.1	sp	Q9Y2I9	TBC30_HUMAN	55.47	375	147	4	487	1563	76	446	1e-124	391
871204904	XM_013089104.1	sp	Q86XP3	DDX42_HUMAN	66.51	627	197	5	326	2170	89	714	0	829
871204902	XM_005089000.2	sp	Q86XP3	DDX42_HUMAN	66.51	627	197	5	276	2120	89	714	0	828
871204913	XM_013089234.1	sp	Q10472	GALT1_HUMAN	61.66	566	199	5	149	1846	3	550	0	728
871204910	XM_013089203.1	sp	Q10472	GALT1_HUMAN	59.01	583	200	8	149	1885	3	550	0	691
871204907	XM_013089168.1	sp	Q10472	GALT1_HUMAN	60.82	582	194	5	149	1894	3	550	0	723
871204930	XM_013089509.1	sp	P68431	H31_HUMAN	80.14	141	20	2	273	686	1	136	1e-69	216
871204927	XM_013089466.1	sp	P68431	H31_HUMAN	80.14	141	20	2	277	690	1	136	1e-69	216
871204924	XM_013089423.1	sp	P68431	H31_HUMAN	80.14	141	20	2	274	687	1	136	1e-69	216
871204921	XM_013089383.1	sp	P68431	H31_HUMAN	80.14	141	20	2	277	690	1	136	1e-69	216
871204919	XM_005089003.2	sp	P68431	H31_HUMAN	80.14	141	20	2	278	691	1	136	1e-69	216
871204933	XM_005089004.2	sp	Q9H3G5	CPVL_HUMAN	30.89	450	268	16	265	1536	42	474	6e-49	182
871204938	XM_013089681.1	sp	Q5TDP6	LGSN_HUMAN	29.97	317	205	6	14	925	182	494	1e-35	139
871204935	XM_013089626.1	sp	Q5TDP6	LGSN_HUMAN	32.74	223	129	7	30	653	278	494	7e-27	117
871204944	XM_005089005.2	sp	P51157	RAB28_HUMAN	64.13	223	76	2	325	990	1	220	9e-92	296
871204947	XM_013089841.1	sp	P11021	BIP_HUMAN	67.38	607	195	2	906	2723	31	635	0	843
871204950	XM_013089896.1	sp	Q9NP72	RAB18_HUMAN	66.82	217	36	1	110	760	2	182	2e-89	292
871204953	XM_005089007.2	sp	Q9NP72	RAB18_HUMAN	80.11	181	36	0	109	651	2	182	6e-96	310
871204955	XM_005089008.2	sp	O94804	STK10_HUMAN	60.56	284	112	0	1158	2009	25	308	3e-110	382
871204955	XM_005089008.2	sp	O94804	STK10_HUMAN	41.28	436	250	5	3306	4607	521	952	7e-74	272
871204957	XM_005089009.2	sp	Q96GK7	FAH2A_HUMAN	52.78	288	132	2	127	978	27	314	2e-100	313
871204960	XM_013090097.1	sp	Q8NHE4	VA0E2_HUMAN	44.3	79	40	1	49	285	7	81	2e-12	65.9
871204963	XM_013090154.1	sp	O43301	HS12A_HUMAN	51.79	641	279	6	6387	8276	52	673	0	668
871204966	XM_013090204.1	sp	Q8TC71	MIEAP_HUMAN	23.11	212	135	8	1677	2285	298	490	0.0003	45.4
871205132	XM_013091447.1	sp	Q12870	TCF15_HUMAN	82.14	28	5	0	644	727	74	101	2e-06	48.1
871205135	XM_013091454.1	sp	Q86UF1	TSN33_HUMAN	29.22	243	116	7	88	678	35	267	2e-18	84.3
871204969	XM_013090273.1	sp	Q9NWM0	SMOX_HUMAN	28.98	521	290	14	110	1498	46	544	5e-51	188
871204972	XM_005089011.2	sp	P61587	RND3_HUMAN	48.59	177	89	2	1419	1946	21	196	5e-49	178
871204975	XM_005089012.2	sp	Q9NWM0	SMOX_HUMAN	30.77	520	288	15	112	1509	46	547	6e-56	203
871204983	XM_005089013.2	sp	P61201	CSN2_HUMAN	84.91	444	63	3	233	1558	1	442	0	764
871204980	XM_013090483.1	sp	P61201	CSN2_HUMAN	84.15	448	63	4	193	1530	1	442	0	759
871204978	XM_005089014.2	sp	O95394	AGM1_HUMAN	56.98	523	220	3	594	2156	21	540	0	592
871204987	XM_005089015.2	sp	Q9BX73	TM2D2_HUMAN	63.33	150	55	0	364	813	65	214	6e-48	173
871204985	XM_005089016.2	sp	Q99426	TBCB_HUMAN	50.47	212	104	1	488	1120	18	229	1e-59	208
871204990	XM_005089018.2	tr	A0A087WVP1	A0A087WVP1_HUMAN	25.38	2037	1287	70	339	6314	2204	4052	9e-106	382
871204990	XM_005089018.2	tr	A0A087WVP1	A0A087WVP1_HUMAN	24.68	1471	950	49	420	4748	2025	3365	2e-65	249
871204990	XM_005089018.2	tr	A0A087WVP1	A0A087WVP1_HUMAN	24.59	1391	840	52	579	4568	2174	3416	3e-61	236
871204990	XM_005089018.2	tr	A0A087WVP1	A0A087WVP1_HUMAN	25.9	1367	798	59	450	4277	104	1346	4e-59	229
871204990	XM_005089018.2	tr	A0A087WVP1	A0A087WVP1_HUMAN	24.85	1376	857	49	372	4364	1698	2941	2e-57	223
871204990	XM_005089018.2	tr	A0A087WVP1	A0A087WVP1_HUMAN	26.19	1218	746	45	207	3752	2475	3575	5e-54	212
871204990	XM_005089018.2	tr	A0A087WVP1	A0A087WVP1_HUMAN	24.71	1526	982	55	363	4847	958	2347	2e-46	187
871204990	XM_005089018.2	tr	A0A087WVP1	A0A087WVP1_HUMAN	25.12	836	466	26	2133	4304	774	1561	7e-39	162
871204990	XM_005089018.2	tr	A0A087WVP1	A0A087WVP1_HUMAN	26.15	761	461	32	2211	4334	547	1259	3e-35	149
871204990	XM_005089018.2	tr	A0A087WVP1	A0A087WVP1_HUMAN	26.74	632	386	27	108	1892	644	1235	8e-31	135
871204990	XM_005089018.2	tr	A0A087WVP1	A0A087WVP1_HUMAN	23.94	827	527	30	2496	4838	426	1196	4e-22	106
871204990	XM_005089018.2	tr	A0A087WVP1	A0A087WVP1_HUMAN	25.99	327	207	14	6171	7124	3789	4089	3e-21	103
871204990	XM_005089018.2	tr	A0A087WVP1	A0A087WVP1_HUMAN	23.41	487	301	21	2919	4304	130	569	3e-12	74.3
871204990	XM_005089018.2	tr	A0A087WVP1	A0A087WVP1_HUMAN	23.08	689	422	29	2493	4442	107	726	2e-09	64.7
871204990	XM_005089018.2	tr	A0A087WVP1	A0A087WVP1_HUMAN	21.82	628	381	28	3	1784	1484	2035	3e-08	61.2
871204990	XM_005089018.2	tr	A0A087WVP1	A0A087WVP1_HUMAN	28.3	212	135	5	3726	4343	70	270	1e-06	55.5
871204990	XM_005089018.2	tr	A0A087WVP1	A0A087WVP1_HUMAN	25	172	118	4	1434	1937	96	260	3e-06	54.3
871204993	XM_013090741.1	tr	Q5T6W2	Q5T6W2_HUMAN	53.48	187	81	3	556	1113	34	215	6e-44	165
871205001	XM_013090838.1	tr	Q5T6W2	Q5T6W2_HUMAN	53.48	187	82	2	556	1116	34	215	7e-45	168
871204999	XM_005089019.2	tr	Q5T6W2	Q5T6W2_HUMAN	54.35	184	81	2	555	1103	34	215	8e-46	170
871204996	XM_013090771.1	tr	Q5T6W2	Q5T6W2_HUMAN	54.35	184	82	1	555	1106	34	215	6e-47	174
871205010	XM_013090957.1	tr	Q5T6W2	Q5T6W2_HUMAN	47.55	143	68	4	32	457	79	215	3e-30	124
871205007	XM_013090918.1	tr	Q5T6W2	Q5T6W2_HUMAN	47.55	143	69	3	32	460	79	215	2e-31	127
871205004	XM_013090878.1	tr	Q5T6W2	Q5T6W2_HUMAN	53.48	187	82	2	555	1115	34	215	9e-46	168
871205015	XM_005089021.2	sp	Q6P2C0	WDR93_HUMAN	28.45	601	386	15	517	2292	13	578	7e-52	197
871205013	XM_005089020.2	sp	Q6P2C0	WDR93_HUMAN	28.83	600	386	14	517	2295	13	578	1e-51	196
871205017	XM_005089022.2	sp	Q6P2C0	WDR93_HUMAN	28.74	602	384	15	516	2294	13	578	3e-52	196
871205023	XM_005089026.2	sp	Q9HAS3	S28A3_HUMAN	45.97	546	270	12	489	2093	88	619	6e-133	417
871205021	XM_005089025.2	sp	Q9HAS3	S28A3_HUMAN	45.97	546	270	12	647	2251	88	619	2e-132	417
871205019	XM_005089023.2	sp	Q9HAS3	S28A3_HUMAN	45.6	546	272	10	469	2073	88	619	5e-133	417
871205025	XM_005089027.2	sp	Q9HAS3	S28A3_HUMAN	45.97	546	270	12	435	2039	88	619	4e-133	417
871205028	XM_013091255.1	sp	O00337	S28A1_HUMAN	41	522	287	7	289	1833	5	512	4e-108	345
871205034	XM_005089029.2	sp	Q9HAS3	S28A3_HUMAN	46.55	522	258	9	255	1772	103	619	2e-133	415
524864499	XM_005089028.1	sp	Q9HAS3	S28A3_HUMAN	46.47	538	264	11	51	1631	95	619	2e-135	419
871205038	XM_013091270.1	sp	Q9HAS3	S28A3_HUMAN	45.42	546	276	10	411	2000	103	642	4e-133	412
871205036	XM_005089030.2	sp	Q9HAS3	S28A3_HUMAN	46.08	536	267	10	390	1949	103	632	1e-132	412
871205141	XM_013091464.1	sp	Q9HAS3	S28A3_HUMAN	45.28	530	252	11	316	1857	103	610	7e-122	392
871205041	XM_005089080.2	sp	Q9H814	PHAX_HUMAN	32.54	209	128	5	368	973	112	314	3e-15	80.1
871205046	XM_013091282.1	sp	A2RU49	HYKK_HUMAN	33.43	350	216	6	269	1300	30	368	5e-57	197
871205186	XM_013091532.1	sp	A2RU49	HYKK_HUMAN	33.06	245	153	5	142	855	127	367	5e-36	139
871205058	XM_005089035.2	sp	O94813	SLIT2_HUMAN	23.37	261	145	5	2284	3054	15	224	7e-11	68.2
871205058	XM_005089035.2	sp	O94813	SLIT2_HUMAN	25.52	145	103	2	2320	2739	272	416	9e-06	51.2
871205058	XM_005089035.2	sp	O94813	SLIT2_HUMAN	21.84	206	130	4	2323	2919	506	687	9e-05	48.1
871205060	XM_005089037.2	tr	A0A0S2Z4G6	A0A0S2Z4G6_HUMAN	56.47	278	121	0	317	1150	1	278	2e-62	215
871205144	XM_013091474.1	sp	Q6ZT12	UBR3_HUMAN	40.55	1842	930	36	862	6024	91	1888	0	1327
871205064	XM_005089042.2	sp	Q86WZ0	HEAT4_HUMAN	32.76	641	395	8	1408	3276	335	957	8e-108	372
871205062	XM_005089041.2	sp	Q86WZ0	HEAT4_HUMAN	32.76	641	395	8	1447	3315	335	957	8e-108	372
871205066	XM_005089043.2	sp	Q6JEL2	KLH10_HUMAN	50.79	573	282	0	197	1915	9	581	0	643
871205068	XM_005089044.2	sp	O95299	NDUAA_HUMAN	30.17	295	172	10	299	1168	41	306	5e-34	134
871205073	XM_005089045.2	sp	Q3KNV8	PCGF3_HUMAN	55.6	241	88	3	192	863	1	239	6e-88	274
871205070	XM_013091329.1	sp	Q3KNV8	PCGF3_HUMAN	54.01	237	90	3	192	851	1	235	5e-81	258
871205080	XM_005089046.2	sp	Q9BSM1	PCGF1_HUMAN	48.09	235	110	4	228	923	31	256	1e-58	207
871205075	XM_005089047.2	sp	P41240	CSK_HUMAN	54.5	444	190	5	635	1945	7	445	2e-159	505
871205077	XM_013091340.1	sp	P41240	CSK_HUMAN	54.5	444	190	5	627	1937	7	445	2e-159	505
871205088	XM_005089050.2	sp	P07902	GALT_HUMAN	61.52	343	132	0	256	1284	24	366	7e-157	458
871205082	XM_005089048.2	sp	Q16560	U1SBP_HUMAN	57.49	167	70	1	191	691	1	166	2e-47	174
871205084	XM_005089049.2	sp	Q16560	U1SBP_HUMAN	57.49	167	70	1	52	552	1	166	2e-47	174
871205091	XM_005089052.2	tr	Q5TE64	Q5TE64_HUMAN	29.23	130	79	3	416	805	88	204	2e-10	60.8
871205096	XM_013091373.1	tr	J3KQJ9	J3KQJ9_HUMAN	27.43	288	177	7	2339	3112	810	1095	1e-21	104
871205096	XM_013091373.1	tr	J3KQJ9	J3KQJ9_HUMAN	29.28	263	156	9	3977	4744	302	541	1e-17	90.9
871205096	XM_013091373.1	tr	J3KQJ9	J3KQJ9_HUMAN	28.34	187	125	5	1481	2026	423	605	6e-14	78.6
871205148	XM_005089084.2	tr	H3BRM4	H3BRM4_HUMAN	33.9	354	224	8	1492	2538	208	556	6e-42	164
526117478	NM_001280850.1	tr	A0A1W2PN81	A0A1W2PN81_HUMAN	36.26	455	267	7	233	1579	32	469	5e-82	271
871205099	XM_013091382.1	tr	A0A0X1KG79	A0A0X1KG79_HUMAN	31.02	490	319	7	871	2328	25	499	1e-62	223
871205102	XM_005089054.2	sp	Q9NP87	DPOLM_HUMAN	35.54	332	203	4	59	1045	20	343	8e-53	195
871205102	XM_005089054.2	sp	Q9NP87	DPOLM_HUMAN	45.79	107	50	1	1469	1789	395	493	2e-20	97.4
871205104	XM_005089055.2	sp	Q9NP87	DPOLM_HUMAN	35.54	332	203	4	59	1045	20	343	8e-53	195
871205104	XM_005089055.2	sp	Q9NP87	DPOLM_HUMAN	45.79	107	50	1	1469	1789	395	493	2e-20	97.1
871205106	XM_005089056.2	sp	Q9NY93	DDX56_HUMAN	51.26	554	247	7	161	1807	2	537	9e-180	525
871205189	XM_005089087.2	sp	Q9NW81	DMAC2_HUMAN	37.74	159	89	4	304	771	51	202	7e-25	105
871205191	XM_005089088.2	sp	P63098	CANB1_HUMAN	87.97	158	19	0	96	569	1	158	1e-88	290
871205193	XM_005089089.2	sp	P26641	EF1G_HUMAN	52.4	437	195	3	23	1294	1	437	4e-156	457
871205195	XM_013091555.1	tr	F8WBA3	F8WBA3_HUMAN	55.97	863	334	9	280	2796	47	887	0	913
871205198	XM_005089090.2	tr	E5RGN6	E5RGN6_HUMAN	30.97	113	63	5	510	821	1	107	8e-05	45.1
871205203	XM_013079101.1	sp	Q69YW2	STUM_HUMAN	36.73	98	49	4	3892	4173	47	135	4e-10	62
871205200	XM_005089146.2	sp	Q69YW2	STUM_HUMAN	36.73	98	49	4	3953	4234	47	135	4e-10	62
871205206	XM_005089091.2	sp	Q96C23	GALM_HUMAN	43.15	343	190	5	801	1823	2	341	1e-78	266
871205350	XM_013079363.1	tr	F8VS42	F8VS42_HUMAN	55.81	129	54	1	148	525	134	262	1e-28	120
871205353	XM_013079370.1	tr	F8VS42	F8VS42_HUMAN	89.06	64	7	0	211	402	28	91	5e-31	120
524864627	XM_005089092.1	sp	Q8IYT3	CC170_HUMAN	37.31	670	414	4	416	2425	39	702	4e-101	341
871205211	XM_005089094.2	tr	Q32MN6	Q32MN6_HUMAN	75.1	257	40	3	356	1066	34	286	5e-121	367
871205213	XM_013079130.1	tr	Q32MN6	Q32MN6_HUMAN	75.1	257	40	3	801	1511	34	286	2e-119	367
871205356	XM_013079377.1	sp	Q86X52	CHSS1_HUMAN	28.73	550	301	17	20	1480	218	739	2e-54	199
871205416	XM_013079485.1	sp	Q86X52	CHSS1_HUMAN	50	82	40	1	401	646	85	165	1e-18	86.3
871205413	XM_013079483.1	sp	Q86X52	CHSS1_HUMAN	50	82	40	1	416	661	85	165	2e-18	85.9
871205419	XM_013079488.1	sp	Q86X52	CHSS1_HUMAN	50	82	40	1	477	722	85	165	3e-18	85.5
871205422	XM_013079490.1	sp	Q86X52	CHSS1_HUMAN	50	82	40	1	480	725	85	165	4e-18	85.5
871205407	XM_013079472.1	sp	Q86X52	CHSS1_HUMAN	50	82	40	1	543	788	85	165	4e-18	85.5
871205410	XM_013079476.1	sp	Q86X52	CHSS1_HUMAN	50	82	40	1	546	791	85	165	4e-18	85.5
871205216	XM_005089095.2	sp	Q9Y256	FACE2_HUMAN	46.3	257	123	5	37	783	37	286	4e-59	209
325296836	NM_001204731.1	sp	P50148	GNAQ_HUMAN	81.41	355	66	0	27	1091	5	359	0	615
524864637	XM_005089097.1	sp	Q8TC07	TBC15_HUMAN	44.25	174	92	3	701	1207	378	551	1e-36	145
524864637	XM_005089097.1	sp	Q8TC07	TBC15_HUMAN	27.38	84	61	0	167	418	310	393	2e-08	58.2
871205224	XM_005089098.2	sp	Q8N357	S35F6_HUMAN	37.14	385	203	9	1	1137	1	352	9e-58	209
871205227	XM_005089103.2	tr	E7EUP0	E7EUP0_HUMAN	20.75	318	208	8	2413	3306	947	1240	0.0006	45.1
871205366	XM_013079396.1	tr	A0A0G2JR66	A0A0G2JR66_HUMAN	54.61	141	59	2	52	462	598	737	2e-25	116
871205230	XM_013079164.1	sp	Q2KJY2	KI26B_HUMAN	39.17	120	59	5	4844	5164	126	244	6e-12	72.4
871205369	XM_013079400.1	sp	Q12950	FOXD4_HUMAN	85.42	96	14	0	1760	2047	110	205	4e-50	185
871205241	XM_005089107.2	sp	C9JTQ0	ANR63_HUMAN	35.67	157	99	2	716	1183	18	173	6e-21	96.3
871205429	XM_013079498.1	tr	A0A0A0MRA3	A0A0A0MRA3_HUMAN	38.51	174	106	1	584	63	5269	5441	2e-29	120
871205429	XM_013079498.1	tr	A0A0A0MRA3	A0A0A0MRA3_HUMAN	37.28	169	106	0	569	63	5896	6064	9e-29	117
871205429	XM_013079498.1	tr	A0A0A0MRA3	A0A0A0MRA3_HUMAN	36.31	179	113	1	593	57	5089	5266	3e-27	113
871205429	XM_013079498.1	tr	A0A0A0MRA3	A0A0A0MRA3_HUMAN	36.21	174	111	0	584	63	5624	5797	2e-26	110
871205429	XM_013079498.1	tr	A0A0A0MRA3	A0A0A0MRA3_HUMAN	32.72	162	109	0	593	108	6515	6676	3e-23	101
871205429	XM_013079498.1	tr	A0A0A0MRA3	A0A0A0MRA3_HUMAN	33.15	178	117	2	593	63	5977	6153	6e-23	100
871205429	XM_013079498.1	tr	A0A0A0MRA3	A0A0A0MRA3_HUMAN	31.03	174	120	0	584	63	6429	6602	4e-22	98.2
871205429	XM_013079498.1	tr	A0A0A0MRA3	A0A0A0MRA3_HUMAN	31.43	175	118	2	584	63	6069	6242	4e-21	95.1
871205429	XM_013079498.1	tr	A0A0A0MRA3	A0A0A0MRA3_HUMAN	34.36	163	105	2	542	57	5460	5621	2e-20	92.8
871205429	XM_013079498.1	tr	A0A0A0MRA3	A0A0A0MRA3_HUMAN	27.12	177	129	0	593	63	5532	5708	2e-18	87
871205429	XM_013079498.1	tr	A0A0A0MRA3	A0A0A0MRA3_HUMAN	30.51	177	122	1	593	63	5178	5353	3e-18	86.3
871205429	XM_013079498.1	tr	A0A0A0MRA3	A0A0A0MRA3_HUMAN	28.18	181	130	0	596	54	2919	3099	8e-18	84.7
871205429	XM_013079498.1	tr	A0A0A0MRA3	A0A0A0MRA3_HUMAN	31.28	179	118	1	584	63	6335	6513	1e-17	84.3
871205429	XM_013079498.1	tr	A0A0A0MRA3	A0A0A0MRA3_HUMAN	30.46	174	119	1	584	63	2836	3007	3e-17	83.2
871205429	XM_013079498.1	tr	A0A0A0MRA3	A0A0A0MRA3_HUMAN	26.16	172	127	0	578	63	6160	6331	8e-17	81.6
871205429	XM_013079498.1	tr	A0A0A0MRA3	A0A0A0MRA3_HUMAN	27.95	161	113	2	563	87	6252	6411	1e-16	81.3
871205429	XM_013079498.1	tr	A0A0A0MRA3	A0A0A0MRA3_HUMAN	30.59	170	115	2	569	63	2579	2746	1e-16	81.3
871205429	XM_013079498.1	tr	A0A0A0MRA3	A0A0A0MRA3_HUMAN	29.7	165	114	1	554	60	2759	2921	9e-15	75.1
871205429	XM_013079498.1	tr	A0A0A0MRA3	A0A0A0MRA3_HUMAN	26.16	172	127	0	578	63	5715	5886	1e-14	74.7
871205429	XM_013079498.1	tr	A0A0A0MRA3	A0A0A0MRA3_HUMAN	27.53	178	125	2	584	63	2128	2305	6e-14	72.4
871205429	XM_013079498.1	tr	A0A0A0MRA3	A0A0A0MRA3_HUMAN	28.25	177	126	1	593	63	5355	5530	8e-14	72
871205429	XM_013079498.1	tr	A0A0A0MRA3	A0A0A0MRA3_HUMAN	29.71	175	121	2	584	63	5802	5975	2e-13	71.2
871205429	XM_013079498.1	tr	A0A0A0MRA3	A0A0A0MRA3_HUMAN	27.33	172	122	2	569	57	2404	2573	2e-13	71.2
871205429	XM_013079498.1	tr	A0A0A0MRA3	A0A0A0MRA3_HUMAN	25.56	180	128	2	584	57	3012	3189	2e-12	67.8
871205429	XM_013079498.1	tr	A0A0A0MRA3	A0A0A0MRA3_HUMAN	27.49	171	122	1	569	63	5006	5176	4e-12	66.6
871205429	XM_013079498.1	tr	A0A0A0MRA3	A0A0A0MRA3_HUMAN	29.69	192	115	7	593	72	25382	25571	8e-11	62.8
871205429	XM_013079498.1	tr	A0A0A0MRA3	A0A0A0MRA3_HUMAN	24.43	176	132	1	587	63	2309	2484	4e-10	60.8
871205429	XM_013079498.1	tr	A0A0A0MRA3	A0A0A0MRA3_HUMAN	29.44	197	122	8	599	54	2	196	5e-10	60.5
871205429	XM_013079498.1	tr	A0A0A0MRA3	A0A0A0MRA3_HUMAN	25.28	178	131	1	590	63	2219	2396	5e-10	60.1
871205429	XM_013079498.1	tr	A0A0A0MRA3	A0A0A0MRA3_HUMAN	29.89	174	111	6	587	96	4809	4981	7e-09	57
871205429	XM_013079498.1	tr	A0A0A0MRA3	A0A0A0MRA3_HUMAN	29.23	195	126	8	608	57	2025	2218	3e-08	55.1
871205429	XM_013079498.1	tr	A0A0A0MRA3	A0A0A0MRA3_HUMAN	23.98	171	113	3	566	105	3199	3369	2e-05	46.6
871205429	XM_013079498.1	tr	A0A0A0MRA3	A0A0A0MRA3_HUMAN	24.58	179	116	4	557	60	26743	26915	9e-05	44.3
871205429	XM_013079498.1	tr	A0A0A0MRA3	A0A0A0MRA3_HUMAN	22.67	172	119	4	545	63	3114	3282	0.0002	43.5
871205429	XM_013079498.1	tr	A0A0A0MRA3	A0A0A0MRA3_HUMAN	24.73	182	117	8	566	78	1415	1595	0.0002	43.1
871205429	XM_013079498.1	tr	A0A0A0MRA3	A0A0A0MRA3_HUMAN	35.63	87	49	3	299	57	3495	3580	0.0004	42.4
871205432	XM_013079503.1	sp	Q9Y2C9	TLR6_HUMAN	35.33	167	98	6	51	542	633	792	3e-21	98.2
871205372	XM_013079408.1	sp	O75094	SLIT3_HUMAN	31.4	86	52	2	2546	2785	1362	1446	0.0002	46.6
871205245	XM_005089109.2	tr	D6RBW0	D6RBW0_HUMAN	28.38	370	228	13	147	1199	7	358	1e-30	132
524864660	XM_005089108.1	tr	D6RBW0	D6RBW0_HUMAN	28.38	370	228	13	149	1201	7	358	7e-31	132
871205247	XM_005089110.2	sp	P60866	RS20_HUMAN	82.4	125	16	1	154	528	1	119	1e-65	202
871205252	XM_005089112.2	tr	A0A0C4DFM1	A0A0C4DFM1_HUMAN	65.22	624	196	5	93	1913	6	625	0	788
871205249	XM_005089111.2	sp	Q92544	TM9S4_HUMAN	65.22	624	196	5	124	1944	23	642	0	789
871205376	XM_013079417.1	sp	P04114	APOB_HUMAN	22.58	961	609	29	2	2764	39	904	3e-31	135
871205379	XM_013079421.1	tr	M0R2X1	M0R2X1_HUMAN	27.68	271	178	9	635	1417	193	455	1e-11	68.9
871205254	XM_013079199.1	sp	Q5SRE7	PHYD1_HUMAN	32.05	156	96	4	253	708	113	262	5e-09	59.3
871205382	XM_005089155.2	sp	P22105	TENX_HUMAN	41.45	193	108	1	94	657	4042	4234	1e-46	175
871205257	XM_013079202.1	sp	Q5VX52	SPAT1_HUMAN	40.24	164	87	4	2116	2589	295	453	6e-19	92
871205257	XM_013079202.1	sp	Q5VX52	SPAT1_HUMAN	40.38	104	61	1	550	858	33	136	1e-15	82
871205435	XM_005089116.2	sp	Q8TBY9	CF251_HUMAN	41.1	146	81	3	15	446	1001	1143	3e-24	105
871205437	XM_013079510.1	sp	Q8N4V2	SVOP_HUMAN	41.1	146	86	0	4	441	379	524	6e-33	125
871205440	XM_013079514.1	sp	Q8N4V2	SVOP_HUMAN	50.5	200	90	1	424	1023	62	252	1e-61	209
871205260	XM_005089117.2	sp	Q7KZ85	SPT6H_HUMAN	59.46	1379	530	13	795	4856	207	1581	0	1602
871205262	XM_005089118.2	sp	Q7KZ85	SPT6H_HUMAN	59.46	1379	530	13	788	4849	207	1581	0	1603
871205264	XM_005089119.2	sp	Q8NFA0	UBP32_HUMAN	48.72	1367	615	20	194	4186	1	1317	0	1261
871205264	XM_005089119.2	sp	Q8NFA0	UBP32_HUMAN	52.46	122	55	2	4613	4975	1485	1604	4e-31	135
871205266	XM_005089120.2	sp	Q6NUM9	RETST_HUMAN	41.97	579	326	6	417	2141	31	603	1e-147	450
871205384	XM_013079432.1	sp	Q6NUM9	RETST_HUMAN	40.41	589	319	8	532	2211	21	606	3e-133	417
871205268	XM_005089121.2	sp	Q6NUM9	RETST_HUMAN	39.11	381	223	4	157	1296	238	610	1e-80	271
871205443	XM_005089159.2	sp	Q9BUB5	MKNK1_HUMAN	37.13	342	160	5	1478	2362	44	377	4e-51	189
871205387	XM_013079439.1	sp	Q9BUB5	MKNK1_HUMAN	34.91	338	169	6	1029	1898	44	378	4e-49	180
871205270	XM_005089122.2	sp	O75344	FKBP6_HUMAN	32.39	318	198	7	429	1373	23	326	3e-35	139
871205390	XM_013079442.1	sp	Q9ULK0	GRID1_HUMAN	19.38	227	172	4	1405	2064	613	835	0.0005	44.7
871205274	XM_013079234.1	sp	Q96DY2	DRC10_HUMAN	43.27	275	156	0	931	1755	140	414	9e-56	203
871205274	XM_013079234.1	sp	Q96DY2	DRC10_HUMAN	30.69	101	56	2	211	501	4	94	4e-08	58.2
871205277	XM_005089163.2	sp	Q9ULQ1	TPC1_HUMAN	45.63	756	379	7	175	2370	67	814	0	597
524864773	XM_005089164.1	sp	Q8WXD0	RXFP2_HUMAN	32.87	356	219	6	1909	2961	367	707	4e-41	163
871205281	XM_013079244.1	sp	Q96AY4	TTC28_HUMAN	59.13	1331	524	3	635	4618	54	1367	0	1546
871205281	XM_013079244.1	sp	Q96AY4	TTC28_HUMAN	45.49	587	271	10	4877	6553	1380	1945	4e-139	490
871205284	XM_005089124.2	sp	Q6ZVK1	T179A_HUMAN	25	128	88	5	704	1087	108	227	0.0001	45.1
871205288	XM_005089132.2	sp	O76050	NEUL1_HUMAN	50.91	55	24	2	1560	1718	521	574	1e-10	66.2
871205304	XM_005089134.2	sp	P11473	VDR_HUMAN	40.2	102	61	0	252	557	23	124	1e-22	104
871205304	XM_005089134.2	sp	P11473	VDR_HUMAN	28.9	218	125	4	1293	1910	223	422	2e-08	60.5
871205306	XM_005089135.2	sp	Q9H2C0	GAN_HUMAN	33.33	633	377	12	405	2279	1	596	2e-90	305
871205314	XM_013079292.1	sp	A6NMZ7	CO6A6_HUMAN	28.43	197	134	4	193	783	612	801	4e-16	83.6
871205314	XM_013079292.1	sp	A6NMZ7	CO6A6_HUMAN	23.66	355	234	10	232	1275	439	763	6e-14	76.6
871205314	XM_013079292.1	sp	A6NMZ7	CO6A6_HUMAN	27.98	193	126	6	205	771	994	1177	1e-13	75.5
871205314	XM_013079292.1	sp	A6NMZ7	CO6A6_HUMAN	29.74	195	123	6	205	771	802	988	2e-09	62
871205317	XM_005089137.2	sp	A6NMZ7	CO6A6_HUMAN	28.93	197	133	4	193	783	612	801	1e-16	85.1
871205317	XM_005089137.2	sp	A6NMZ7	CO6A6_HUMAN	23.66	355	234	10	232	1275	439	763	8e-14	76.3
871205317	XM_005089137.2	sp	A6NMZ7	CO6A6_HUMAN	27.98	193	126	6	205	771	994	1177	8e-14	76.3
871205317	XM_005089137.2	sp	A6NMZ7	CO6A6_HUMAN	29.63	189	120	5	220	771	808	988	6e-10	63.5
871205311	XM_013079288.1	sp	A6NMZ7	CO6A6_HUMAN	28.43	197	134	4	954	1544	612	801	7e-16	83.6
871205311	XM_013079288.1	sp	A6NMZ7	CO6A6_HUMAN	24.16	356	231	11	993	2036	439	763	9e-14	77
871205311	XM_013079288.1	sp	A6NMZ7	CO6A6_HUMAN	27.98	193	126	6	966	1532	994	1177	2e-13	75.9
871205311	XM_013079288.1	sp	A6NMZ7	CO6A6_HUMAN	29.74	195	123	6	966	1532	802	988	3e-09	62
871205309	XM_005089136.2	sp	A6NMZ7	CO6A6_HUMAN	28.43	197	134	4	539	1129	612	801	5e-16	83.6
871205309	XM_005089136.2	sp	A6NMZ7	CO6A6_HUMAN	24.16	356	231	11	578	1621	439	763	6e-14	77
871205309	XM_005089136.2	sp	A6NMZ7	CO6A6_HUMAN	27.98	193	126	6	551	1117	994	1177	1e-13	75.9
871205309	XM_005089136.2	sp	A6NMZ7	CO6A6_HUMAN	29.74	195	123	6	551	1117	802	988	2e-09	62
871205319	XM_005089138.2	sp	Q9BX95	SGPP1_HUMAN	41.43	321	180	5	946	1893	123	440	1e-72	253
871205395	XM_013079454.1	sp	Q7Z3Q1	S46A3_HUMAN	22.52	444	318	9	1683	2963	25	459	2e-21	99.8
871205321	XM_005089139.2	sp	Q7Z3Q1	S46A3_HUMAN	23.25	400	297	7	653	1840	26	419	7e-23	104
871205398	XM_005089167.2	sp	P61011	SRP54_HUMAN	83.47	248	40	1	94	837	16	262	2e-154	446
871205324	XM_013079311.1	sp	P61011	SRP54_HUMAN	82.31	503	81	1	139	1623	1	503	0	849
871205445	XM_013079523.1	sp	Q9BUB5	MKNK1_HUMAN	37.57	346	163	7	747	1649	43	380	2e-56	202
871205448	XM_013079525.1	sp	P21941	MATN1_HUMAN	31.47	197	118	9	990	1556	25	212	1e-15	80.5
871205448	XM_013079525.1	sp	P21941	MATN1_HUMAN	28.9	173	111	7	1005	1508	260	425	7e-11	65.5
871205328	XM_005089140.2	sp	P43699	NKX21_HUMAN	44	250	81	14	2254	2928	8	223	3e-32	133
871205331	XM_013079322.1	sp	Q9H0D6	XRN2_HUMAN	64.14	817	271	9	118	2550	1	801	0	1036
871205339	XM_005089142.2	sp	Q0P6H9	TMM62_HUMAN	42.32	501	268	6	464	1954	52	535	3e-133	425
871205344	XM_005089143.2	sp	Q96FX7	TRM61_HUMAN	55.13	263	114	3	179	955	1	263	2e-101	307
871205347	XM_013079355.1	sp	Q8NBN3	TM87A_HUMAN	52.81	392	169	5	805	1962	174	555	2e-127	394
871205456	XM_005089281.2	sp	Q567U6	CCD93_HUMAN	59.33	627	231	6	175	1998	8	629	0	687
871205459	XM_005089176.2	sp	Q9Y5U4	INSI2_HUMAN	79.79	188	38	0	165	728	27	214	6e-104	320
871205461	XM_005089177.2	sp	Q9Y5U4	INSI2_HUMAN	80.54	185	36	0	158	712	27	211	6e-108	316
871205463	XM_013079578.1	sp	Q9Y5U4	INSI2_HUMAN	79.79	188	38	0	196	759	27	214	9e-104	319
871205466	XM_013079583.1	sp	P53597	SUCA_HUMAN	78.88	322	67	1	82	1044	22	343	2e-138	415
871205469	XM_005089182.2	sp	P53597	SUCA_HUMAN	78.88	322	67	1	71	1033	22	343	1e-138	416
871205471	XM_005089181.2	sp	P53597	SUCA_HUMAN	78.88	322	67	1	71	1033	22	343	1e-138	416
871205476	XM_013079600.1	sp	P20340	RAB6A_HUMAN	33.96	212	122	4	183	785	1	205	2e-30	120
871205486	XM_013079616.1	sp	P48751	B3A3_HUMAN	44.57	1059	474	13	2169	5327	249	1200	0	731
871205479	XM_013079608.1	sp	P48751	B3A3_HUMAN	44.57	1059	474	13	2864	6022	249	1200	0	731
871205491	XM_013079624.1	sp	P04920	B3A2_HUMAN	45.77	1051	490	12	2809	5946	234	1209	0	749
871205489	XM_005089184.2	sp	P48751	B3A3_HUMAN	44.09	1082	479	15	2799	5990	227	1200	0	736
871205494	XM_013079625.1	sp	P04920	B3A2_HUMAN	46.09	1037	490	11	2807	5893	234	1209	0	753
871205497	XM_005089188.2	sp	P04920	B3A2_HUMAN	46.09	1037	480	12	2806	5862	234	1209	0	756
871205483	XM_013079612.1	sp	P48751	B3A3_HUMAN	44.57	1059	474	13	2208	5366	249	1200	0	731
871205499	XM_013079632.1	tr	H3BM45	H3BM45_HUMAN	40.28	720	407	10	604	2733	140	846	5e-162	524
871205504	XM_005089190.2	sp	Q96DW6	S2538_HUMAN	49.83	287	138	4	1165	2007	18	304	2e-86	281
871205502	XM_005089189.2	sp	Q96DW6	S2538_HUMAN	50.9	279	131	4	550	1368	26	304	4e-87	278
871205519	XM_005089191.2	sp	Q96NB1	FOPNL_HUMAN	56.14	114	50	0	193	534	1	114	9e-37	135
871205506	XM_013079647.1	sp	O43252	PAPS1_HUMAN	68.67	616	190	1	229	2076	9	621	0	925
871205516	XM_005089197.2	sp	Q9P272	TRM9B_HUMAN	29.36	109	65	4	216	530	48	148	2e-05	48.9
871205510	XM_005089194.2	sp	Q9P272	TRM9B_HUMAN	29.36	109	65	4	725	1039	48	148	2e-05	48.9
871205514	XM_005089198.2	sp	Q9P272	TRM9B_HUMAN	29.36	109	65	4	324	638	48	148	3e-05	48.5
871205512	XM_005089196.2	sp	Q9P272	TRM9B_HUMAN	29.36	109	65	4	314	628	48	148	2e-05	48.5
871205523	XM_013079677.1	sp	Q9UBG0	MRC2_HUMAN	28.28	198	118	7	385	960	326	505	7e-10	61.6
871205527	XM_013079681.1	sp	Q9UM47	NOTC3_HUMAN	30.7	798	429	29	4932	7196	473	1189	5e-63	242
871205527	XM_013079681.1	sp	Q9UM47	NOTC3_HUMAN	28.32	692	355	24	4923	6749	696	1329	4e-45	183
871205527	XM_013079681.1	sp	Q9UM47	NOTC3_HUMAN	29.31	662	325	25	4932	6650	775	1382	9e-44	179
871205527	XM_013079681.1	sp	Q9UM47	NOTC3_HUMAN	31.7	347	187	10	6072	7109	326	623	3e-35	150
871205527	XM_013079681.1	sp	Q9UM47	NOTC3_HUMAN	32.66	346	212	12	6096	7109	102	434	1e-27	125
871205527	XM_013079681.1	sp	Q9UM47	NOTC3_HUMAN	36.73	226	132	6	4932	5606	435	650	2e-26	121
871205527	XM_013079681.1	sp	Q9UM47	NOTC3_HUMAN	32.49	317	152	9	6066	6860	897	1203	2e-26	121
871205527	XM_013079681.1	sp	Q9UM47	NOTC3_HUMAN	30.81	370	222	9	6036	7091	971	1324	1e-22	109
871205527	XM_013079681.1	sp	Q9UM47	NOTC3_HUMAN	34.38	224	140	4	4941	5606	166	384	5e-22	107
871205527	XM_013079681.1	sp	Q9UM47	NOTC3_HUMAN	34.38	320	188	15	6159	7091	43	349	1e-20	102
871205527	XM_013079681.1	sp	Q9UM47	NOTC3_HUMAN	29.12	285	136	9	4908	5615	43	310	8e-18	93.2
871205531	XM_005089199.2	sp	Q96F45	ZN503_HUMAN	42.42	132	71	3	1942	2331	512	640	1e-15	82.4
871205531	XM_005089199.2	sp	Q96F45	ZN503_HUMAN	75	44	4	2	625	735	88	131	2e-07	56.2
871205533	XM_013079693.1	sp	Q86XH1	DRC11_HUMAN	38.33	814	482	11	114	2510	1	809	2e-149	466
871205536	XM_005089201.2	sp	Q7Z5K2	WAPL_HUMAN	39.21	681	354	10	2342	4300	540	1188	2e-115	398
871205538	XM_013079694.1	sp	Q7Z5K2	WAPL_HUMAN	39.21	681	354	10	1938	3896	540	1188	8e-116	398
871205545	XM_005089202.2	sp	O75477	ERLN1_HUMAN	77.27	286	65	0	218	1075	22	307	2e-141	436
871205541	XM_005089204.2	sp	Q9Y3T9	NOC2L_HUMAN	46.03	541	288	3	815	2431	143	681	3e-167	526
871205764	XM_005089206.2	sp	Q8N5C7	DTWD1_HUMAN	39.87	158	89	4	23	478	28	185	3e-28	115
871205764	XM_005089206.2	sp	Q8N5C7	DTWD1_HUMAN	51.55	97	47	0	749	1039	199	295	2e-27	114
871205767	XM_005089205.2	sp	Q8N5C7	DTWD1_HUMAN	39.74	156	88	4	130	579	30	185	1e-27	115
871205767	XM_005089205.2	sp	Q8N5C7	DTWD1_HUMAN	51.55	97	47	0	850	1140	199	295	3e-27	113
871205547	XM_005089216.2	tr	A0A2R8Y358	A0A2R8Y358_HUMAN	30.89	246	164	4	176	901	34	277	1e-27	125
871205571	XM_005089217.2	sp	Q9UFH2	DYH17_HUMAN	60.36	4463	1741	15	217	13554	6	4457	0	5219
871205574	XM_005089219.2	sp	Q6P6C2	ALKB5_HUMAN	74.29	210	54	0	188	817	83	292	6e-99	323
871205584	XM_013079766.1	sp	Q15760	GPR19_HUMAN	27.74	137	97	2	788	1192	68	204	8e-08	57.4
871205589	XM_013079777.1	tr	B4DIW9	B4DIW9_HUMAN	58.47	118	47	1	778	1131	245	360	7e-37	146
871205589	XM_013079777.1	tr	B4DIW9	B4DIW9_HUMAN	32.76	116	76	1	778	1119	592	707	6e-09	59.7
871205589	XM_013079777.1	tr	B4DIW9	B4DIW9_HUMAN	32.8	125	76	4	772	1131	520	641	2e-06	51.6
871205589	XM_013079777.1	tr	B4DIW9	B4DIW9_HUMAN	33.33	117	75	2	778	1128	113	226	5e-06	50.1
871205589	XM_013079777.1	tr	B4DIW9	B4DIW9_HUMAN	30.09	113	77	1	793	1131	84	194	9e-06	49.3
871205589	XM_013079777.1	tr	B4DIW9	B4DIW9_HUMAN	30.77	117	79	1	781	1131	47	161	0.0002	44.7
871205587	XM_005089223.2	sp	Q03154	ACY1_HUMAN	50	400	196	3	240	1430	3	401	3e-140	429
871205753	XM_013080053.1	tr	A0A1B0GU86	A0A1B0GU86_HUMAN	58.62	145	60	0	1080	1514	222	366	9e-53	188
871205753	XM_013080053.1	tr	A0A1B0GU86	A0A1B0GU86_HUMAN	38.89	108	31	1	759	1082	5	77	1e-11	67.8
871205770	XM_013080072.1	sp	P07686	HEXB_HUMAN	23.25	314	184	10	1170	2087	143	407	5e-19	93.2
871205592	XM_005089224.2	sp	P49903	SPS1_HUMAN	72.03	379	99	4	78	1205	1	375	0	574
871205594	XM_005089228.2	sp	Q9Y2M2	SSUH2_HUMAN	35.17	344	213	4	893	1912	16	353	4e-62	214
871205608	XM_005089230.2	sp	Q86XH1	DRC11_HUMAN	52.08	818	382	5	94	2544	1	809	0	758
871205617	XM_005089233.2	sp	P51957	NEK4_HUMAN	74.34	265	68	0	500	1294	9	273	8e-131	434
871205776	XM_013080083.1	tr	C9J9F0	C9J9F0_HUMAN	28.89	90	63	1	232	501	1	89	6e-08	53.1
871205619	XM_013079822.1	sp	Q9Y5J3	HEY1_HUMAN	36.67	120	60	2	738	1094	56	160	3e-17	86.3
871205624	XM_013079828.1	sp	Q9Y5J3	HEY1_HUMAN	36.67	120	60	2	696	1052	56	160	3e-17	86.3
871205622	XM_005089234.2	sp	Q9Y5J3	HEY1_HUMAN	36.67	120	60	2	635	991	56	160	3e-17	86.3
871205649	XM_005089247.2	tr	R4GMQ1	R4GMQ1_HUMAN	28.74	254	157	6	870	1577	588	835	3e-25	113
871205647	XM_005089248.2	tr	R4GMQ1	R4GMQ1_HUMAN	28.74	254	157	6	914	1621	588	835	3e-25	113
871205651	XM_005089250.2	tr	B7Z2C8	B7Z2C8_HUMAN	35.36	478	272	13	2172	3581	27	475	1e-77	272
871205653	XM_013079872.1	tr	B7Z2C8	B7Z2C8_HUMAN	35.36	478	272	13	1642	3051	27	475	9e-78	272
871205662	XM_013079885.1	sp	P49116	NR2C2_HUMAN	47.65	510	231	10	554	2047	108	593	2e-148	454
871205659	XM_013079881.1	sp	P49116	NR2C2_HUMAN	45.92	527	231	10	554	2095	108	593	7e-146	448
871205656	XM_013079877.1	sp	P49116	NR2C2_HUMAN	45.07	537	237	10	554	2143	108	593	4e-143	441
871205665	XM_005089255.2	sp	P49116	NR2C2_HUMAN	45.07	537	237	10	1242	2831	108	593	4e-141	442
871205667	XM_005089253.2	sp	Q5NDL2	EOGT_HUMAN	55.85	487	209	4	765	2219	36	518	0	600
871205675	XM_005089254.2	sp	Q5NDL2	EOGT_HUMAN	55.85	487	209	4	574	2028	36	518	0	600
871205673	XM_005089252.2	sp	Q5NDL2	EOGT_HUMAN	55.85	487	209	4	118	1572	36	518	0	600
871205670	XM_005089251.2	sp	Q5NDL2	EOGT_HUMAN	55.85	487	209	4	152	1606	36	518	0	600
524864963	XM_005089258.1	sp	Q92611	EDEM1_HUMAN	61.39	562	199	2	174	1856	112	656	0	694
871205691	XM_005089264.2	sp	Q8NFH3	NUP43_HUMAN	43.87	367	178	8	729	1775	17	373	2e-93	299
871205693	XM_013079958.1	sp	O75626	PRDM1_HUMAN	63.46	208	61	4	3611	4222	544	740	2e-73	266
871205693	XM_013079958.1	sp	O75626	PRDM1_HUMAN	34.87	261	151	5	1670	2425	28	278	1e-39	161
871205696	XM_005089265.2	sp	Q9ULJ7	ANR50_HUMAN	35.97	253	151	4	1520	2254	585	834	8e-28	122
871205696	XM_005089265.2	sp	Q9ULJ7	ANR50_HUMAN	30.92	346	189	11	1475	2392	738	1073	2e-22	105
871205696	XM_005089265.2	sp	Q9ULJ7	ANR50_HUMAN	33.19	235	151	3	1556	2251	866	1097	3e-21	101
871205696	XM_005089265.2	sp	Q9ULJ7	ANR50_HUMAN	30.16	315	184	7	1475	2380	700	991	7e-20	97.1
871205696	XM_005089265.2	sp	Q9ULJ7	ANR50_HUMAN	34.29	175	107	4	1739	2254	495	664	7e-14	77.4
871205698	XM_013079962.1	sp	Q07973	CP24A_HUMAN	24.77	545	339	13	110	1714	28	511	1e-40	156
871205704	XM_013079968.1	sp	Q07973	CP24A_HUMAN	23.41	410	253	10	110	1309	28	386	8e-24	90.1
871205704	XM_013079968.1	sp	Q07973	CP24A_HUMAN	31.15	61	34	1	1309	1491	413	465	8e-24	40
871205701	XM_013079964.1	sp	Q07973	CP24A_HUMAN	23.41	440	275	11	110	1399	28	415	2e-26	100
871205701	XM_013079964.1	sp	Q07973	CP24A_HUMAN	31.15	61	34	1	1384	1566	413	465	2e-26	38.5
871205708	XM_005089267.2	sp	Q92738	US6NL_HUMAN	61.13	373	143	2	444	1562	1	371	2e-153	488
871205715	XM_013079988.1	sp	Q008S8	ECT2L_HUMAN	43.4	341	192	1	2497	3519	565	904	7e-82	290
871205715	XM_013079988.1	sp	Q008S8	ECT2L_HUMAN	45.15	268	119	5	301	1077	2	250	7e-64	236
871205715	XM_013079988.1	sp	Q008S8	ECT2L_HUMAN	34.54	249	156	5	1330	2073	285	527	7e-38	155
871205718	XM_005089269.2	sp	Q9Y6P5	SESN1_HUMAN	49.47	471	221	5	820	2187	24	492	3e-151	463
871205720	XM_013079999.1	sp	Q9Y6P5	SESN1_HUMAN	51.85	432	196	5	691	1956	63	492	2e-145	446
871205723	XM_013080003.1	sp	Q9Y6P5	SESN1_HUMAN	51.85	432	196	5	164	1429	63	492	1e-147	447
871205726	XM_013080011.1	sp	P07101	TY3H_HUMAN	52.2	477	202	9	768	2177	68	525	8e-157	471
871205779	XM_005089273.2	sp	Q9H2M3	BHMT2_HUMAN	35.71	322	180	8	977	1918	1	303	5e-48	177
871205729	XM_005089274.2	sp	Q96QF0	RAB3I_HUMAN	41.96	317	163	4	921	1832	162	470	1e-71	243
871205731	XM_005089275.2	sp	Q96LZ3	CANB2_HUMAN	22.4	192	123	4	87	653	1	169	7e-08	52.4
871205733	XM_013080023.1	sp	O75691	UTP20_HUMAN	34.34	2816	1692	39	130	8334	4	2743	0	1431
871205736	XM_005089305.2	sp	O75691	UTP20_HUMAN	34.34	2816	1691	38	130	8331	4	2743	0	1432
871205738	XM_005089277.2	sp	Q5T5C0	STXB5_HUMAN	57.98	683	265	9	204	2189	33	714	0	837
871205738	XM_005089277.2	sp	Q5T5C0	STXB5_HUMAN	52.71	387	159	4	3978	5129	786	1151	3e-109	380
871205741	XM_005089278.2	sp	Q5T5C0	STXB5_HUMAN	57.98	683	265	9	204	2189	33	714	0	837
871205741	XM_005089278.2	sp	Q5T5C0	STXB5_HUMAN	54.67	375	158	3	3978	5093	786	1151	3e-112	389
871205746	XM_013080040.1	sp	Q13609	DNSL3_HUMAN	28.57	245	159	6	876	1574	44	284	1e-24	105
871205995	XM_005089359.2	sp	P21917	DRD4_HUMAN	46.04	139	74	1	40	456	92	229	2e-35	139
871205995	XM_005089359.2	sp	P21917	DRD4_HUMAN	51.25	80	31	1	1387	1626	396	467	4e-18	88.2
871205789	XM_013080110.1	sp	Q92673	SORL_HUMAN	30.34	2304	1305	79	565	7077	78	2214	0	816
325296742	NM_001204678.1	sp	P35241	RADI_HUMAN	61.51	595	208	5	1	1758	1	583	0	651
871205804	XM_013080141.1	sp	P50416	CPT1A_HUMAN	54.5	756	341	3	682	2940	10	765	0	892
871205964	XM_013080436.1	tr	E7EMR3	E7EMR3_HUMAN	25.79	252	152	10	2655	3383	887	1112	5e-10	65.1
871205815	XM_013080172.1	sp	Q6ZMT9	DTHD1_HUMAN	26.43	594	394	16	4824	6554	198	765	3e-42	169
524865188	XM_005089368.1	tr	E9PF16	E9PF16_HUMAN	33.83	133	83	2	1156	1554	436	563	5e-15	79
871205824	XM_005089369.2	sp	Q96CM8	ACSF2_HUMAN	25	564	372	16	1213	2841	73	606	6e-22	103
871205818	XM_013080177.1	sp	Q96CM8	ACSF2_HUMAN	25	564	372	16	1871	3499	73	606	8e-22	103
871205821	XM_013080182.1	sp	Q96CM8	ACSF2_HUMAN	25	564	372	16	1237	2865	73	606	6e-22	103
871205827	XM_013080190.1	sp	Q96CM8	ACSF2_HUMAN	24.82	564	373	15	311	1939	73	606	1e-16	85.5
524865194	XM_005089371.1	sp	Q96CM8	ACSF2_HUMAN	29.89	184	117	4	49	597	434	606	6e-20	89.4
871205970	XM_013080451.1	tr	E9PF16	E9PF16_HUMAN	28.97	107	72	1	400	720	428	530	1e-10	62
871205831	XM_013080195.1	sp	Q96CM8	ACSF2_HUMAN	23.69	401	272	12	829	2007	232	606	2e-15	82
871205973	XM_013080456.1	tr	A0A0B4J1R2	A0A0B4J1R2_HUMAN	42.11	57	33	0	325	495	532	588	2e-06	49.3
871205837	XM_005089314.2	sp	Q10713	MPPA_HUMAN	52.93	495	220	4	354	1829	41	525	5e-169	521
871205840	XM_013080212.1	sp	O95935	TBX18_HUMAN	45.41	207	104	3	1487	2086	141	345	3e-53	199
526117372	NM_001280823.1	sp	P32297	ACHA3_HUMAN	27.62	449	282	7	233	1462	45	489	4e-54	193
871205845	XM_013080221.1	sp	Q16281	CNGA3_HUMAN	43.78	185	100	3	2	547	423	606	2e-43	171
871205849	XM_005089317.2	sp	P30711	GSTT1_HUMAN	36.36	220	136	4	101	757	1	217	2e-39	149
871205852	XM_005089318.2	sp	O43314	VIP2_HUMAN	63.07	907	298	10	732	3440	41	914	0	1087
871205857	XM_005089325.2	sp	Q14832	GRM3_HUMAN	23.1	316	214	9	1781	2719	535	824	2e-09	63.9
871205855	XM_005089326.2	sp	Q14832	GRM3_HUMAN	23.1	316	214	9	1781	2719	535	824	1e-09	64.3
871205979	XM_013080468.1	sp	P83111	LACTB_HUMAN	39.52	458	240	7	130	1416	97	546	5e-100	321
871205878	XM_005089329.2	sp	Q02750	MP2K1_HUMAN	65.38	390	125	3	179	1342	1	382	3e-166	522
871205875	XM_005089328.2	sp	Q02750	MP2K1_HUMAN	64.97	394	124	4	179	1354	1	382	1e-166	523
871205896	XM_005089335.2	sp	Q16566	KCC4_HUMAN	57.05	305	129	2	76	987	32	335	7e-124	372
871205881	XM_005089336.2	sp	O95202	LETM1_HUMAN	52.52	377	174	2	402	1532	96	467	8e-91	317
871205881	XM_005089336.2	sp	O95202	LETM1_HUMAN	31.25	160	90	4	1887	2366	575	714	3e-13	76.3
871205891	XM_005089341.2	sp	P54886	P5CS_HUMAN	57.2	764	306	9	225	2468	31	789	0	850
871205884	XM_005089337.2	sp	P54886	P5CS_HUMAN	57.05	766	309	9	225	2483	31	789	0	847
871205886	XM_005089338.2	sp	P54886	P5CS_HUMAN	57.05	766	309	9	193	2451	31	789	0	848
871205889	XM_005089339.2	sp	P54886	P5CS_HUMAN	57.05	766	309	9	117	2375	31	789	0	846
871205893	XM_013080316.1	sp	P54886	P5CS_HUMAN	57.81	640	255	6	487	2373	154	789	0	730
871205899	XM_005089342.2	sp	Q9BZH6	WDR11_HUMAN	46	1274	609	17	49	3831	8	1215	0	1087
871205902	XM_005089343.2	tr	Q5VWC4	Q5VWC4_HUMAN	59.36	374	139	4	251	1369	1	362	3e-136	413
871205904	XM_005089344.2	sp	B2RTY4	MYO9A_HUMAN	51.39	432	158	8	862	2088	9	411	3e-115	386
871205910	XM_005089345.2	sp	P25398	RS12_HUMAN	68.85	122	38	0	130	495	7	128	4e-57	180
871205907	XM_013080337.1	sp	Q96DM1	PGBD4_HUMAN	31.13	530	330	13	725	2266	75	585	4e-67	237
871205982	XM_005089377.2	sp	Q9BRC7	PLCD4_HUMAN	40.18	672	359	12	7	1920	91	753	1e-149	476
871205912	XM_005089347.2	sp	P63208	SKP1_HUMAN	87.73	163	19	1	99	584	1	163	2e-76	244
524865145	XM_005089348.1	sp	Q8IUQ4	SIAH1_HUMAN	73.72	293	66	2	231	1109	1	282	8e-152	448
871205915	XM_005089349.2	sp	Q8IUQ4	SIAH1_HUMAN	73.72	293	66	2	84	962	1	282	2e-152	448
871205917	XM_013080359.1	sp	Q9BXB4	OSB11_HUMAN	46.95	673	306	9	232	2103	63	733	3e-174	555
871205920	XM_013080367.1	tr	A0A2R8Y6J5	A0A2R8Y6J5_HUMAN	35.99	389	225	3	2	1123	113	492	1e-55	202
871205926	XM_005089354.2	sp	O95461	LARG1_HUMAN	72	625	173	1	1374	3242	129	753	0	981
871206000	XR_220053.2	tr	A6XND0	A6XND0_HUMAN	45	40	22	0	2	121	55	94	2e-05	42.4
871205929	XM_013080382.1	sp	Q96QS3	ARX_HUMAN	63.64	77	28	0	764	994	318	394	1e-24	108
871206002	XM_013080508.1	sp	P36544	ACHA7_HUMAN	32.18	289	190	3	294	1148	43	329	2e-31	129
524865214	XM_005089381.1	sp	Q9WJR5	POK19_HUMAN	25.65	191	129	4	40	573	610	800	1e-06	50.1
871205935	XM_013080393.1	sp	P06213	INSR_HUMAN	49.14	525	239	13	3495	5033	799	1307	4e-138	473
871205935	XM_013080393.1	sp	P06213	INSR_HUMAN	34.88	734	436	16	930	3074	34	744	1e-124	433
871205941	XM_005089358.2	sp	Q6PD62	CTR9_HUMAN	79.13	824	172	0	93	2564	5	828	0	1377
871205939	XM_005089357.2	sp	Q6PD62	CTR9_HUMAN	79.13	824	172	0	93	2564	5	828	0	1377
871205949	XM_013080416.1	sp	Q969R8	ITFG2_HUMAN	44.29	210	114	2	160	780	1	210	4e-55	198
871205949	XM_013080416.1	sp	Q969R8	ITFG2_HUMAN	45.6	193	93	2	1327	1893	246	430	2e-48	178
871205946	XM_013080413.1	sp	Q969R8	ITFG2_HUMAN	44.29	210	114	2	152	772	1	210	4e-55	198
871205946	XM_013080413.1	sp	Q969R8	ITFG2_HUMAN	45.6	193	93	2	1319	1885	246	430	2e-48	178
871205943	XM_013080408.1	sp	Q969R8	ITFG2_HUMAN	44.29	210	114	2	135	755	1	210	4e-55	197
871205943	XM_013080408.1	sp	Q969R8	ITFG2_HUMAN	45.6	193	93	2	1302	1868	246	430	2e-48	178
871205952	XM_013080423.1	sp	Q8WV41	SNX33_HUMAN	41.41	384	225	0	550	1701	190	573	4e-110	351
871205952	XM_013080423.1	sp	Q8WV41	SNX33_HUMAN	38.6	57	34	1	25	195	3	58	9e-05	47
871205955	XM_013080427.1	sp	Q96RF0	SNX18_HUMAN	45.2	250	133	2	553	1290	237	486	1e-68	240
871205955	XM_013080427.1	sp	Q96RF0	SNX18_HUMAN	40.35	57	33	1	25	195	3	58	1e-05	49.3
871206006	XM_005089388.2	sp	P27169	PON1_HUMAN	30.67	326	213	7	483	1460	42	354	5e-39	147
871206497	XM_013081308.1	tr	E7EW16	E7EW16_HUMAN	20.97	267	167	8	256	1038	113	341	2e-07	53.5
871206500	XM_013081315.1	tr	E7EW16	E7EW16_HUMAN	20.77	260	168	8	382	1152	113	337	0.0003	43.9
871206014	XM_013080530.1	tr	E7EW16	E7EW16_HUMAN	24.79	121	76	3	424	762	224	337	4e-05	47.4
871206020	XM_013080542.1	sp	Q9Y2D4	EXC6B_HUMAN	51.95	847	338	7	134	2638	16	805	0	823
871206017	XM_013080540.1	sp	Q9Y2D4	EXC6B_HUMAN	51.7	851	338	7	134	2650	16	805	0	820
871206023	XM_013080547.1	sp	Q9Y2D4	EXC6B_HUMAN	52.32	841	338	6	133	2619	16	805	0	827
871206026	XM_005089394.2	sp	Q9Y2D4	EXC6B_HUMAN	52.21	839	340	6	133	2613	16	805	0	823
871206029	XM_005089396.2	sp	Q9Y2D4	EXC6B_HUMAN	54.12	813	338	7	132	2534	16	805	0	834
871206032	XM_005089397.2	tr	A0A0U1RRB6	A0A0U1RRB6_HUMAN	54.35	804	342	5	132	2498	16	809	0	841
871206035	XM_005089398.2	sp	Q9Y2D4	EXC6B_HUMAN	55.37	791	340	4	131	2467	16	805	0	850
871206043	XM_005089399.2	sp	Q9NWX6	THG1_HUMAN	57.78	270	109	2	482	1282	28	295	8e-105	333
871206038	XM_005089402.2	sp	Q8NCW6	GLT11_HUMAN	47.76	580	277	15	242	1939	15	582	8e-167	502
871206040	XM_013080567.1	sp	Q8NCW6	GLT11_HUMAN	48.01	579	277	15	326	2023	15	582	9e-167	503
871206045	XM_005089400.2	sp	Q8NCW6	GLT11_HUMAN	43.27	550	293	8	624	2237	64	606	8e-149	472
871206047	XM_005089403.2	sp	Q9NRG9	AAAS_HUMAN	43.33	487	264	5	342	1775	7	490	1e-130	401
871206049	XM_005089404.2	tr	F8W8F5	F8W8F5_HUMAN	33.4	470	273	13	898	2211	66	527	7e-65	241
871206051	XM_005089405.2	tr	F8W8F5	F8W8F5_HUMAN	33.4	470	273	13	743	2056	66	527	6e-65	241
871206062	XM_013080610.1	sp	Q9Y225	RNF24_HUMAN	39.82	113	67	1	116	451	18	130	3e-23	99.4
871206056	XM_013080604.1	sp	Q9Y225	RNF24_HUMAN	39.82	113	67	1	138	473	18	130	3e-23	99.4
871206053	XM_013080598.1	sp	Q9Y225	RNF24_HUMAN	39.82	113	67	1	197	532	18	130	3e-23	99.4
871206059	XM_013080608.1	sp	Q9Y225	RNF24_HUMAN	39.82	113	67	1	436	771	18	130	4e-23	99.4
871206065	XM_005089406.2	sp	Q96RJ6	FER3L_HUMAN	50	64	32	0	1548	1739	97	160	2e-11	65.9
524865267	XM_005089407.1	sp	Q96RJ6	FER3L_HUMAN	71.64	67	19	0	1423	1623	90	156	9e-26	109
871206069	XM_005089408.2	sp	Q96RJ6	FER3L_HUMAN	73.85	65	17	0	1031	1225	93	157	1e-14	75.9
871206503	XM_013081321.1	sp	Q04741	EMX1_HUMAN	51.69	89	37	1	847	1095	134	222	2e-18	87
871206071	XM_005089409.2	sp	O00567	NOP56_HUMAN	67.29	431	139	1	99	1391	3	431	0	606
871206073	XM_005089410.2	sp	Q9NS00	C1GLT_HUMAN	43.82	356	176	9	1881	2936	1	336	9e-83	278
871206084	XM_005089413.2	sp	Q9Y5W8	SNX13_HUMAN	42.83	976	492	17	186	3005	10	955	0	746
871206080	XM_005089411.2	sp	Q9Y5W8	SNX13_HUMAN	42.38	991	495	17	186	3065	10	955	0	743
871206082	XM_005089412.2	sp	Q9Y5W8	SNX13_HUMAN	43.11	979	491	18	186	3023	10	955	0	751
871206089	XM_013080671.1	sp	P54277	PMS1_HUMAN	49.64	274	138	0	117	938	1	274	1e-81	288
871206089	XM_013080671.1	sp	P54277	PMS1_HUMAN	25.58	473	281	14	1635	2918	479	925	1e-27	121
871206087	XM_005089414.2	sp	P54277	PMS1_HUMAN	46.82	346	183	1	116	1150	1	346	3e-98	335
871206087	XM_005089414.2	sp	P54277	PMS1_HUMAN	25.58	473	281	14	1775	3058	479	925	1e-27	121
871206092	XM_005089415.2	sp	Q9P0S3	ORML1_HUMAN	61.44	153	59	0	189	647	1	153	1e-55	186
871206094	XM_005089545.2	sp	O76024	WFS1_HUMAN	27.6	768	503	16	131	2305	92	849	1e-61	231
871206506	XM_013081327.1	sp	Q14982	OPCM_HUMAN	32.13	333	192	11	199	1167	4	312	2e-36	139
871206104	XM_013080702.1	sp	Q9ULI2	RIMKB_HUMAN	32	275	179	3	189	998	36	307	4e-32	126
871206099	XM_013080687.1	sp	P08183	MDR1_HUMAN	46.2	1316	636	8	222	4097	8	1275	0	1176
871206509	XM_013081336.1	sp	P21439	MDR3_HUMAN	44.54	586	279	5	1489	3114	694	1277	2e-147	477
871206509	XM_013081336.1	sp	P21439	MDR3_HUMAN	40.74	513	288	4	1594	3114	126	628	2e-105	361
871206509	XM_013081336.1	sp	P21439	MDR3_HUMAN	38.64	308	162	1	502	1425	167	447	5e-42	168
871206509	XM_013081336.1	sp	P21439	MDR3_HUMAN	32.41	216	117	3	793	1437	904	1091	2e-20	98.6
871206107	XM_005089419.2	sp	P53801	PTTG_HUMAN	46.04	139	73	1	353	769	42	178	6e-19	87.8
871206533	XM_005089549.2	sp	Q9H015	S22A4_HUMAN	27.09	443	302	8	631	1926	108	540	3e-41	160
871206112	XM_005089421.2	sp	Q9BZW5	TM6S1_HUMAN	37.2	379	226	5	94	1221	1	370	1e-78	259
871206110	XM_005089420.2	sp	Q9BZW5	TM6S1_HUMAN	37.2	379	226	5	100	1227	1	370	1e-78	259
871206114	XM_005089422.2	sp	Q96MT1	RN145_HUMAN	38.82	644	346	8	370	2214	3	627	1e-127	419
871206116	XM_013080723.1	sp	Q96MT1	RN145_HUMAN	38.82	644	346	8	1111	2955	3	627	3e-127	419
871206119	XM_005089423.2	sp	P25100	ADA1D_HUMAN	30.61	196	124	6	323	901	101	287	3e-14	77.8
871206124	XM_013080740.1	sp	P25100	ADA1D_HUMAN	30.61	196	124	6	291	869	101	287	3e-14	77.8
871206127	XM_005089425.2	sp	P25100	ADA1D_HUMAN	30.61	196	124	6	276	854	101	287	2e-14	78.2
871206121	XM_005089424.2	sp	P25100	ADA1D_HUMAN	30.61	196	124	6	277	855	101	287	3e-14	77.8
871206129	XM_005089426.2	sp	P30048	PRDX3_HUMAN	58.69	259	96	4	244	999	1	255	1e-98	308
871206131	XM_005089428.2	sp	O15498	YKT6_HUMAN	60.3	199	78	1	291	887	1	198	2e-71	234
871206133	XM_013080764.1	tr	X6RCR8	X6RCR8_HUMAN	47.73	396	188	6	150	1292	7	398	1e-86	297
871206136	XM_013080770.1	sp	Q9BVM2	DPCD_HUMAN	55.74	183	77	2	335	874	19	200	5e-60	195
871206139	XM_005089431.2	sp	Q9BVM2	DPCD_HUMAN	57.65	196	79	2	36	614	6	200	6e-71	220
871206141	XM_005089432.2	sp	Q86Y37	CACL1_HUMAN	44.58	240	129	3	376	1095	122	357	5e-62	221
871206143	XM_005089433.2	sp	Q86Y37	CACL1_HUMAN	44.58	240	129	3	376	1095	122	357	5e-62	221
871206147	XM_005089437.2	sp	Q8IX21	SLF2_HUMAN	21.95	492	333	13	429	1790	684	1162	9e-10	63.2
524865321	XM_005089434.1	sp	Q8IX21	SLF2_HUMAN	21.95	492	333	13	303	1664	684	1162	7e-10	63.5
871206161	XM_013080810.1	sp	Q8IX21	SLF2_HUMAN	21.95	492	333	13	262	1623	684	1162	3e-10	64.3
871206154	XM_005089435.2	sp	Q8IX21	SLF2_HUMAN	21.95	492	333	13	823	2184	684	1162	1e-09	63.2
871206149	XM_013080794.1	sp	Q8IX21	SLF2_HUMAN	21.95	492	333	13	477	1838	684	1162	9e-10	63.2
871206156	XM_013080802.1	sp	Q8IX21	SLF2_HUMAN	21.95	492	333	13	351	1712	684	1162	4e-10	64.3
871206159	XM_005089439.2	sp	Q8IX21	SLF2_HUMAN	21.95	492	333	13	310	1671	684	1162	8e-10	63.2
871206152	XM_005089438.2	sp	Q8IX21	SLF2_HUMAN	21.95	492	333	13	431	1792	684	1162	9e-10	63.2
871206165	XM_013080820.1	sp	P08581	MET_HUMAN	30.57	314	197	6	3649	4581	1084	1379	7e-40	164
871206168	XM_013080823.1	sp	P08581	MET_HUMAN	31.67	300	179	6	3520	4395	1084	1365	7e-40	164
871206515	XM_013081352.1	tr	E7EW16	E7EW16_HUMAN	46.83	284	112	3	571	1422	50	294	9e-83	267
871206174	XM_005089442.2	sp	Q8IY18	SMC5_HUMAN	36.82	1081	621	9	609	3752	45	1096	0	662
871206180	XM_005089444.2	sp	Q5TF39	MFS4B_HUMAN	26.43	367	243	10	582	1673	3	345	2e-17	86.7
871206177	XM_005089443.2	sp	Q5TF39	MFS4B_HUMAN	26.43	367	243	10	490	1581	3	345	2e-17	86.7
871206182	XM_013080850.1	sp	Q5TF39	MFS4B_HUMAN	26.43	367	243	10	756	1847	3	345	2e-17	86.7
871206185	XM_013080859.1	sp	P54803	GALC_HUMAN	49.14	580	275	12	102	1808	109	679	5e-168	502
871206189	XM_005089446.2	sp	P54803	GALC_HUMAN	53.89	655	278	12	451	2391	41	679	0	607
871206192	XM_005089447.2	sp	P54803	GALC_HUMAN	52.69	651	286	11	450	2372	41	679	0	597
524865349	XM_005089448.1	sp	P54803	GALC_HUMAN	53.8	645	278	12	172	2073	44	679	0	604
871206195	XM_005089449.2	sp	Q96G46	DUS3L_HUMAN	49.2	685	272	12	357	2363	26	650	0	636
871206197	XM_013080881.1	sp	Q96G46	DUS3L_HUMAN	49.2	685	272	12	363	2369	26	650	0	636
871206200	XM_013080887.1	sp	Q96G46	DUS3L_HUMAN	49.2	685	272	12	318	2324	26	650	0	636
871206203	XM_005089450.2	sp	Q96G46	DUS3L_HUMAN	46.04	619	258	12	357	2165	26	584	2e-174	520
871206203	XM_005089450.2	sp	Q96G46	DUS3L_HUMAN	67.74	31	10	0	2155	2247	574	604	4e-06	51.2
871206535	XM_013081395.1	sp	A8MY62	BLML_HUMAN	23.11	264	171	12	255	998	24	271	6e-06	50.4
871206205	XM_005089451.2	sp	A8MY62	BLML_HUMAN	21.01	276	178	13	314	1087	24	277	2e-05	48.9
871206213	XM_005089453.2	sp	Q9P2N6	KANL3_HUMAN	48.24	454	220	7	115	1455	31	476	7e-129	430
871206211	XM_005089452.2	sp	Q9P2N6	KANL3_HUMAN	48.24	454	220	7	180	1520	31	476	8e-129	430
871206208	XM_005089454.2	sp	Q9P2N6	KANL3_HUMAN	48.24	454	220	7	101	1441	31	476	2e-128	429
871206216	XM_013080906.1	sp	Q8N2H3	PYRD2_HUMAN	62.96	548	201	2	196	1833	31	578	0	685
871206222	XM_005089458.2	tr	A0A3F2YPB8	A0A3F2YPB8_HUMAN	33.82	136	88	2	966	1373	307	440	4e-15	81.3
871206222	XM_005089458.2	tr	A0A3F2YPB8	A0A3F2YPB8_HUMAN	33.08	133	87	2	966	1364	391	521	4e-12	71.6
871206222	XM_005089458.2	tr	A0A3F2YPB8	A0A3F2YPB8_HUMAN	27.91	172	112	4	966	1451	447	616	1e-11	70.1
871206222	XM_005089458.2	tr	A0A3F2YPB8	A0A3F2YPB8_HUMAN	29.7	101	70	1	1071	1373	229	328	2e-05	49.7
871206225	XM_013080921.1	sp	O60304	ZN500_HUMAN	34.58	107	63	4	1110	1415	353	457	3e-10	63.5
871206228	XM_013080923.1	tr	H0Y6X2	H0Y6X2_HUMAN	30.26	152	91	4	939	1391	54	191	5e-13	72.4
871206228	XM_013080923.1	tr	H0Y6X2	H0Y6X2_HUMAN	26.92	130	85	4	1020	1403	46	167	0.0003	45.4
871206236	XM_005089461.2	tr	A0A2U3U043	A0A2U3U043_HUMAN	26.76	284	179	6	1585	2352	171	453	2e-20	99.4
871206344	XM_005089494.2	sp	Q9BUY5	ZN426_HUMAN	26.85	149	86	5	1609	2031	363	496	3e-06	37.4
871206344	XM_005089494.2	sp	Q9BUY5	ZN426_HUMAN	33.93	56	32	2	1358	1519	277	329	3e-06	35
871206386	XM_005089508.2	sp	A6NJL1	ZSA5B_HUMAN	44	50	27	1	1208	1357	411	459	7e-07	54.3
871206383	XM_005089507.2	tr	A0A0A0MTE9	A0A0A0MTE9_HUMAN	33.58	134	72	6	944	1300	44	175	6e-05	46.2
871206393	XM_005089509.2	sp	O43361	ZN749_HUMAN	39.71	68	30	2	1139	1312	624	690	1e-05	48.9
871206393	XM_005089509.2	sp	O43361	ZN749_HUMAN	48.08	52	26	1	1154	1309	353	403	1e-05	48.9
871206393	XM_005089509.2	sp	O43361	ZN749_HUMAN	31.18	93	58	3	1037	1309	545	633	9e-05	46.2
871206393	XM_005089509.2	sp	O43361	ZN749_HUMAN	43.14	51	28	1	1157	1309	382	431	0.0008	43.1
871206400	XM_005089513.2	sp	Q9HBE1	PATZ1_HUMAN	45.16	62	29	2	1127	1300	341	401	1e-05	49.3
871206398	XM_005089512.2	sp	O43298	ZBT43_HUMAN	38	50	30	1	1163	1312	402	450	0.0002	45.4
871206405	XM_005089514.2	sp	Q15916	ZBTB6_HUMAN	34.94	83	43	4	1067	1300	269	345	6e-06	49.3
871206395	XM_005089511.2	sp	Q8TD17	ZN398_HUMAN	44	50	27	1	1157	1306	539	587	3e-07	53.9
871206395	XM_005089511.2	sp	Q8TD17	ZN398_HUMAN	43.75	48	26	1	1163	1306	513	559	2e-05	48.1
871206391	XM_005089510.2	tr	A0A0A0MTE9	A0A0A0MTE9_HUMAN	32.09	134	75	6	944	1303	44	175	3e-05	45.8
871206348	XM_013081097.1	sp	Q99592	ZBT18_HUMAN	40.74	81	45	1	1289	1531	412	489	3e-10	65.5
871206407	XM_005089515.2	sp	Q3ZCT1	ZN260_HUMAN	32.53	83	54	2	1978	2223	56	137	9e-06	35
871206407	XM_005089515.2	sp	Q3ZCT1	ZN260_HUMAN	36.36	55	34	1	2292	2456	159	212	9e-06	35
871206388	XM_013081144.1	sp	Q7Z7L9	ZSCA2_HUMAN	35.09	57	36	1	1467	1637	327	382	9e-07	40
871206388	XM_013081144.1	sp	Q7Z7L9	ZSCA2_HUMAN	25.58	86	59	2	1156	1401	250	334	9e-07	32.7
871206402	XM_013081162.1	tr	A0A0A0MTE9	A0A0A0MTE9_HUMAN	36.23	138	69	8	943	1305	44	179	4e-07	51.2
871206377	XM_013081132.1	sp	Q9UKN5	PRDM4_HUMAN	36.96	46	29	0	1253	1390	708	753	0.0008	43.5
871206542	XM_013081400.1	sp	Q9GZX3	CHST6_HUMAN	29.17	216	120	8	23	595	165	372	5e-18	87.4
871206409	XM_005089516.2	tr	C9JI91	C9JI91_HUMAN	26.59	252	154	8	225	911	11	254	1e-18	90.9
871206411	XR_001184745.1	tr	C9JI91	C9JI91_HUMAN	26.59	252	154	8	225	911	11	254	1e-18	90.9
871206413	XM_005089517.2	sp	O43684	BUB3_HUMAN	76.09	322	76	1	207	1172	5	325	7e-179	522
871206415	XM_005089554.2	sp	Q8NHH1	TTL11_HUMAN	35.65	533	328	10	331	1899	217	744	3e-97	322
871206422	XM_013081191.1	sp	Q16706	MA2A1_HUMAN	37.67	1014	588	22	725	3685	148	1144	0	629
871206420	XM_005089520.2	sp	Q16706	MA2A1_HUMAN	37.67	1014	588	22	776	3736	148	1144	0	629
871206425	XM_013081196.1	sp	Q16706	MA2A1_HUMAN	37.67	1014	588	22	750	3710	148	1144	0	629
871206432	XM_005089522.2	sp	Q8N9N7	LRC57_HUMAN	52.99	234	109	1	565	1263	1	234	2e-73	245
871206435	XM_005089523.2	sp	Q9NTJ4	MA2C1_HUMAN	48.38	1048	484	13	241	3363	7	1004	0	914
871206440	XM_013081213.1	sp	Q9UHD1	CHRD1_HUMAN	49.26	272	128	5	124	915	3	272	4e-76	243
871206437	XM_005089524.2	sp	Q9UHD1	CHRD1_HUMAN	47.65	319	156	6	122	1054	3	318	3e-86	272
871206443	XM_005089525.2	sp	Q8N2U0	TM256_HUMAN	45.83	96	50	1	287	574	5	98	1e-19	86.7
325296782	NM_001204701.1	sp	P18848	ATF4_HUMAN	50	78	39	0	1078	1311	269	346	3e-14	74.7
871206467	XM_005089531.2	sp	A6NDU8	CE051_HUMAN	35.39	178	99	3	330	860	58	220	4e-21	94.7
871206476	XM_005089535.2	sp	Q96N67	DOCK7_HUMAN	46.65	1447	618	28	16	4125	4	1373	0	1149
871206476	XM_005089535.2	sp	Q96N67	DOCK7_HUMAN	67.25	742	237	4	4456	6675	1373	2110	0	979
871206474	XM_005089534.2	sp	Q96N67	DOCK7_HUMAN	46.21	1452	622	27	16	4140	4	1373	0	1147
871206474	XM_005089534.2	sp	Q96N67	DOCK7_HUMAN	67.25	742	237	4	4471	6690	1373	2110	0	979
871206478	XM_005089537.2	sp	Q96N67	DOCK7_HUMAN	53.44	2197	854	32	16	6369	4	2110	0	2124
871206472	XM_005089533.2	sp	Q96N67	DOCK7_HUMAN	46.36	1458	619	28	16	4158	4	1375	0	1148
871206472	XM_005089533.2	sp	Q96N67	DOCK7_HUMAN	67.25	742	237	4	4477	6696	1373	2110	0	979
871206469	XM_005089532.2	sp	Q96N67	DOCK7_HUMAN	46.36	1456	618	28	16	4152	4	1373	0	1147
871206469	XM_005089532.2	sp	Q96N67	DOCK7_HUMAN	67.25	742	237	4	4483	6702	1373	2110	0	979
871206481	XM_005089538.2	tr	G3V470	G3V470_HUMAN	25.04	563	373	16	550	2166	899	1436	5e-23	108
871206488	XM_005089539.2	sp	Q9Y284	ASTER_HUMAN	80.21	96	17	2	155	436	1	96	1e-44	153
871206491	XM_013081303.1	sp	P50226	ST1A2_HUMAN	33.6	250	139	8	6	710	53	290	1e-33	128
871206524	XM_013081370.1	sp	O00370	LORF2_HUMAN	31.76	85	57	1	340	591	468	552	3e-05	45.4
871206766	XM_013081785.1	sp	O43614	OX2R_HUMAN	29.19	322	203	8	277	1185	61	376	5e-29	120
871206549	XM_005089559.2	tr	A0A0J9YXF6	A0A0J9YXF6_HUMAN	47.27	110	58	0	389	718	52	161	1e-24	105
871206551	XM_005089560.2	sp	Q14657	LAGE3_HUMAN	47.37	76	40	0	251	478	65	140	5e-17	75.9
871206554	XM_005089561.2	sp	Q96KC2	ARL5B_HUMAN	79.89	179	36	0	181	717	1	179	2e-98	313
871206556	XM_005089562.2	sp	Q96KC2	ARL5B_HUMAN	79.89	179	36	0	205	741	1	179	2e-98	313
871206560	XM_005089614.2	tr	J3KQJ9	J3KQJ9_HUMAN	21.78	303	204	9	12396	13256	795	1080	2e-11	72
871206560	XM_005089614.2	tr	J3KQJ9	J3KQJ9_HUMAN	28.65	178	114	6	11502	12020	408	577	6e-07	57
871206563	XR_001184762.1	sp	A6NNW6	ENO4_HUMAN	56	50	22	0	234	383	519	568	2e-09	60.8
871206769	XM_013081791.1	sp	A6NNW6	ENO4_HUMAN	38.46	182	101	2	123	659	5	178	2e-32	128
871206565	XM_005089563.2	sp	Q8N9V6	ANR53_HUMAN	40.96	166	98	0	293	790	111	276	1e-35	145
871206568	XM_005089565.2	sp	Q6UWH6	TX261_HUMAN	54.27	199	84	2	132	722	1	194	5e-64	219
871206574	XM_005089567.2	sp	Q9Y3C1	NOP16_HUMAN	41.1	163	83	4	120	590	1	156	9e-33	122
871206571	XM_005089566.2	sp	P0DJG4	THEGL_HUMAN	30.47	279	167	5	725	1525	202	465	2e-28	120
871206579	XM_005089569.2	sp	Q32M84	BTBDG_HUMAN	35.48	465	260	5	755	2146	81	506	4e-81	273
871206577	XM_005089568.2	sp	Q32M84	BTBDG_HUMAN	35.32	470	264	5	761	2167	76	506	3e-81	273
524865693	XM_005089617.1	sp	A6NHT5	HMX3_HUMAN	90.91	44	4	0	778	909	230	273	8e-18	83.6
871206773	XM_013081800.1	tr	J3KQJ9	J3KQJ9_HUMAN	30.25	162	103	4	1126	1602	423	577	7e-15	81.6
871206773	XM_013081800.1	tr	J3KQJ9	J3KQJ9_HUMAN	26.11	157	95	6	2335	2751	934	1087	8e-05	48.9
871206582	XM_013081469.1	sp	O60462	NRP2_HUMAN	31.55	168	101	6	2788	3273	277	436	3e-08	60.1
871206582	XM_013081469.1	sp	O60462	NRP2_HUMAN	29.56	159	106	4	1522	1992	277	431	2e-06	54.3
871206585	XM_005089570.2	sp	P49146	NPY2R_HUMAN	32.65	294	185	4	311	1177	51	336	3e-49	178
871206588	XM_013081476.1	sp	Q14764	MVP_HUMAN	46.83	867	409	10	218	2731	7	850	0	696
871206796	XM_005089572.2	sp	A6NNL5	CO061_HUMAN	63.64	132	47	1	49	444	27	157	2e-50	172
871206591	XM_013081483.1	sp	Q8NEG5	ZSWM2_HUMAN	42.3	409	216	6	95	1312	7	398	2e-107	357
871206594	XM_013081490.1	sp	Q8NEG5	ZSWM2_HUMAN	42.3	409	216	6	54	1271	7	398	2e-107	357
871206597	XM_013081495.1	sp	Q6JEL2	KLH10_HUMAN	40.39	515	288	5	1138	2658	81	584	1e-137	432
871206597	XM_013081495.1	sp	Q6JEL2	KLH10_HUMAN	50	48	24	0	571	714	22	69	3e-05	48.9
871206613	XM_005089622.2	sp	P13612	ITA4_HUMAN	27.84	679	424	23	314	2257	34	677	5e-56	213
871206776	XM_013081805.1	sp	Q8WUJ3	CEMIP_HUMAN	36.49	74	40	3	100	321	874	940	0.0004	41.2
871206617	XM_013081518.1	sp	Q7Z442	PK1L2_HUMAN	26.67	690	427	18	5499	7508	1817	2447	1e-45	184
871206617	XM_013081518.1	sp	Q7Z442	PK1L2_HUMAN	30.19	371	252	4	3765	4874	1270	1634	2e-38	160
871206620	XM_013081521.1	sp	Q7Z442	PK1L2_HUMAN	29.55	132	71	5	78	461	1923	2036	9e-05	45.8
871206779	XM_013081815.1	tr	G5E9Z4	G5E9Z4_HUMAN	48.38	401	163	8	603	1730	2	383	1e-98	324
871206657	XR_001184771.1	sp	Q9BTU6	P4K2A_HUMAN	48.78	41	21	0	967	1089	102	142	6e-05	46.6
871206655	XR_001184770.1	sp	Q9BTU6	P4K2A_HUMAN	48.78	41	21	0	972	1094	102	142	6e-05	46.6
871206653	XR_001184769.1	sp	Q9BTU6	P4K2A_HUMAN	48.78	41	21	0	1011	1133	102	142	6e-05	46.6
871206650	XM_013081559.1	sp	Q9BTU6	P4K2A_HUMAN	48.78	41	21	0	450	572	102	142	3e-05	46.6
871206635	XM_013081540.1	sp	Q9BTU6	P4K2A_HUMAN	48.78	41	21	0	707	829	102	142	4e-05	46.6
871206644	XM_013081554.1	sp	Q9BTU6	P4K2A_HUMAN	48.78	41	21	0	581	703	102	142	3e-05	47
871206623	XM_013081526.1	sp	Q9BTU6	P4K2A_HUMAN	48.78	41	21	0	838	960	102	142	5e-05	46.6
871206626	XM_013081528.1	sp	Q9BTU6	P4K2A_HUMAN	48.78	41	21	0	861	983	102	142	5e-05	46.6
871206647	XM_013081557.1	sp	Q9BTU6	P4K2A_HUMAN	48.78	41	21	0	594	716	102	142	3e-05	47
871206632	XM_013081535.1	sp	Q9BTU6	P4K2A_HUMAN	48.78	41	21	0	851	973	102	142	5e-05	46.6
871206641	XM_013081551.1	sp	Q9BTU6	P4K2A_HUMAN	48.78	41	21	0	715	837	102	142	4e-05	46.6
871206629	XM_013081530.1	sp	Q9BTU6	P4K2A_HUMAN	48.78	41	21	0	754	876	102	142	5e-05	46.6
871206638	XM_013081546.1	sp	Q9BTU6	P4K2A_HUMAN	48.78	41	21	0	520	642	102	142	3e-05	46.6
871206660	XM_013081573.1	sp	O75882	ATRN_HUMAN	42.64	516	262	12	1877	3370	929	1428	7e-113	397
871206660	XM_013081573.1	sp	O75882	ATRN_HUMAN	34.16	647	377	17	5	1831	143	778	9e-99	353
871206669	XM_005089578.2	sp	Q9UJ83	HACL1_HUMAN	56.42	576	249	1	652	2379	5	578	0	693
871206666	XM_013081587.1	sp	Q9UJ83	HACL1_HUMAN	56.42	576	249	1	329	2056	5	578	0	693
871206671	XM_005089579.2	sp	Q9UJZ1	STML2_HUMAN	65.7	309	105	1	331	1254	13	321	5e-133	410
871206677	XM_005089581.2	sp	Q9HAE3	EFCB1_HUMAN	45	200	104	2	109	690	2	201	8e-44	157
871206675	XM_005089582.2	sp	O60551	NMT2_HUMAN	66.06	442	145	3	408	1730	61	498	0	618
871206679	XM_005089583.2	sp	Q5RL73	RBM48_HUMAN	61.11	144	52	2	132	554	1	143	2e-49	177
871206681	XM_005089584.2	sp	Q8WVC6	DCAKD_HUMAN	52.61	211	100	0	156	788	1	211	7e-73	243
871206782	XM_005089628.2	sp	Q0VAA2	LR74A_HUMAN	38.36	159	89	4	1086	1556	66	217	3e-25	109
871206782	XM_005089628.2	sp	Q0VAA2	LR74A_HUMAN	36.71	79	50	0	1281	1517	238	316	2e-05	48.1
871206683	XM_005089585.2	sp	Q9HDC9	APMAP_HUMAN	40.43	418	235	7	274	1506	1	411	2e-86	283
871206686	XM_005089586.2	sp	Q9HDC9	APMAP_HUMAN	40.43	418	235	7	357	1589	1	411	3e-86	283
871206688	XM_013081642.1	sp	Q9HDC9	APMAP_HUMAN	40.43	418	235	7	441	1673	1	411	5e-86	283
871206785	XM_013081826.1	sp	Q9C0G6	DYH6_HUMAN	37.47	2522	1217	39	8085	15608	1983	4158	0	1630
871206785	XM_013081826.1	sp	Q9C0G6	DYH6_HUMAN	42.87	1304	670	13	3282	7133	581	1829	0	1051
871206785	XM_013081826.1	sp	Q9C0G6	DYH6_HUMAN	47.97	148	74	2	7380	7823	1831	1975	3e-35	151
871206785	XM_013081826.1	sp	Q9C0G6	DYH6_HUMAN	26.07	303	185	8	1368	2267	201	467	1e-16	89.7
871206691	XM_005089588.2	sp	Q9BQP7	MGME1_HUMAN	42.06	214	116	3	1116	1748	129	337	2e-50	184
871206693	XM_013081655.1	sp	Q9NZV1	CRIM1_HUMAN	36.94	712	397	15	2460	4487	208	903	5e-130	439
871206693	XM_013081655.1	sp	Q9NZV1	CRIM1_HUMAN	47.5	80	41	1	1737	1973	30	109	1e-12	74.3
871206696	XM_005089589.2	sp	Q13114	TRAF3_HUMAN	40.41	537	260	14	404	1891	49	566	6e-113	371
871206703	XM_005089593.2	sp	Q9UKR5	ERG28_HUMAN	53.54	127	59	0	197	577	3	129	3e-28	110
871206705	XM_005089594.2	sp	Q7L8A9	VASH1_HUMAN	48.75	320	154	5	347	1303	55	365	9e-103	319
871206707	XM_005089595.2	sp	Q5VTE6	ANGE2_HUMAN	48.19	193	95	3	2582	3151	165	355	4e-44	172
871206707	XM_005089595.2	sp	Q5VTE6	ANGE2_HUMAN	35.06	154	83	4	3419	3859	342	485	3e-16	85.1
871206809	XM_013081872.1	tr	H7C012	H7C012_HUMAN	38.38	185	108	4	35	571	236	420	2e-34	131
871206812	XM_005089598.2	sp	Q9NXG2	THUM1_HUMAN	35.23	281	155	7	601	1422	12	272	2e-44	164
871206713	XM_013081704.1	sp	Q13535	ATR_HUMAN	38.26	2695	1491	54	266	8083	34	2644	0	1677
871206725	XM_013081716.1	sp	Q68CL5	TPGS2_HUMAN	45.06	253	125	5	279	1025	14	256	1e-68	223
871206722	XM_013081712.1	sp	Q68CL5	TPGS2_HUMAN	44.79	259	122	7	279	1040	14	256	2e-67	220
871206719	XM_013081707.1	sp	Q68CL5	TPGS2_HUMAN	42.12	273	124	7	279	1085	14	256	4e-64	212
871206716	XM_005089634.2	sp	Q68CL5	TPGS2_HUMAN	40.64	283	124	7	279	1115	14	256	5e-63	209
871206728	XM_005089599.2	sp	Q9NUM4	T106B_HUMAN	29.15	223	147	4	658	1317	44	258	3e-14	74.3
871206740	XM_013081742.1	sp	Q9NUM4	T106B_HUMAN	34.16	202	129	2	359	964	56	253	2e-28	117
871206733	XM_005089601.2	sp	P48449	ERG7_HUMAN	62.83	729	263	3	506	2689	8	729	0	946
871206738	XM_005089603.2	sp	P48449	ERG7_HUMAN	62.83	729	263	3	400	2583	8	729	0	946
871206731	XM_005089600.2	sp	P48449	ERG7_HUMAN	62.83	729	263	3	134	2317	8	729	0	946
871206736	XM_005089602.2	sp	P48449	ERG7_HUMAN	62.83	729	263	3	98	2281	8	729	0	946
871206743	XM_005089604.2	sp	Q8WTT2	NOC3L_HUMAN	44.1	669	342	6	1394	3388	97	737	7e-159	499
871206793	XM_005089637.2	tr	E7EMG7	E7EMG7_HUMAN	32.65	196	128	3	217	798	20	213	4e-26	114
871206746	XM_005089606.2	tr	H0YD28	H0YD28_HUMAN	28.07	114	72	6	2900	3235	3	108	0.0007	42
871206748	XM_013081755.1	sp	Q9NRA2	S17A5_HUMAN	33.49	418	257	7	1141	2355	52	461	5e-57	209
871206752	XM_005089607.2	sp	Q17RP2	TIGD6_HUMAN	36.87	339	207	3	12	1019	67	401	1e-72	244
871206755	XM_005089639.2	sp	Q9NS00	C1GLT_HUMAN	45.45	330	169	6	910	1884	7	330	1e-79	261
871206758	XM_005089609.2	sp	Q9H1Y0	ATG5_HUMAN	52.75	273	124	4	38	844	1	272	2e-102	309
871206761	XM_005089610.2	sp	Q9H1Y0	ATG5_HUMAN	52.75	273	124	4	91	897	1	272	9e-102	308
871207127	XM_013082407.1	sp	Q9H0F5	RNF38_HUMAN	79.17	96	18	1	1385	1672	416	509	5e-41	163
871206817	XM_013081891.1	tr	G8JLH2	G8JLH2_HUMAN	43.8	258	126	5	1356	2126	239	478	3e-51	193
871206816	XM_005089719.2	tr	G8JLH2	G8JLH2_HUMAN	43.8	258	126	5	1422	2192	239	478	3e-51	193
871206829	XM_013081918.1	tr	H0YAE8	H0YAE8_HUMAN	52.17	69	31	1	956	1162	86	152	1e-13	72.8
871206823	XM_005089641.2	tr	H0YAE8	H0YAE8_HUMAN	52.17	69	31	1	1025	1231	86	152	1e-13	72.8
871206820	XM_005089640.2	tr	H0YAE8	H0YAE8_HUMAN	52.17	69	31	1	1072	1278	86	152	1e-13	73.2
871206826	XM_005089642.2	tr	E7EUV9	E7EUV9_HUMAN	52.11	71	32	1	1001	1213	94	162	5e-14	73.9
524865748	XM_005089644.1	sp	Q8IUR6	CRERF_HUMAN	35.78	232	124	3	1635	2318	419	629	5e-29	125
871206836	XM_005089645.2	sp	Q8IUR6	CRERF_HUMAN	35.78	232	124	3	1950	2633	419	629	6e-29	125
871206832	XM_005089643.2	sp	Q8IUR6	CRERF_HUMAN	35.78	232	124	3	2627	3310	419	629	7e-29	125
871206862	XM_013081949.1	tr	A0A286YFC2	A0A286YFC2_HUMAN	55.34	571	216	8	956	2653	88	624	0	608
871206876	XM_013081964.1	tr	A0A286YFC2	A0A286YFC2_HUMAN	55.34	571	216	8	956	2653	88	624	0	609
871206879	XM_013081973.1	sp	A6NNM8	TTL13_HUMAN	55.34	571	216	8	956	2653	88	624	0	609
871206866	XM_013081951.1	tr	A0A286YFC2	A0A286YFC2_HUMAN	52.8	625	247	11	956	2788	88	678	0	612
871206870	XM_013081954.1	tr	A0A286YFC2	A0A286YFC2_HUMAN	52.71	628	242	12	956	2785	88	678	0	610
871206882	XM_013081976.1	sp	A6NNM8	TTL13_HUMAN	55.34	571	216	8	956	2653	88	624	0	610
871206873	XM_013081956.1	tr	A0A286YFC2	A0A286YFC2_HUMAN	53.16	617	241	11	956	2764	88	670	0	609
871206839	XM_013081926.1	sp	A6NNM8	TTL13_HUMAN	52.61	612	244	9	956	2755	88	665	0	612
871206885	XM_013081979.1	sp	A6NNM8	TTL13_HUMAN	55.34	571	216	8	956	2653	88	624	0	609
871206843	XM_013081932.1	sp	A6NNM8	TTL13_HUMAN	53.2	609	236	9	956	2728	88	665	0	614
871206849	XM_013081940.1	sp	A6NNM8	TTL13_HUMAN	53.58	601	244	9	956	2722	88	665	0	616
871206855	XM_013081946.1	sp	A6NNM8	TTL13_HUMAN	54.09	599	235	10	956	2695	88	665	0	617
871206846	XM_013081937.1	sp	A6NNM8	TTL13_HUMAN	53.32	602	245	9	956	2725	88	665	0	616
871206852	XM_013081943.1	sp	A6NNM8	TTL13_HUMAN	54.03	596	241	9	956	2698	88	665	0	618
871206858	XM_013081947.1	sp	A6NNM8	TTL13_HUMAN	55.04	585	241	8	956	2665	88	665	0	622
871206891	XM_005089661.2	sp	Q9Y3Y4	PYGO1_HUMAN	43.06	72	41	0	578	793	336	407	3e-18	87.8
871206888	XM_005089662.2	sp	Q9H6S0	YTDC2_HUMAN	48.12	1170	551	17	291	3689	37	1187	0	1056
871206888	XM_005089662.2	sp	Q9H6S0	YTDC2_HUMAN	59.09	132	54	0	3831	4226	1290	1421	8e-44	177
871207155	XM_013082470.1	sp	P45877	PPIC_HUMAN	46.67	165	83	3	414	905	52	212	8e-42	151
871206896	XM_013082004.1	sp	P61024	CKS1_HUMAN	76.71	73	17	0	152	370	4	76	1e-33	124
871206899	XM_005089665.2	sp	Q3KNV8	PCGF3_HUMAN	33.48	221	137	4	227	880	6	219	4e-32	127
871206901	XM_013082011.1	sp	Q3KNV8	PCGF3_HUMAN	33.48	221	137	4	159	812	6	219	3e-32	127
871206909	XM_005089668.2	sp	Q99961	SH3G1_HUMAN	51.99	377	170	4	161	1291	1	366	5e-108	354
871206904	XM_013082014.1	sp	Q99961	SH3G1_HUMAN	50.38	391	169	3	161	1333	1	366	9e-115	374
871206907	XM_005089667.2	sp	Q99961	SH3G1_HUMAN	50.77	388	169	3	161	1324	1	366	5e-115	374
871206918	XM_005089670.2	sp	Q6UB28	MAP12_HUMAN	52.54	276	124	3	355	1173	59	330	1e-91	296
871206920	XM_013082038.1	sp	Q6UB28	MAP12_HUMAN	52.54	276	124	3	296	1114	59	330	1e-91	296
871206923	XM_005089671.2	sp	Q9P035	HACD3_HUMAN	38.5	361	212	4	169	1251	5	355	2e-71	247
871206925	XM_005089672.2	tr	A0A0A0MRW3	A0A0A0MRW3_HUMAN	40.14	147	69	5	177	581	44	183	1e-09	57.8
871206934	XM_013082070.1	sp	Q9C056	NKX62_HUMAN	57.38	244	74	11	1038	1703	1	236	3e-66	224
871206932	XM_005089675.2	sp	Q9C056	NKX62_HUMAN	57.38	244	74	11	1045	1710	1	236	3e-66	224
871206940	XM_005089677.2	tr	B7Z651	B7Z651_HUMAN	36.84	114	62	3	175	492	655	766	5e-06	51.6
871206940	XM_005089677.2	tr	B7Z651	B7Z651_HUMAN	34.15	123	70	5	136	486	16	133	0.0003	45.8
524865902	XM_005089720.1	sp	Q13562	NDF1_HUMAN	67.54	114	37	0	289	630	91	204	1e-43	161
871206944	XM_005089680.2	sp	P04745	AMY1_HUMAN	51.23	486	196	16	143	1489	24	505	7e-142	431
871207133	XM_013082426.1	sp	P04745	AMY1_HUMAN	37.8	373	161	11	89	1012	6	372	2e-62	219
871206947	XM_005089681.2	sp	Q6UWZ7	ABRX1_HUMAN	31.76	255	167	3	563	1324	7	255	9e-31	128
871206949	XM_005089684.2	sp	P07108	ACBP_HUMAN	65.06	83	29	0	239	487	3	85	1e-29	112
871206973	XM_013082130.1	sp	Q8TEW0	PARD3_HUMAN	36.75	400	196	12	260	1408	1	360	3e-34	147
871206973	XM_013082130.1	sp	Q8TEW0	PARD3_HUMAN	62.38	101	38	0	1901	2203	450	550	6e-20	100
871206973	XM_013082130.1	sp	Q8TEW0	PARD3_HUMAN	54.9	51	23	0	2234	2386	633	683	3e-05	52
871206973	XM_013082130.1	sp	Q8TEW0	PARD3_HUMAN	36.05	86	48	3	1982	2224	610	693	5e-05	50.8
871206965	XM_013082124.1	tr	F5GZI3	F5GZI3_HUMAN	55.46	229	94	4	1901	2587	180	400	4e-50	195
871206965	XM_013082124.1	tr	F5GZI3	F5GZI3_HUMAN	39.08	87	53	0	1148	1408	4	90	4e-10	67
871206969	XM_013082126.1	sp	Q8TEW0	PARD3_HUMAN	47.79	272	104	5	1901	2716	450	683	6e-46	185
871206969	XM_013082126.1	sp	Q8TEW0	PARD3_HUMAN	36.75	400	196	12	260	1408	1	360	2e-34	147
871206969	XM_013082126.1	sp	Q8TEW0	PARD3_HUMAN	33.92	227	95	11	3185	3778	755	955	9e-10	66.6
871206969	XM_013082126.1	sp	Q8TEW0	PARD3_HUMAN	35	100	58	3	1982	2266	610	707	2e-05	52.8
871206962	XM_013082120.1	sp	Q8TEW0	PARD3_HUMAN	47.79	272	104	5	1901	2716	450	683	6e-46	185
871206962	XM_013082120.1	sp	Q8TEW0	PARD3_HUMAN	36.75	400	196	12	260	1408	1	360	2e-34	147
871206962	XM_013082120.1	sp	Q8TEW0	PARD3_HUMAN	30.71	267	98	13	3185	3922	755	955	6e-07	57
871206962	XM_013082120.1	sp	Q8TEW0	PARD3_HUMAN	35	100	58	3	1982	2266	610	707	2e-05	52.4
871206959	XM_013082117.1	sp	Q8TEW0	PARD3_HUMAN	47.79	272	104	5	1901	2716	450	683	6e-46	185
871206959	XM_013082117.1	sp	Q8TEW0	PARD3_HUMAN	36.75	400	196	12	260	1408	1	360	2e-34	147
871206959	XM_013082117.1	sp	Q8TEW0	PARD3_HUMAN	34.62	104	61	3	1982	2278	610	711	2e-05	52.4
871206952	XM_013082111.1	tr	Q5VWU8	Q5VWU8_HUMAN	47.79	272	104	5	1901	2716	450	683	5e-46	184
871206952	XM_013082111.1	tr	Q5VWU8	Q5VWU8_HUMAN	36.75	400	196	12	260	1408	1	360	3e-34	146
871206952	XM_013082111.1	tr	Q5VWU8	Q5VWU8_HUMAN	35	100	58	3	1982	2266	610	707	1e-05	52.8
871206956	XM_013082114.1	tr	Q5VWU8	Q5VWU8_HUMAN	47.79	272	104	5	1892	2707	450	683	5e-46	184
871206956	XM_013082114.1	tr	Q5VWU8	Q5VWU8_HUMAN	36.75	400	196	12	251	1399	1	360	3e-34	146
871206956	XM_013082114.1	tr	Q5VWU8	Q5VWU8_HUMAN	35	100	58	3	1973	2257	610	707	1e-05	52.8
871206976	XM_013082137.1	sp	P14618	KPYM_HUMAN	53.85	520	236	1	468	2015	12	531	0	595
871207137	XM_013082430.1	sp	Q9UGM3	DMBT1_HUMAN	25.33	2025	1136	72	4704	9896	53	1995	7e-115	412
871207137	XM_013082430.1	sp	Q9UGM3	DMBT1_HUMAN	26.72	1714	928	63	5583	9911	101	1757	5e-113	406
871207137	XM_013082430.1	sp	Q9UGM3	DMBT1_HUMAN	27.32	1431	778	47	6267	9917	113	1495	4e-107	387
871207137	XM_013082430.1	sp	Q9UGM3	DMBT1_HUMAN	27.52	1348	729	43	6456	9917	73	1366	1e-104	379
871207137	XM_013082430.1	sp	Q9UGM3	DMBT1_HUMAN	24.62	2043	1076	87	99	5171	62	1992	2e-86	318
871207137	XM_013082430.1	sp	Q9UGM3	DMBT1_HUMAN	24.72	1691	954	64	3900	8204	112	1739	2e-79	296
871207137	XM_013082430.1	sp	Q9UGM3	DMBT1_HUMAN	39.17	120	68	3	9573	9923	102	219	2e-14	82
871207137	XM_013082430.1	sp	Q9UGM3	DMBT1_HUMAN	37.74	106	56	4	3585	3887	1897	1997	2e-06	55.1
871206983	XM_005089685.2	sp	Q16526	CRY1_HUMAN	46.03	491	254	4	256	1719	5	487	5e-143	446
871206991	XM_005089688.2	sp	Q16526	CRY1_HUMAN	46.03	491	254	4	233	1696	5	487	2e-143	446
871206997	XM_013082174.1	sp	Q16526	CRY1_HUMAN	46.03	491	254	4	103	1566	5	487	1e-143	446
871206986	XM_013082151.1	sp	Q16526	CRY1_HUMAN	46.03	491	254	4	228	1691	5	487	3e-143	446
871206994	XM_013082166.1	sp	Q16526	CRY1_HUMAN	46.03	491	254	4	221	1684	5	487	3e-143	446
871206989	XM_005089687.2	sp	Q16526	CRY1_HUMAN	46.03	491	254	4	273	1736	5	487	5e-143	446
871207003	XM_005089690.2	sp	Q8N7B6	PACRL_HUMAN	62.44	197	74	0	197	787	51	247	1e-75	253
871207000	XM_013082181.1	sp	Q8N7B6	PACRL_HUMAN	62.44	197	74	0	230	820	51	247	5e-75	251
871207172	XM_005089727.2	sp	Q9Y5Z6	B3GT1_HUMAN	25.37	268	190	7	963	1763	28	286	4e-26	111
524865918	XM_005089728.1	sp	Q9Y5Z6	B3GT1_HUMAN	25.37	268	190	7	178	978	28	286	7e-27	110
871207009	XM_013082195.1	sp	Q9Y5Z6	B3GT1_HUMAN	27.59	232	157	5	568	1242	64	291	5e-25	109
871207015	XM_005089691.2	sp	Q9Y5Z6	B3GT1_HUMAN	27.59	232	157	5	443	1117	64	291	4e-25	109
871207012	XM_013082200.1	sp	Q9Y5Z6	B3GT1_HUMAN	27.59	232	157	5	386	1060	64	291	3e-25	109
871207006	XM_013082192.1	sp	Q9Y5Z6	B3GT1_HUMAN	27.59	232	157	5	378	1052	64	291	4e-25	109
871207017	XM_005089692.2	sp	O76082	S22A5_HUMAN	34.56	217	138	1	1651	2301	323	535	1e-35	144
871207017	XM_005089692.2	sp	O76082	S22A5_HUMAN	33.95	215	140	2	715	1353	113	327	4e-33	136
871207019	XM_013082214.1	sp	O76082	S22A5_HUMAN	34.56	217	138	1	1470	2120	323	535	9e-36	144
871207019	XM_013082214.1	sp	O76082	S22A5_HUMAN	33.95	215	140	2	534	1172	113	327	3e-33	136
871207141	XM_013082438.1	sp	Q9BZD2	S29A3_HUMAN	29.57	443	255	15	579	1781	12	439	7e-42	159
871207022	XM_013082219.1	sp	Q99808	S29A1_HUMAN	31.44	353	213	7	157	1146	110	456	2e-39	151
524865922	XM_005089730.1	tr	F8W8F5	F8W8F5_HUMAN	41.61	137	75	3	586	990	281	414	5e-17	83.2
524865922	XM_005089730.1	tr	F8W8F5	F8W8F5_HUMAN	29.58	142	53	3	259	552	66	204	2e-05	47.8
871207032	XM_005089696.2	sp	O14807	RASM_HUMAN	68.39	193	61	0	177	755	1	193	2e-74	251
871207030	XM_005089695.2	sp	O14807	RASM_HUMAN	68.39	193	61	0	316	894	1	193	2e-74	251
871207034	XM_005089698.2	sp	Q17RS7	GEN_HUMAN	29.51	488	273	16	151	1497	1	456	2e-46	182
524865860	XM_005089699.1	sp	Q17RS7	GEN_HUMAN	28.73	369	224	11	77	1141	113	456	1e-32	137
871207038	XM_005089697.2	sp	Q6NXE6	ARMC6_HUMAN	41.41	483	263	6	138	1550	25	499	5e-108	336
871207040	XM_005089700.2	sp	Q8N5Y8	PAR16_HUMAN	38.41	315	181	6	598	1530	16	321	3e-58	206
871207045	XM_005089702.2	tr	A0A0A0MQW0	A0A0A0MQW0_HUMAN	41.59	226	104	3	659	1306	101	308	1e-43	169
871207045	XM_005089702.2	tr	A0A0A0MQW0	A0A0A0MQW0_HUMAN	45.33	75	41	0	2132	2356	501	575	4e-12	70.9
871207045	XM_005089702.2	tr	A0A0A0MQW0	A0A0A0MQW0_HUMAN	44.16	77	42	1	1079	1309	499	574	7e-11	67
871207045	XM_005089702.2	tr	A0A0A0MQW0	A0A0A0MQW0_HUMAN	39.24	79	46	2	653	889	498	574	2e-08	59.3
871207045	XM_005089702.2	tr	A0A0A0MQW0	A0A0A0MQW0_HUMAN	46.77	62	32	1	2126	2308	233	294	1e-06	53.5
871207045	XM_005089702.2	tr	A0A0A0MQW0	A0A0A0MQW0_HUMAN	31.17	77	51	2	2117	2341	97	173	1e-05	50.1
871207045	XM_005089702.2	tr	A0A0A0MQW0	A0A0A0MQW0_HUMAN	30.84	107	69	2	1070	1387	97	199	6e-05	47.8
871207043	XM_005089701.2	tr	A0A0A0MR39	A0A0A0MR39_HUMAN	41.59	226	104	3	658	1305	101	308	7e-43	169
871207043	XM_005089701.2	tr	A0A0A0MR39	A0A0A0MR39_HUMAN	44.59	74	41	0	2131	2352	525	598	6e-11	68.6
871207043	XM_005089701.2	tr	A0A0A0MR39	A0A0A0MR39_HUMAN	44.16	77	42	1	1078	1308	523	598	2e-10	67
871207043	XM_005089701.2	tr	A0A0A0MR39	A0A0A0MR39_HUMAN	39.24	79	46	2	652	888	522	598	4e-08	59.3
871207043	XM_005089701.2	tr	A0A0A0MR39	A0A0A0MR39_HUMAN	46.77	62	32	1	2125	2307	233	294	3e-06	53.5
871207043	XM_005089701.2	tr	A0A0A0MR39	A0A0A0MR39_HUMAN	31.17	77	51	2	2116	2340	97	173	3e-05	50.1
871207043	XM_005089701.2	tr	A0A0A0MR39	A0A0A0MR39_HUMAN	30.84	107	69	2	1069	1386	97	199	0.0002	47.8
871207047	XM_005089703.2	sp	Q9P2K5	MYEF2_HUMAN	41.59	226	104	3	656	1303	101	308	7e-43	169
871207047	XM_005089703.2	sp	Q9P2K5	MYEF2_HUMAN	44.59	74	41	0	2090	2311	525	598	6e-11	68.6
871207047	XM_005089703.2	sp	Q9P2K5	MYEF2_HUMAN	44.16	77	42	1	1076	1306	523	598	2e-10	67
871207047	XM_005089703.2	sp	Q9P2K5	MYEF2_HUMAN	39.24	79	46	2	650	886	522	598	4e-08	59.3
871207047	XM_005089703.2	sp	Q9P2K5	MYEF2_HUMAN	46.77	62	32	1	2084	2266	233	294	3e-06	53.1
871207047	XM_005089703.2	sp	Q9P2K5	MYEF2_HUMAN	31.17	77	51	2	2075	2299	97	173	3e-05	50.1
871207047	XM_005089703.2	sp	Q9P2K5	MYEF2_HUMAN	30.84	107	69	2	1067	1384	97	199	0.0002	47.4
871207049	XM_013082267.1	sp	Q8N9B5	JMY_HUMAN	26.2	313	219	6	666	1592	233	537	5e-21	100
871207052	XM_005089704.2	sp	Q8N9B5	JMY_HUMAN	26.2	313	219	6	227	1153	233	537	4e-21	100
871207054	XM_005089706.2	sp	Q9BUD6	SPON2_HUMAN	46.7	212	105	2	522	1148	41	247	3e-60	210
871207054	XM_005089706.2	sp	Q9BUD6	SPON2_HUMAN	37.35	83	46	2	1668	1898	243	325	2e-07	54.7
871207056	XM_005089707.2	sp	Q9BUD6	SPON2_HUMAN	46.7	212	105	2	523	1149	41	247	2e-61	211
871207067	XM_013082302.1	sp	Q96A65	EXOC4_HUMAN	42.04	961	505	18	93	2885	18	956	0	705
871207070	XM_013082305.1	sp	Q96A65	EXOC4_HUMAN	42.36	968	502	19	63	2870	13	956	0	713
871207064	XM_013082296.1	sp	Q96A65	EXOC4_HUMAN	42.07	977	501	20	63	2897	13	956	0	706
871207058	XM_013082288.1	sp	Q96A65	EXOC4_HUMAN	41.92	971	500	19	93	2909	18	956	0	703
871207061	XM_013082294.1	sp	Q96A65	EXOC4_HUMAN	41.92	978	502	20	63	2900	13	956	0	706
871207073	XM_013082310.1	sp	Q86SG6	NEK8_HUMAN	38.72	643	352	15	1211	3037	4	638	2e-129	422
871207073	XM_013082310.1	sp	Q86SG6	NEK8_HUMAN	24.41	299	196	3	2129	2983	391	673	4e-16	84.7
871207075	XM_013082313.1	sp	Q86SG6	NEK8_HUMAN	38.72	643	352	15	1047	2873	4	638	1e-129	422
871207075	XM_013082313.1	sp	Q86SG6	NEK8_HUMAN	24.41	299	196	3	1965	2819	391	673	4e-16	84.7
871207077	XM_013082317.1	sp	P28838	AMPL_HUMAN	55.67	494	209	4	121	1596	34	519	0	547
871207081	XM_013082335.1	sp	Q15811	ITSN1_HUMAN	50.12	834	370	13	2828	5275	914	1719	0	825
871207081	XM_013082335.1	sp	Q15811	ITSN1_HUMAN	58.72	109	45	0	185	511	6	114	9e-33	142
871207081	XM_013082335.1	sp	Q15811	ITSN1_HUMAN	29.76	336	183	15	2843	3769	746	1055	9e-22	106
871207081	XM_013082335.1	sp	Q15811	ITSN1_HUMAN	40.24	164	83	2	794	1285	213	361	2e-19	98.6
871207081	XM_013082335.1	sp	Q15811	ITSN1_HUMAN	26.16	302	168	14	3062	3880	731	1006	5e-12	73.9
871207081	XM_013082335.1	sp	Q15811	ITSN1_HUMAN	43.02	86	48	1	212	466	215	300	4e-11	70.9
871207081	XM_013082335.1	sp	Q15811	ITSN1_HUMAN	44.87	78	42	1	800	1033	15	91	2e-10	68.6
871207081	XM_013082335.1	sp	Q15811	ITSN1_HUMAN	28.85	156	110	1	1571	2035	457	612	6e-09	63.5
871207081	XM_013082335.1	sp	Q15811	ITSN1_HUMAN	44.83	58	25	2	2477	2644	1158	1210	5e-05	50.8
871207081	XM_013082335.1	sp	Q15811	ITSN1_HUMAN	35	80	47	2	2480	2713	746	822	0.0007	47
871207080	XM_005089710.2	sp	O95825	QORL1_HUMAN	39.38	320	177	3	376	1317	21	329	6e-63	216
871207145	XM_013082447.1	tr	H0Y512	H0Y512_HUMAN	27.05	122	82	4	395	739	4	125	3e-05	45.8
871207083	XM_013082338.1	sp	Q9HDC9	APMAP_HUMAN	33.68	285	172	6	4	846	132	403	6e-36	141
871207175	XM_005089711.2	sp	P17542	TAL1_HUMAN	75.38	65	16	0	194	388	185	249	3e-27	114
871207094	XM_005089712.2	tr	E5RGZ2	E5RGZ2_HUMAN	28.64	199	120	7	1229	1780	155	346	2e-14	77.4
871207151	XM_013082460.1	sp	P20594	ANPRB_HUMAN	50.63	237	81	2	466	1095	817	1044	4e-54	195
871207099	XM_013082363.1	sp	Q6NSJ0	MYORG_HUMAN	31.96	560	358	11	713	2338	156	710	3e-74	263
871207103	XM_013082366.1	sp	P35606	COPB2_HUMAN	58.42	885	345	4	108	2759	1	863	0	1096
871207110	XM_005089713.2	sp	Q86SS6	SYT9_HUMAN	35.76	288	161	6	447	1304	222	487	2e-42	161
871207113	XM_005089714.2	sp	Q92752	TENR_HUMAN	44.75	181	98	2	1504	2043	1164	1343	3e-44	176
871207118	XM_013082391.1	sp	Q92752	TENR_HUMAN	44.75	181	98	2	1372	1911	1164	1343	2e-44	176
871207121	XM_013082396.1	sp	Q92752	TENR_HUMAN	44.75	181	98	2	1372	1911	1164	1343	2e-44	176
871207115	XM_005089715.2	sp	Q92752	TENR_HUMAN	44.75	181	98	2	1470	2009	1164	1343	2e-44	176
871207124	XM_005089716.2	sp	O15247	CLIC2_HUMAN	34.43	244	126	7	747	1388	1	240	4e-32	127
871207180	XM_005089743.2	sp	P62995	TRA2B_HUMAN	49.59	123	54	1	353	697	104	226	1e-31	129
871207184	XM_005089745.2	sp	P15259	PGAM2_HUMAN	57.81	237	92	2	181	876	4	237	2e-95	296
871207186	XM_005089746.2	sp	P15259	PGAM2_HUMAN	59.21	228	85	2	180	848	4	228	5e-93	294
871207188	XM_013082536.1	sp	P35237	SPB6_HUMAN	33.8	358	229	5	295	1359	24	376	6e-49	176
871207427	XM_005089747.2	sp	Q92752	TENR_HUMAN	46.74	184	97	1	244	795	1160	1342	1e-54	195
871207197	XM_005089749.2	sp	Q9HAS3	S28A3_HUMAN	37.09	612	340	10	871	2679	35	610	9e-101	334
871207191	XM_005089748.2	sp	Q9HAS3	S28A3_HUMAN	37.09	612	340	10	1033	2841	35	610	2e-100	334
871207193	XM_013082547.1	sp	Q9HAS3	S28A3_HUMAN	37.09	612	340	10	933	2741	35	610	1e-100	334
871207213	XM_013082574.1	sp	P15259	PGAM2_HUMAN	49.17	240	117	3	571	1278	4	242	2e-71	238
871207201	XM_013082561.1	sp	P15259	PGAM2_HUMAN	49.17	240	117	3	674	1381	4	242	3e-71	238
871207204	XM_013082565.1	sp	P15259	PGAM2_HUMAN	49.17	240	117	3	705	1412	4	242	3e-71	238
871207210	XM_013082572.1	sp	P15259	PGAM2_HUMAN	49.17	240	117	3	483	1190	4	242	2e-71	238
871207199	XM_005089750.2	sp	P15259	PGAM2_HUMAN	49.17	240	117	3	550	1257	4	242	2e-71	238
871207207	XM_013082570.1	sp	P15259	PGAM2_HUMAN	49.17	240	117	3	319	1026	4	242	8e-72	238
871207216	XM_005089751.2	sp	Q8N6F8	MET27_HUMAN	30.46	174	118	3	185	703	23	194	5e-17	80.9
524866145	XM_005089840.1	sp	Q8N6F8	MET27_HUMAN	28.32	113	79	2	121	459	84	194	2e-09	56.2
871207218	XM_013082581.1	sp	Q9BRV3	SWET1_HUMAN	30.34	178	124	0	231	764	38	215	5e-17	82.8
871207229	XM_005089754.2	sp	Q5BJH2	TM128_HUMAN	24.83	149	101	5	246	668	2	147	4e-11	62
871207231	XM_005089755.2	tr	E5RFP2	E5RFP2_HUMAN	75.22	339	75	4	1179	2171	1	338	1e-167	526
871207233	XM_013082606.1	sp	Q9NX47	MARH5_HUMAN	73.03	267	72	0	192	992	12	278	8e-147	431
871207239	XM_005089757.2	sp	O75208	COQ9_HUMAN	43.38	219	124	0	529	1185	99	317	9e-61	206
871207236	XM_013082612.1	sp	Q92990	GLMN_HUMAN	33.44	323	187	5	4868	5833	285	580	5e-41	164
871207245	XM_005089758.2	sp	O14544	SOCS6_HUMAN	71.86	167	47	0	916	1416	369	535	2e-74	253
871207241	XM_005089759.2	sp	Q9BRR8	GPTC1_HUMAN	39.66	812	388	21	283	2574	1	758	2e-133	434
871207243	XM_005089760.2	sp	Q9BRR8	GPTC1_HUMAN	40.05	809	386	22	283	2565	1	758	6e-135	438
871207429	XM_013082960.1	sp	Q86SG7	LYG2_HUMAN	32.26	186	104	6	119	667	39	205	4e-24	99
871207432	XR_001184873.1	sp	Q86SG7	LYG2_HUMAN	35.14	74	42	2	117	338	138	205	1e-09	55.1
871207250	XM_013082635.1	sp	P22735	TGM1_HUMAN	40.49	694	394	9	518	2581	106	786	4e-157	501
871207253	XM_005089764.2	sp	P24864	CCNE1_HUMAN	51.28	312	141	2	595	1530	103	403	2e-105	328
871207255	XM_013082646.1	sp	P24864	CCNE1_HUMAN	51.28	312	141	2	865	1800	103	403	4e-103	325
871207258	XM_013082647.1	sp	P24864	CCNE1_HUMAN	51.28	312	141	2	464	1399	103	403	8e-105	325
871207261	XM_013082653.1	sp	P24864	CCNE1_HUMAN	51.28	312	141	2	318	1253	103	403	1e-105	325
871207264	XM_013082656.1	sp	P24864	CCNE1_HUMAN	51.28	312	141	2	296	1231	103	403	8e-106	326
871207404	XM_013082906.1	sp	O60346	PHLP1_HUMAN	37.14	980	583	12	1049	3958	470	1426	0	619
871207434	XM_005089765.2	sp	Q96NA8	TSNA1_HUMAN	32.74	113	74	2	1239	1577	111	221	9e-08	56.6
871207282	XM_005089771.2	sp	O14841	OPLA_HUMAN	65.33	1246	419	6	246	3956	6	1247	0	1598
871207319	XM_013082746.1	tr	E5RFT4	E5RFT4_HUMAN	40.49	247	128	6	66	755	3	247	1e-49	171
871207312	XM_005089772.2	sp	Q9NX58	LYAR_HUMAN	35.89	404	200	9	211	1332	1	375	9e-63	212
871207310	XM_005089773.2	sp	Q9NX58	LYAR_HUMAN	35.89	404	200	9	230	1351	1	375	1e-62	212
871207314	XM_005089774.2	sp	Q9NX58	LYAR_HUMAN	35.89	404	200	9	167	1288	1	375	6e-63	212
871207270	XM_013082664.1	tr	E7EX90	E7EX90_HUMAN	42.09	1314	641	17	176	4030	33	1255	0	873
871207279	XM_013082682.1	tr	E7EX90	E7EX90_HUMAN	42.98	1296	637	16	187	3987	33	1255	0	893
871207275	XM_005089778.2	tr	E7EX90	E7EX90_HUMAN	42.82	1303	636	17	187	4008	33	1255	0	889
871207273	XM_005089780.2	tr	E7EX90	E7EX90_HUMAN	42.62	1307	637	17	187	4020	33	1255	0	884
871207267	XM_013082661.1	tr	E7EX90	E7EX90_HUMAN	42.09	1314	641	17	187	4041	33	1255	0	873
524866014	XM_005089775.1	sp	Q9UID3	VPS51_HUMAN	57.66	777	288	8	126	2435	40	782	0	872
871207407	XM_005089847.2	sp	Q9UGH3	S23A2_HUMAN	28.45	608	359	7	25	1680	37	624	2e-76	259
871207286	XM_005089781.2	sp	O76082	S22A5_HUMAN	28.36	476	306	10	405	1775	91	550	3e-43	167
871207409	XM_005089848.2	sp	Q9UGH3	S23A2_HUMAN	29.58	595	382	6	431	2212	63	621	2e-78	271
871207289	XM_005089782.2	tr	A0A0C4DG16	A0A0C4DG16_HUMAN	34.15	366	220	8	1178	2254	60	411	3e-60	215
871207345	XM_005089806.2	sp	Q9H9A6	LRC40_HUMAN	34.93	229	146	2	472	1155	74	300	7e-18	89.4
871207345	XM_005089806.2	sp	Q9H9A6	LRC40_HUMAN	34.65	202	130	2	427	1029	128	328	4e-09	61.2
871207345	XM_005089806.2	sp	Q9H9A6	LRC40_HUMAN	32	125	84	1	736	1107	436	560	5e-08	57.8
871207342	XM_013082780.1	tr	E7ET87	E7ET87_HUMAN	47.59	166	87	0	1724	2221	441	606	2e-39	158
871207349	XM_005089809.2	sp	Q16533	SNPC1_HUMAN	30	240	161	4	153	863	6	241	1e-29	124
871207351	XM_005089810.2	sp	Q16533	SNPC1_HUMAN	29.35	276	176	6	141	935	6	273	4e-30	126
871207347	XM_005089808.2	sp	Q16533	SNPC1_HUMAN	30	240	161	4	141	851	6	241	1e-29	124
871207353	XM_005089811.2	sp	Q16533	SNPC1_HUMAN	23.81	126	92	3	115	492	95	216	1e-12	47.8
871207353	XM_005089811.2	sp	Q16533	SNPC1_HUMAN	60	30	12	0	15	104	60	89	1e-12	45.8
871207355	XM_005089812.2	sp	Q12907	LMAN2_HUMAN	50.16	307	147	6	164	1072	52	356	9e-91	304
325297061	NM_001204606.1	sp	Q08828	ADCY1_HUMAN	43.35	1008	507	15	1249	4230	100	1057	0	771
871207360	XM_005089813.2	sp	Q13609	DNSL3_HUMAN	34.48	261	156	5	229	975	21	278	9e-41	151
871207357	XM_013082822.1	sp	Q92874	DNSL2_HUMAN	35.11	282	152	8	925	1689	18	295	9e-42	154
871207366	XM_005089816.2	sp	Q8NFZ5	TNIP2_HUMAN	26.8	306	176	9	1214	2089	64	335	5e-09	62.4
871207362	XM_013082832.1	sp	Q8NFZ5	TNIP2_HUMAN	26.8	306	176	9	798	1673	64	335	3e-09	62.8
871207369	XM_005089817.2	sp	Q8NFZ5	TNIP2_HUMAN	26.8	306	176	9	442	1317	64	335	4e-09	62.4
871207373	XM_005089818.2	sp	Q9HCC9	LST2_HUMAN	63.29	286	105	0	246	1103	2	287	2e-114	384
871207373	XM_005089818.2	sp	Q9HCC9	LST2_HUMAN	47.9	167	75	2	3255	3722	715	880	9e-44	174
871207375	XM_005089820.2	sp	Q9HCC9	LST2_HUMAN	63.29	286	105	0	246	1103	2	287	5e-115	384
871207375	XM_005089820.2	sp	Q9HCC9	LST2_HUMAN	55.38	65	28	1	3249	3443	713	776	2e-14	79
871207416	XM_005089823.2	sp	P49146	NPY2R_HUMAN	35.67	314	175	7	139	1062	50	342	1e-40	151
871207418	XM_013082938.1	sp	Q9NXP7	GIN1_HUMAN	20.85	355	207	11	34	915	84	425	6e-12	67.8
871207421	XM_013082943.1	sp	A6NKG5	RTL1_HUMAN	25.38	260	182	3	1681	2448	703	954	4e-17	87.8
871207380	XM_005089824.2	sp	Q13907	IDI1_HUMAN	59.91	222	86	1	584	1249	9	227	4e-81	268
871207382	XM_005089825.2	sp	Q13907	IDI1_HUMAN	59.91	222	86	1	222	887	9	227	3e-81	267
871207384	XM_013082869.1	sp	Q13907	IDI1_HUMAN	59.91	222	86	1	76	741	9	227	3e-81	267
871207387	XM_005089850.2	sp	Q8N490	PNKD_HUMAN	45.63	309	165	2	188	1114	80	385	5e-82	278
871207389	XM_005089826.2	sp	Q9Y3B8	ORN_HUMAN	59.09	176	72	0	580	1107	40	215	6e-72	241
871207424	XM_005089851.2	sp	P16066	ANPRA_HUMAN	36.37	932	495	20	835	3423	152	1054	2e-169	535
871207391	XM_013082883.1	sp	Q00796	DHSO_HUMAN	49.85	343	172	0	1332	2360	8	350	2e-115	360
871207394	XM_005089831.2	sp	P98160	PGBM_HUMAN	25.13	374	217	14	738	1817	2351	2675	1e-15	83.2
871207394	XM_005089831.2	sp	P98160	PGBM_HUMAN	25.17	298	169	9	741	1580	2738	2999	5e-12	71.2
871207394	XM_005089831.2	sp	P98160	PGBM_HUMAN	23.08	416	245	15	681	1850	2039	2405	6e-11	67.8
871207394	XM_005089831.2	sp	P98160	PGBM_HUMAN	23.96	338	195	12	891	1850	3070	3363	2e-09	62.8
871207394	XM_005089831.2	sp	P98160	PGBM_HUMAN	25.45	330	201	12	906	1850	1917	2216	3e-08	58.9
871207394	XM_005089831.2	sp	P98160	PGBM_HUMAN	22.57	412	239	15	741	1943	3223	3565	2e-07	56.6
871207394	XM_005089831.2	sp	P98160	PGBM_HUMAN	21.03	466	264	16	657	1958	2807	3200	2e-07	56.2
871207440	XM_005089853.2	sp	Q7Z6Z7	HUWE1_HUMAN	59.22	1101	360	12	222	3479	1	1027	0	1207
871207440	XM_005089853.2	sp	Q7Z6Z7	HUWE1_HUMAN	74.81	536	129	3	13209	14813	3844	4374	0	849
871207440	XM_005089853.2	sp	Q7Z6Z7	HUWE1_HUMAN	45.31	971	429	18	3801	6524	1034	1965	0	673
871207440	XM_005089853.2	sp	Q7Z6Z7	HUWE1_HUMAN	56.63	196	84	1	6813	7397	2065	2260	3e-56	220
871207440	XM_005089853.2	sp	Q7Z6Z7	HUWE1_HUMAN	53.29	289	118	5	10206	11054	2964	3241	5e-45	183
871207440	XM_005089853.2	sp	Q7Z6Z7	HUWE1_HUMAN	50.59	170	81	2	12300	12806	3579	3746	9e-25	116
871207440	XM_005089853.2	sp	Q7Z6Z7	HUWE1_HUMAN	40.32	186	80	4	11304	11849	3285	3443	3e-22	108
871207440	XM_005089853.2	sp	Q7Z6Z7	HUWE1_HUMAN	43.12	160	58	6	8238	8642	2505	2656	1e-21	106
871207448	XM_005089854.2	sp	Q7Z6Z7	HUWE1_HUMAN	59.22	1101	360	12	222	3479	1	1027	0	1207
871207448	XM_005089854.2	sp	Q7Z6Z7	HUWE1_HUMAN	74.81	536	129	3	13170	14774	3844	4374	0	849
871207448	XM_005089854.2	sp	Q7Z6Z7	HUWE1_HUMAN	45.31	971	429	18	3801	6524	1034	1965	0	673
871207448	XM_005089854.2	sp	Q7Z6Z7	HUWE1_HUMAN	56.63	196	84	1	6813	7397	2065	2260	3e-56	220
871207448	XM_005089854.2	sp	Q7Z6Z7	HUWE1_HUMAN	51.21	289	111	5	10206	11015	2964	3241	1e-43	179
871207448	XM_005089854.2	sp	Q7Z6Z7	HUWE1_HUMAN	50.59	170	81	2	12261	12767	3579	3746	9e-25	116
871207448	XM_005089854.2	sp	Q7Z6Z7	HUWE1_HUMAN	40.32	186	80	4	11265	11810	3285	3443	3e-22	108
871207448	XM_005089854.2	sp	Q7Z6Z7	HUWE1_HUMAN	43.12	160	58	6	8238	8642	2505	2656	1e-21	106
871207450	XM_005089855.2	sp	Q7Z6Z7	HUWE1_HUMAN	59.22	1101	360	12	222	3479	1	1027	0	1208
871207450	XM_005089855.2	sp	Q7Z6Z7	HUWE1_HUMAN	74.81	536	129	3	13113	14717	3844	4374	0	849
871207450	XM_005089855.2	sp	Q7Z6Z7	HUWE1_HUMAN	45.31	971	429	18	3801	6524	1034	1965	0	673
871207450	XM_005089855.2	sp	Q7Z6Z7	HUWE1_HUMAN	56.63	196	84	1	6813	7397	2065	2260	3e-56	220
871207450	XM_005089855.2	sp	Q7Z6Z7	HUWE1_HUMAN	53.29	289	118	5	10110	10958	2964	3241	5e-45	183
871207450	XM_005089855.2	sp	Q7Z6Z7	HUWE1_HUMAN	50.59	170	81	2	12204	12710	3579	3746	9e-25	116
871207450	XM_005089855.2	sp	Q7Z6Z7	HUWE1_HUMAN	40.91	176	71	6	8094	8546	2489	2656	1e-23	112
871207450	XM_005089855.2	sp	Q7Z6Z7	HUWE1_HUMAN	40.32	186	80	4	11208	11753	3285	3443	3e-22	108
871207445	XM_013082991.1	sp	Q7Z6Z7	HUWE1_HUMAN	59.22	1101	360	12	168	3425	1	1027	0	1207
871207445	XM_013082991.1	sp	Q7Z6Z7	HUWE1_HUMAN	74.81	536	129	3	13155	14759	3844	4374	0	849
871207445	XM_013082991.1	sp	Q7Z6Z7	HUWE1_HUMAN	45.31	971	429	18	3747	6470	1034	1965	0	673
871207445	XM_013082991.1	sp	Q7Z6Z7	HUWE1_HUMAN	56.63	196	84	1	6759	7343	2065	2260	3e-56	220
871207445	XM_013082991.1	sp	Q7Z6Z7	HUWE1_HUMAN	53.29	289	118	5	10152	11000	2964	3241	5e-45	183
871207445	XM_013082991.1	sp	Q7Z6Z7	HUWE1_HUMAN	50.59	170	81	2	12246	12752	3579	3746	9e-25	116
871207445	XM_013082991.1	sp	Q7Z6Z7	HUWE1_HUMAN	40.32	186	80	4	11250	11795	3285	3443	3e-22	108
871207445	XM_013082991.1	sp	Q7Z6Z7	HUWE1_HUMAN	43.12	160	58	6	8184	8588	2505	2656	1e-21	106
871207442	XM_013082986.1	sp	Q7Z6Z7	HUWE1_HUMAN	59.22	1101	360	12	756	4013	1	1027	0	1207
871207442	XM_013082986.1	sp	Q7Z6Z7	HUWE1_HUMAN	74.81	536	129	3	13743	15347	3844	4374	0	849
871207442	XM_013082986.1	sp	Q7Z6Z7	HUWE1_HUMAN	45.31	971	429	18	4335	7058	1034	1965	0	673
871207442	XM_013082986.1	sp	Q7Z6Z7	HUWE1_HUMAN	56.63	196	84	1	7347	7931	2065	2260	4e-56	220
871207442	XM_013082986.1	sp	Q7Z6Z7	HUWE1_HUMAN	53.29	289	118	5	10740	11588	2964	3241	6e-45	183
871207442	XM_013082986.1	sp	Q7Z6Z7	HUWE1_HUMAN	50.59	170	81	2	12834	13340	3579	3746	1e-24	116
871207442	XM_013082986.1	sp	Q7Z6Z7	HUWE1_HUMAN	40.32	186	80	4	11838	12383	3285	3443	3e-22	108
871207442	XM_013082986.1	sp	Q7Z6Z7	HUWE1_HUMAN	43.12	160	58	6	8772	9176	2505	2656	1e-21	106
871207725	XM_005089856.2	sp	Q09470	KCNA1_HUMAN	48.34	391	181	5	220	1341	33	419	5e-125	380
871207452	XM_005089857.2	tr	Q5JR07	Q5JR07_HUMAN	56.3	119	51	1	608	964	5	122	7e-42	151
871207459	XM_005089860.2	sp	O15303	GRM6_HUMAN	21.5	665	416	27	44	1813	180	813	7e-15	80.1
871207457	XM_005089859.2	sp	Q14831	GRM7_HUMAN	19.08	393	256	13	1819	2832	46	431	1e-06	53.5
871207697	XM_013083377.1	sp	Q9NYQ7	CELR3_HUMAN	24.69	571	339	21	1081	2562	339	895	9e-15	80.5
871207697	XM_013083377.1	sp	Q9NYQ7	CELR3_HUMAN	26.61	372	217	15	562	1554	580	936	5e-08	58.5
871207697	XM_013083377.1	sp	Q9NYQ7	CELR3_HUMAN	29.63	108	74	2	2371	2691	520	626	1e-05	50.4
871207697	XM_013083377.1	sp	Q9NYQ7	CELR3_HUMAN	34.18	79	49	1	2383	2619	735	810	2e-05	50.4
871207697	XM_013083377.1	sp	Q9NYQ7	CELR3_HUMAN	26.05	238	157	7	829	1488	573	809	0.0003	46.2
871207467	XM_005089861.2	sp	P51571	SSRD_HUMAN	43.33	150	85	0	133	582	24	173	2e-45	155
871207463	XM_005089862.2	sp	Q9Y222	DMTF1_HUMAN	59.79	286	115	0	1140	1997	124	409	7e-125	402
524866191	XM_005089863.1	sp	Q9Y222	DMTF1_HUMAN	59.79	286	115	0	796	1653	124	409	5e-126	402
871207465	XM_005089864.2	sp	Q9Y222	DMTF1_HUMAN	59.79	286	115	0	787	1644	124	409	5e-126	402
871207472	XM_005089865.2	sp	Q9BU79	TM243_HUMAN	59.41	101	41	0	540	842	16	116	2e-32	126
871207469	XM_005089866.2	sp	Q9Y5Z4	HEBP2_HUMAN	41.25	160	93	1	885	1361	38	197	8e-27	110
871207478	XM_013083046.1	sp	P78509	RELN_HUMAN	38.67	3196	1791	61	697	10032	339	3449	0	2253
871207478	XM_013083046.1	sp	P78509	RELN_HUMAN	28.64	199	129	7	2977	3558	226	416	4e-11	70.9
871207478	XM_013083046.1	sp	P78509	RELN_HUMAN	25.46	216	143	7	4996	5607	177	386	4e-10	67.8
871207478	XM_013083046.1	sp	P78509	RELN_HUMAN	29.8	151	86	6	1903	2331	227	365	3e-07	58.2
871207478	XM_013083046.1	sp	P78509	RELN_HUMAN	24.05	158	108	4	8341	8805	202	350	5e-05	50.8
871207478	XM_013083046.1	sp	P78509	RELN_HUMAN	24.86	173	113	7	9469	9975	193	352	0.0006	47
871207475	XM_013083040.1	tr	J3KQ66	J3KQ66_HUMAN	38.58	3209	1797	61	594	9953	303	3426	0	2255
871207475	XM_013083040.1	tr	J3KQ66	J3KQ66_HUMAN	31.19	1459	893	42	1386	5525	2016	3442	0	654
871207475	XM_013083040.1	tr	J3KQ66	J3KQ66_HUMAN	28.86	932	531	26	7236	9956	397	1221	1e-94	346
871207475	XM_013083040.1	tr	J3KQ66	J3KQ66_HUMAN	28.64	199	129	7	2958	3539	226	416	4e-11	70.9
871207475	XM_013083040.1	tr	J3KQ66	J3KQ66_HUMAN	25.46	216	143	7	4977	5588	177	386	4e-10	67.4
871207475	XM_013083040.1	tr	J3KQ66	J3KQ66_HUMAN	29.8	151	86	6	1884	2312	227	365	3e-07	58.2
871207475	XM_013083040.1	tr	J3KQ66	J3KQ66_HUMAN	23.23	254	127	10	9258	9956	1560	1766	3e-05	51.6
871207475	XM_013083040.1	tr	J3KQ66	J3KQ66_HUMAN	24.05	158	108	4	8322	8786	202	350	4e-05	50.8
871207481	XM_013083049.1	tr	J3KQ66	J3KQ66_HUMAN	45.81	227	116	4	313	978	28	252	9e-59	211
871207485	XM_005089869.2	sp	O43913	ORC5_HUMAN	53.62	442	195	3	294	1619	4	435	3e-151	454
871207487	XM_005089868.2	sp	O43913	ORC5_HUMAN	53.62	442	195	3	228	1553	4	435	2e-151	454
871207489	XM_005089870.2	sp	O43913	ORC5_HUMAN	53.62	442	195	3	128	1453	4	435	7e-152	454
871207490	XM_013083062.1	sp	Q7Z7J7	LHPL4_HUMAN	42.22	180	103	1	339	878	6	184	1e-37	144
871207493	XM_013083071.1	sp	Q16772	GSTA3_HUMAN	30.61	196	131	4	244	822	5	198	6e-15	73.6
871207496	XM_005089872.2	sp	Q96JY0	MAEL_HUMAN	27.59	348	227	11	122	1132	1	334	2e-35	140
871207700	XM_013083383.1	sp	O60760	HPGDS_HUMAN	29.44	197	108	4	432	932	2	197	2e-15	74.3
871207499	XM_013083087.1	sp	Q8NHV1	GIMA7_HUMAN	27.08	192	125	6	2544	3104	11	192	1e-08	58.9
871207502	XM_005089882.2	sp	P40855	PEX19_HUMAN	28.53	326	197	9	185	1135	1	299	8e-23	99.4
871207504	XM_005089883.2	sp	P61024	CKS1_HUMAN	74.24	66	17	0	132	329	1	66	1e-30	110
871207506	XM_013083093.1	tr	J3KQI6	J3KQI6_HUMAN	25.7	611	382	19	440	2167	75	648	3e-26	117
871207706	XM_013083394.1	sp	Q9BX79	STRA6_HUMAN	25.91	328	206	7	1036	1956	345	656	5e-18	89.4
871207510	XM_013083099.1	sp	P18583	SON_HUMAN	35.9	117	67	2	656	306	540	648	0.0009	43.1
871207513	XM_005089884.2	sp	Q7RTY0	MOT13_HUMAN	30.88	204	129	5	555	1148	7	204	1e-12	71.6
871207518	XM_013083116.1	tr	K7EJ04	K7EJ04_HUMAN	81.48	135	22	1	275	670	77	211	5e-67	229
871207522	XM_013083124.1	sp	Q8TED0	UTP15_HUMAN	45.19	489	259	4	27	1487	4	485	3e-142	428
871207525	XM_005089886.2	sp	Q6UUV9	CRTC1_HUMAN	39.1	312	114	12	15	872	6	267	1e-38	157
871207525	XM_005089886.2	sp	Q6UUV9	CRTC1_HUMAN	34.35	262	105	11	1539	2315	437	634	1e-14	81.6
871207530	XM_013083134.1	sp	Q6UUV9	CRTC1_HUMAN	38.92	316	117	12	3	872	2	267	6e-39	158
871207530	XM_013083134.1	sp	Q6UUV9	CRTC1_HUMAN	34.77	256	100	11	1074	1832	443	634	2e-14	81.3
871207528	XM_005089887.2	sp	Q6UUV9	CRTC1_HUMAN	41.5	294	114	11	15	818	6	267	5e-42	168
871207528	XM_005089887.2	sp	Q6UUV9	CRTC1_HUMAN	34.35	262	105	11	1485	2261	437	634	1e-14	81.6
871207728	XM_005089936.2	tr	E9PHH9	E9PHH9_HUMAN	32.99	294	172	8	377	1231	16	293	1e-32	129
524866243	XM_005089888.1	sp	Q9NVH0	EXD2_HUMAN	42.78	353	161	6	1047	2012	260	602	1e-84	289
524866243	XM_005089888.1	sp	Q9NVH0	EXD2_HUMAN	43.78	185	96	3	246	779	75	258	1e-28	123
524866245	XM_005089889.1	sp	Q9NVH0	EXD2_HUMAN	42.78	353	161	6	1037	2002	260	602	1e-84	289
524866245	XM_005089889.1	sp	Q9NVH0	EXD2_HUMAN	43.78	185	96	3	236	769	75	258	1e-28	123
871207535	XM_005089890.2	sp	Q9NVH0	EXD2_HUMAN	39.66	411	197	8	856	1983	208	602	8e-85	290
871207535	XM_005089890.2	sp	Q9NVH0	EXD2_HUMAN	43.78	185	96	3	217	750	75	258	2e-28	123
871207711	XM_013083399.1	sp	Q9H4W6	COE3_HUMAN	43.58	374	161	14	1	1062	160	503	1e-69	246
871207732	XM_005089938.2	sp	P51589	CP2J2_HUMAN	33.19	476	285	13	76	1467	37	491	1e-76	256
871207553	XM_005089896.2	sp	Q9NX45	SOLH2_HUMAN	39.25	107	64	1	1994	2314	206	311	4e-15	80.5
871207555	XM_005089897.2	tr	A0A087X295	A0A087X295_HUMAN	29.35	862	495	23	82	2493	45	850	2e-89	321
871207555	XM_005089897.2	tr	A0A087X295	A0A087X295_HUMAN	26.79	418	233	14	2578	3810	800	1151	1e-19	97.8
871207557	XM_005089898.2	sp	O95954	FTCD_HUMAN	58.12	542	224	2	161	1780	1	541	0	619
871207560	XM_005089899.2	sp	Q15326	ZMY11_HUMAN	41.11	360	202	4	96	1163	1	354	4e-87	297
871207560	XM_005089899.2	sp	Q15326	ZMY11_HUMAN	50	122	61	0	1818	2183	481	602	7e-33	136
871207568	XM_005089900.2	sp	Q15326	ZMY11_HUMAN	41.46	357	202	4	96	1154	1	354	1e-87	298
871207568	XM_005089900.2	sp	Q15326	ZMY11_HUMAN	50	122	61	0	1809	2174	481	602	7e-33	137
871207565	XM_013083188.1	sp	Q15326	ZMY11_HUMAN	41.11	360	202	4	80	1147	1	354	5e-87	297
871207565	XM_013083188.1	sp	Q15326	ZMY11_HUMAN	50	122	61	0	1802	2167	481	602	8e-33	136
871207570	XM_013083200.1	sp	Q8NAG6	ANKL1_HUMAN	46.21	264	125	5	3027	3794	358	612	4e-62	227
871207570	XM_013083200.1	sp	Q8NAG6	ANKL1_HUMAN	46.03	126	54	3	147	485	5	129	7e-15	80.5
871207573	XM_005089901.2	sp	P78417	GSTO1_HUMAN	40.57	244	132	6	279	992	5	241	3e-49	177
871207714	XM_005089940.2	sp	P31512	FMO4_HUMAN	27.89	337	225	9	85	1062	216	545	2e-28	118
871207581	XM_013083212.1	sp	Q9UPR5	NAC2_HUMAN	46.15	208	101	4	726	1331	45	247	1e-47	181
871207584	XM_013083214.1	sp	Q9UPR5	NAC2_HUMAN	46.15	208	101	4	534	1139	45	247	4e-48	180
871207576	XM_005089942.2	sp	Q9UPR5	NAC2_HUMAN	46.15	208	101	4	534	1139	45	247	4e-48	181
524866355	XM_005089943.1	sp	Q15572	TAF1C_HUMAN	24.28	276	161	10	700	1401	213	482	1e-10	66.6
871207587	XM_005089902.2	sp	Q658L1	SAXO2_HUMAN	27.27	352	243	3	1623	2663	15	358	5e-31	129
871207587	XM_005089902.2	sp	Q658L1	SAXO2_HUMAN	25.14	366	255	5	1002	2072	11	366	6e-25	110
871207587	XM_005089902.2	sp	Q658L1	SAXO2_HUMAN	28.94	349	214	10	471	1463	34	366	6e-23	104
871207587	XM_005089902.2	sp	Q658L1	SAXO2_HUMAN	25.54	325	207	4	2292	3167	35	357	8e-19	91.7
871207587	XM_005089902.2	sp	Q658L1	SAXO2_HUMAN	23.7	308	221	6	2088	2999	101	398	7e-14	76.6
871207587	XM_005089902.2	sp	Q658L1	SAXO2_HUMAN	25.37	201	144	5	2490	3083	166	363	4e-06	52
871207589	XM_005089903.2	sp	Q8IYX7	SAXO1_HUMAN	30.73	449	303	7	113	1444	1	446	9e-53	194
871207599	XM_005089909.2	sp	P35557	HXK4_HUMAN	46.12	451	219	10	251	1561	8	448	7e-120	392
871207608	XM_013083258.1	sp	P35557	HXK4_HUMAN	46.07	458	223	10	509	1840	1	448	1e-120	394
871207591	XM_005089904.2	sp	P35557	HXK4_HUMAN	45.27	455	225	10	289	1611	4	448	1e-118	388
871207593	XM_005089905.2	sp	P35557	HXK4_HUMAN	45.58	452	222	10	1010	2323	7	448	1e-118	389
871207595	XM_005089906.2	sp	P35557	HXK4_HUMAN	45.58	452	222	10	849	2162	7	448	1e-118	389
871207611	XM_013083260.1	sp	P35557	HXK4_HUMAN	46.07	458	223	10	1330	2661	1	448	1e-120	394
871207597	XM_005089907.2	sp	P35557	HXK4_HUMAN	46.4	444	214	10	389	1678	15	448	1e-118	389
871207606	XM_005089911.2	sp	P35557	HXK4_HUMAN	46.07	458	223	10	662	1993	1	448	1e-120	394
871207601	XM_005089910.2	sp	P35557	HXK4_HUMAN	46.07	458	223	10	638	1969	1	448	1e-120	394
871207614	XM_005089912.2	sp	P35557	HXK4_HUMAN	46.07	458	223	10	498	1829	1	448	1e-120	394
871207621	XM_013083265.1	sp	P35557	HXK4_HUMAN	46.07	458	223	10	474	1805	1	448	1e-120	394
871207603	XM_013083252.1	sp	P35557	HXK4_HUMAN	46.07	458	223	10	1565	2896	1	448	2e-120	394
871207624	XM_013083269.1	sp	Q9Y4L5	RN115_HUMAN	36.3	303	123	9	62	889	19	278	5e-44	166
871207630	XM_005089915.2	sp	P14550	AK1A1_HUMAN	36.81	288	161	5	114	923	14	298	2e-52	186
871207651	XM_013083312.1	sp	Q9Y608	LRRF2_HUMAN	41.77	237	124	4	973	1668	493	720	6e-30	128
871207651	XM_013083312.1	sp	Q9Y608	LRRF2_HUMAN	38.71	155	74	4	655	1056	304	458	8e-10	63.9
871207644	XM_013083304.1	sp	Q9Y608	LRRF2_HUMAN	40.57	244	124	5	973	1689	493	720	9e-28	121
871207644	XM_013083304.1	sp	Q9Y608	LRRF2_HUMAN	38.71	155	74	4	655	1056	304	458	9e-10	63.9
871207648	XM_013083308.1	sp	Q9Y608	LRRF2_HUMAN	41.25	240	124	5	973	1677	493	720	3e-28	123
871207648	XM_013083308.1	sp	Q9Y608	LRRF2_HUMAN	38.71	155	74	4	655	1056	304	458	8e-10	63.9
871207635	XM_013083289.1	tr	C9JSU1	C9JSU1_HUMAN	47.19	89	47	0	787	1053	137	225	8e-10	62.4
871207638	XM_013083294.1	tr	C9JSU1	C9JSU1_HUMAN	40.29	139	62	4	718	1071	87	225	9e-10	62
871207641	XM_013083300.1	tr	C9JSU1	C9JSU1_HUMAN	40.29	139	62	4	718	1071	87	225	9e-10	62
871207632	XM_013083285.1	tr	C9JSU1	C9JSU1_HUMAN	40.29	139	62	4	718	1071	87	225	9e-10	62
871207654	XM_005089916.2	sp	Q9Y3A3	PHOCN_HUMAN	82.74	226	36	2	280	951	1	225	2e-128	401
871207656	XM_005089917.2	sp	Q96GK7	FAH2A_HUMAN	56.6	288	123	1	247	1104	27	314	3e-115	350
871207665	XM_005089946.2	sp	Q96FV0	LRC46_HUMAN	45.86	133	71	1	339	737	21	152	7e-26	108
871207659	XM_013083329.1	sp	Q96FV0	LRC46_HUMAN	45.86	133	71	1	333	731	21	152	7e-25	106
871207662	XM_013083333.1	sp	Q96FV0	LRC46_HUMAN	45.86	133	70	2	333	728	21	152	3e-23	102
871207667	XM_013083337.1	sp	Q96FV0	LRC46_HUMAN	45.86	133	71	1	99	497	21	152	4e-25	106
871207670	XM_005089918.2	sp	Q9HAV7	GRPE1_HUMAN	55.08	187	70	3	143	673	33	215	1e-56	195
871207680	XM_005089920.2	sp	Q8N441	FGRL1_HUMAN	37.12	423	221	12	926	2164	31	418	4e-71	253
871207682	XM_005089921.2	sp	Q8N441	FGRL1_HUMAN	37.12	423	221	12	820	2058	31	418	6e-71	252
871207678	XM_005089922.2	sp	Q8N441	FGRL1_HUMAN	37.12	423	221	12	336	1574	31	418	6e-71	252
871207684	XM_005089923.2	sp	Q7Z5Q5	DPOLN_HUMAN	34.63	693	399	12	1659	3596	183	868	4e-109	368
871207687	XM_005089924.2	sp	Q7Z5Q5	DPOLN_HUMAN	33.38	692	381	13	1659	3512	183	868	1e-102	350
871207690	XM_005089925.2	sp	Q9HAN9	NMNA1_HUMAN	51.27	275	107	3	45	857	4	255	5e-84	277
871207693	XM_005089926.2	sp	Q9HAN9	NMNA1_HUMAN	54.72	254	108	3	45	791	4	255	6e-87	283
871207722	XM_013083420.1	sp	Q9ULM3	YETS2_HUMAN	33.96	106	68	2	1183	1497	1145	1249	2e-11	68.6
871207722	XM_013083420.1	sp	Q9ULM3	YETS2_HUMAN	27.78	90	60	1	1798	2052	1327	1416	1e-06	53.1
871207736	XM_005089947.2	sp	Q9BVK2	ALG8_HUMAN	50.76	528	224	8	163	1728	29	526	2e-158	473
871207741	XM_013083470.1	sp	Q8WXR4	MYO3B_HUMAN	50.26	1170	553	6	319	3816	4	1148	0	1130
871207738	XM_013083466.1	sp	Q8WXR4	MYO3B_HUMAN	50.26	1170	553	6	306	3803	4	1148	0	1130
871207922	XM_005090007.2	tr	A0A1B0GVZ0	A0A1B0GVZ0_HUMAN	24.11	365	232	11	257	1300	24	360	8e-10	61.2
871207924	XM_013083742.1	sp	Q96RW7	HMCN1_HUMAN	43.08	318	168	6	1744	2673	4543	4855	1e-60	229
871207924	XM_013083742.1	sp	Q96RW7	HMCN1_HUMAN	38.81	353	182	8	1507	2541	4543	4869	3e-49	193
871207924	XM_013083742.1	sp	Q96RW7	HMCN1_HUMAN	38.57	363	189	9	1294	2355	4528	4865	3e-49	192
871207924	XM_013083742.1	sp	Q96RW7	HMCN1_HUMAN	40.68	263	144	5	1906	2673	4541	4798	3e-46	183
871207924	XM_013083742.1	sp	Q96RW7	HMCN1_HUMAN	41.96	224	121	3	2035	2685	4524	4745	8e-44	175
871207924	XM_013083742.1	sp	Q96RW7	HMCN1_HUMAN	41.45	193	89	5	1294	1866	4699	4869	1e-16	86.7
871207924	XM_013083742.1	sp	Q96RW7	HMCN1_HUMAN	45.16	62	33	1	1279	1461	4808	4869	4e-09	62.4
871207927	XM_005090009.2	sp	Q6W5P4	NPSR1_HUMAN	30.51	236	135	5	88	753	151	371	5e-25	105
871207745	XM_005089949.2	sp	Q8TF01	PNISR_HUMAN	44.23	156	70	3	1028	1495	224	362	1e-09	63.9
871207748	XM_005089948.2	sp	Q8TF01	PNISR_HUMAN	44.23	156	70	3	1031	1498	224	362	1e-09	63.9
871207750	XM_005089950.2	tr	E9PID8	E9PID8_HUMAN	71.79	195	48	2	85	669	12	199	3e-91	290
871207956	XM_005090010.2	sp	Q6ZSM3	MOT12_HUMAN	26.08	464	291	12	235	1515	11	459	3e-28	120
871207929	XM_013083748.1	sp	Q6ZSM3	MOT12_HUMAN	28.85	208	139	2	31	651	49	248	1e-16	80.9
524866371	XM_005089951.1	sp	Q9NXN4	GDAP2_HUMAN	43.68	506	268	6	78	1574	1	496	1e-133	432
871207755	XM_005089952.2	sp	Q9NXN4	GDAP2_HUMAN	43.68	506	268	6	70	1566	1	496	8e-134	432
871207757	XM_005089953.2	sp	P19367	HXK1_HUMAN	35.57	461	269	9	225	1568	465	910	8e-72	260
871207757	XM_005089953.2	sp	P19367	HXK1_HUMAN	33.48	454	282	9	234	1568	20	462	6e-66	242
871207759	XM_005089956.2	sp	Q14206	RCAN2_HUMAN	43.58	179	95	2	489	1007	11	189	5e-44	160
871207772	XM_013083498.1	sp	Q96SZ6	CK5P1_HUMAN	56.49	609	224	10	424	2178	4	595	0	627
871207766	XM_005089957.2	sp	Q96SZ6	CK5P1_HUMAN	56.21	612	227	10	414	2177	1	595	0	629
871207775	XM_005089958.2	sp	P33527	MRP1_HUMAN	45.95	1567	789	19	668	5308	3	1531	0	1293
871207779	XM_005089960.2	sp	P33527	MRP1_HUMAN	45.95	1567	789	19	882	5522	3	1531	0	1293
871207783	XM_013083514.1	sp	P33527	MRP1_HUMAN	45.95	1567	789	19	470	5110	3	1531	0	1293
871207777	XM_005089959.2	sp	P33527	MRP1_HUMAN	45.95	1567	789	19	521	5161	3	1531	0	1293
871207781	XM_005089961.2	sp	P33527	MRP1_HUMAN	45.95	1567	789	19	469	5109	3	1531	0	1293
524866495	XM_005090012.1	sp	A6NGY5	O51F1_HUMAN	24.21	190	125	4	1	537	11	192	5e-05	44.7
871207797	XM_013083536.1	sp	Q6V0I7	FAT4_HUMAN	27.94	655	391	23	1887	3740	2142	2752	2e-41	170
871207797	XM_013083536.1	sp	Q6V0I7	FAT4_HUMAN	28.03	717	420	30	1758	3776	1793	2457	5e-39	162
871207797	XM_013083536.1	sp	Q6V0I7	FAT4_HUMAN	25.49	616	394	19	1887	3635	463	1046	3e-32	139
871207797	XM_013083536.1	sp	Q6V0I7	FAT4_HUMAN	26.44	590	346	22	2133	3773	1705	2249	1e-31	137
871207797	XM_013083536.1	sp	Q6V0I7	FAT4_HUMAN	26.21	641	411	24	1926	3737	889	1504	1e-30	134
871207797	XM_013083536.1	sp	Q6V0I7	FAT4_HUMAN	25.23	666	439	21	1884	3785	2970	3608	1e-28	127
871207797	XM_013083536.1	sp	Q6V0I7	FAT4_HUMAN	26.72	670	415	26	1884	3782	1516	2146	4e-28	126
871207797	XM_013083536.1	sp	Q6V0I7	FAT4_HUMAN	26.28	643	379	29	1905	3659	244	849	1e-26	121
871207797	XM_013083536.1	sp	Q6V0I7	FAT4_HUMAN	26.35	425	268	15	1869	3092	1082	1478	3e-21	103
871207797	XM_013083536.1	sp	Q6V0I7	FAT4_HUMAN	23.06	633	408	20	1884	3662	2555	3148	5e-21	102
871207797	XM_013083536.1	sp	Q6V0I7	FAT4_HUMAN	22.78	654	444	24	1905	3785	2358	2977	4e-19	96.3
871207797	XM_013083536.1	sp	Q6V0I7	FAT4_HUMAN	25.67	635	379	26	2091	3812	90	692	8e-19	95.5
871207797	XM_013083536.1	sp	Q6V0I7	FAT4_HUMAN	23.96	672	434	26	1884	3785	2451	3083	2e-13	77.8
871207797	XM_013083536.1	sp	Q6V0I7	FAT4_HUMAN	26.72	348	216	13	1725	2717	3130	3455	4e-09	63.2
871207797	XM_013083536.1	sp	Q6V0I7	FAT4_HUMAN	27.08	240	154	9	1866	2558	3383	3610	3e-08	60.5
871207800	XM_005089965.2	sp	Q6GMR7	FAAH2_HUMAN	51.62	494	226	8	217	1680	44	530	6e-129	399
871207802	XM_005089964.2	sp	Q6GMR7	FAAH2_HUMAN	51.62	494	226	8	410	1873	44	530	3e-128	399
871207805	XM_005089966.2	tr	A0A087WXL5	A0A087WXL5_HUMAN	34.47	293	175	10	299	1141	68	355	2e-36	147
871207807	XM_013083552.1	tr	A0A087WXL5	A0A087WXL5_HUMAN	34.47	293	175	10	265	1107	68	355	2e-36	147
871207814	XM_013083562.1	sp	Q9H015	S22A4_HUMAN	30.04	546	346	13	66	1676	3	521	2e-66	229
871207817	XM_013083573.1	sp	Q9Y226	S22AD_HUMAN	29.79	574	365	11	336	2054	4	540	3e-73	251
871207823	XM_013083579.1	sp	Q9HBX9	RXFP1_HUMAN	27.69	130	87	3	347	721	26	153	1e-10	62
871207966	XM_013083836.1	tr	E9PCA3	E9PCA3_HUMAN	31.83	311	209	3	2	931	20	328	2e-33	132
871207969	XM_013083845.1	tr	A0A0A0MT52	A0A0A0MT52_HUMAN	48.82	127	62	2	26	397	396	522	4e-30	122
871207837	XM_013083593.1	sp	Q5T5N4	CF118_HUMAN	26.23	469	279	17	174	1550	40	451	2e-18	90.9
871207840	XM_005090023.2	sp	Q5T5N4	CF118_HUMAN	26.68	461	279	17	173	1525	40	451	2e-19	94
871207845	XM_013083613.1	sp	O95147	DUS14_HUMAN	54.49	167	75	1	189	686	27	193	1e-57	197
524866519	XM_005090024.1	sp	Q8NEJ0	DUS18_HUMAN	37.72	167	100	2	839	1339	20	182	2e-33	127
871207847	XM_013083617.1	sp	P15291	B4GT1_HUMAN	40.88	274	158	3	2753	3568	126	397	9e-70	245
871207851	XM_005089982.2	sp	Q8IWF9	CCD83_HUMAN	35.27	258	161	4	185	952	18	271	3e-20	96.3
871207850	XM_005089981.2	sp	Q8IWF9	CCD83_HUMAN	35.27	258	161	4	187	954	18	271	3e-20	96.3
871207942	XM_013083783.1	tr	F1DAL7	F1DAL7_HUMAN	32.53	372	196	7	202	1296	33	356	7e-58	198
871207867	XM_005089985.2	tr	B1AHC3	B1AHC3_HUMAN	47.57	370	188	5	511	1608	145	512	7e-108	347
871207871	XM_005089987.2	tr	B1AHC3	B1AHC3_HUMAN	47.57	370	188	5	426	1523	145	512	2e-108	348
871207869	XM_005089986.2	tr	B1AHC3	B1AHC3_HUMAN	47.57	370	188	5	453	1550	145	512	4e-108	347
871207873	XM_005089988.2	tr	B1AHC3	B1AHC3_HUMAN	47.57	370	188	5	705	1802	145	512	3e-107	347
524866527	XM_005090028.1	sp	Q96DM1	PGBD4_HUMAN	24.88	213	134	4	40	615	225	432	3e-13	69.3
871207875	XM_005089996.2	sp	O75663	TIPRL_HUMAN	54	250	109	3	868	1608	10	256	1e-77	260
871207878	XM_013083659.1	tr	F8VZN8	F8VZN8_HUMAN	61.43	293	108	1	74	952	3	290	3e-108	363
871207884	XM_005089998.2	sp	O00193	SMAP_HUMAN	59.09	66	26	1	292	486	24	89	3e-16	79.3
871207886	XM_005089999.2	tr	B4DDH2	B4DDH2_HUMAN	42.26	310	164	7	735	1622	52	360	4e-70	244
871207892	XM_013083683.1	sp	Q14207	NPAT_HUMAN	32.47	77	49	2	601	822	1	77	6e-05	50.1
871207889	XM_013083678.1	sp	Q14207	NPAT_HUMAN	32.47	77	49	2	601	822	1	77	5e-05	50.4
871207972	XM_005090001.2	tr	A0A0A0MQW9	A0A0A0MQW9_HUMAN	43.65	417	229	4	1027	2277	256	666	3e-116	373
871207895	XM_013083690.1	sp	O95671	ASML_HUMAN	31.23	365	210	10	709	1788	290	618	3e-36	145
871207898	XM_013083697.1	sp	Q01995	TAGL_HUMAN	35.61	205	112	8	225	800	3	200	1e-23	102
871207947	XM_013083794.1	sp	Q8NE79	POPD1_HUMAN	36.27	193	120	2	1470	2045	33	223	5e-29	121
871207950	XM_013083802.1	sp	Q8NE79	POPD1_HUMAN	40.17	234	136	4	212	904	34	266	1e-46	166
871207911	XM_005090003.2	sp	P04040	CATA_HUMAN	67.05	519	166	2	198	1748	1	516	0	741
871207904	XM_005090004.2	sp	P04040	CATA_HUMAN	67.05	519	166	2	192	1742	1	516	0	741
871207913	XM_013083719.1	sp	O75762	TRPA1_HUMAN	29.6	973	616	21	1338	4217	93	1009	2e-103	360
871207913	XM_013083719.1	sp	O75762	TRPA1_HUMAN	28.9	218	144	5	2157	2783	50	265	2e-14	80.5
871207953	XM_013083810.1	sp	Q8N122	RPTOR_HUMAN	50.18	815	329	11	101	2344	286	1090	0	739
871207916	XM_013083721.1	sp	Q8N122	RPTOR_HUMAN	48.13	268	136	2	6	809	1066	1330	3e-85	288
871207975	XM_013083855.1	tr	B7ZB24	B7ZB24_HUMAN	51.25	601	264	10	2102	3832	334	929	3e-167	539
871207975	XM_013083855.1	tr	B7ZB24	B7ZB24_HUMAN	45.77	284	134	5	1010	1858	38	302	8e-60	225
871207975	XM_013083855.1	tr	B7ZB24	B7ZB24_HUMAN	28.88	651	331	21	2120	3832	207	805	1e-44	177
871207975	XM_013083855.1	tr	B7ZB24	B7ZB24_HUMAN	26.34	634	354	15	2156	3820	61	660	3e-34	144
871207975	XM_013083855.1	tr	B7ZB24	B7ZB24_HUMAN	25.52	388	221	12	2831	3826	44	419	8e-14	78.2
871207975	XM_013083855.1	tr	B7ZB24	B7ZB24_HUMAN	36.46	96	54	2	1013	1297	840	929	1e-08	60.8
871207975	XM_013083855.1	tr	B7ZB24	B7ZB24_HUMAN	38.64	88	44	1	1028	1291	585	662	2e-08	60.8
871207975	XM_013083855.1	tr	B7ZB24	B7ZB24_HUMAN	21.48	256	148	6	1100	1828	356	571	2e-07	57.4
871207975	XM_013083855.1	tr	B7ZB24	B7ZB24_HUMAN	44.29	70	31	1	1058	1267	498	559	2e-07	57
871207975	XM_013083855.1	tr	B7ZB24	B7ZB24_HUMAN	35.56	90	48	3	2531	2773	42	130	5e-05	49.3
871207975	XM_013083855.1	tr	B7ZB24	B7ZB24_HUMAN	34.44	90	53	1	1022	1291	720	803	0.0002	47.8
871207978	XM_013083860.1	sp	O94829	IPO13_HUMAN	37.84	962	573	7	157	3033	20	959	0	655
871207981	XM_013083864.1	sp	O94829	IPO13_HUMAN	38.16	954	573	6	157	3009	20	959	0	662
871207984	XM_005090038.2	sp	O94829	IPO13_HUMAN	38.44	947	573	5	157	2988	20	959	0	669
871207987	XM_005090039.2	sp	Q05481	ZNF91_HUMAN	25.97	901	539	25	1089	3692	267	1072	1e-68	253
871207987	XM_005090039.2	sp	Q05481	ZNF91_HUMAN	25.33	904	579	26	1029	3692	333	1156	6e-64	239
871207987	XM_005090039.2	sp	Q05481	ZNF91_HUMAN	25.7	755	424	20	1716	3677	238	956	7e-57	217
871207987	XM_005090039.2	sp	Q05481	ZNF91_HUMAN	27.98	654	408	19	1761	3692	192	792	3e-55	211
871207987	XM_005090039.2	sp	Q05481	ZNF91_HUMAN	27.05	440	287	10	2394	3677	147	564	3e-32	137
871207987	XM_005090039.2	sp	Q05481	ZNF91_HUMAN	27.86	140	97	3	306	725	989	1124	3e-08	59.7
871207987	XM_005090039.2	sp	Q05481	ZNF91_HUMAN	26.8	153	108	3	267	725	1004	1152	3e-08	59.3
871207987	XM_005090039.2	sp	Q05481	ZNF91_HUMAN	26.67	135	95	3	321	725	910	1040	8e-07	54.7
871207987	XM_005090039.2	sp	Q05481	ZNF91_HUMAN	27.86	140	97	3	306	725	961	1096	8e-07	54.7
871207987	XM_005090039.2	sp	Q05481	ZNF91_HUMAN	27.86	140	97	3	306	725	317	452	1e-06	54.3
871207987	XM_005090039.2	sp	Q05481	ZNF91_HUMAN	27.86	140	97	3	306	725	625	760	1e-06	53.9
871207987	XM_005090039.2	sp	Q05481	ZNF91_HUMAN	27.41	135	94	3	321	725	266	396	3e-06	52.8
871207987	XM_005090039.2	sp	Q05481	ZNF91_HUMAN	28.06	139	96	3	309	725	710	844	3e-06	52.8
871207987	XM_005090039.2	sp	Q05481	ZNF91_HUMAN	26.43	140	99	3	306	725	289	424	6e-06	52
871207987	XM_005090039.2	sp	Q05481	ZNF91_HUMAN	26.67	135	95	3	321	725	546	676	8e-06	51.6
871207987	XM_005090039.2	sp	Q05481	ZNF91_HUMAN	27.34	139	97	3	309	725	570	704	1e-05	50.8
871207987	XM_005090039.2	sp	Q05481	ZNF91_HUMAN	26.43	140	99	3	306	725	597	732	2e-05	50.4
871207987	XM_005090039.2	sp	Q05481	ZNF91_HUMAN	27.48	131	91	3	336	728	887	1013	4e-05	49.3
871207987	XM_005090039.2	sp	Q05481	ZNF91_HUMAN	26.43	140	99	3	306	725	821	956	4e-05	49.3
871207987	XM_005090039.2	sp	Q05481	ZNF91_HUMAN	26.67	135	95	3	321	725	238	368	4e-05	48.9
871207987	XM_005090039.2	sp	Q05481	ZNF91_HUMAN	26.43	140	99	3	306	725	933	1068	9e-05	48.1
871207987	XM_005090039.2	sp	Q05481	ZNF91_HUMAN	27.14	140	98	3	306	725	345	480	0.0001	47.8
871207989	XM_005090040.2	sp	Q05481	ZNF91_HUMAN	25.97	901	539	25	1073	3676	267	1072	1e-68	253
871207989	XM_005090040.2	sp	Q05481	ZNF91_HUMAN	25.33	904	579	26	1013	3676	333	1156	6e-64	239
871207989	XM_005090040.2	sp	Q05481	ZNF91_HUMAN	25.7	755	424	20	1700	3661	238	956	7e-57	217
871207989	XM_005090040.2	sp	Q05481	ZNF91_HUMAN	27.98	654	408	19	1745	3676	192	792	3e-55	211
871207989	XM_005090040.2	sp	Q05481	ZNF91_HUMAN	27.05	440	287	10	2378	3661	147	564	3e-32	137
871207989	XM_005090040.2	sp	Q05481	ZNF91_HUMAN	27.86	140	97	3	290	709	989	1124	2e-08	59.7
871207989	XM_005090040.2	sp	Q05481	ZNF91_HUMAN	26.8	153	108	3	251	709	1004	1152	3e-08	59.3
871207989	XM_005090040.2	sp	Q05481	ZNF91_HUMAN	26.67	135	95	3	305	709	910	1040	8e-07	54.7
871207989	XM_005090040.2	sp	Q05481	ZNF91_HUMAN	27.86	140	97	3	290	709	961	1096	8e-07	54.7
871207989	XM_005090040.2	sp	Q05481	ZNF91_HUMAN	27.86	140	97	3	290	709	317	452	1e-06	54.3
871207989	XM_005090040.2	sp	Q05481	ZNF91_HUMAN	27.86	140	97	3	290	709	625	760	1e-06	53.9
871207989	XM_005090040.2	sp	Q05481	ZNF91_HUMAN	27.41	135	94	3	305	709	266	396	3e-06	52.8
871207989	XM_005090040.2	sp	Q05481	ZNF91_HUMAN	28.06	139	96	3	293	709	710	844	3e-06	52.8
871207989	XM_005090040.2	sp	Q05481	ZNF91_HUMAN	26.43	140	99	3	290	709	289	424	6e-06	52
871207989	XM_005090040.2	sp	Q05481	ZNF91_HUMAN	26.67	135	95	3	305	709	546	676	8e-06	51.6
871207989	XM_005090040.2	sp	Q05481	ZNF91_HUMAN	27.34	139	97	3	293	709	570	704	1e-05	50.8
871207989	XM_005090040.2	sp	Q05481	ZNF91_HUMAN	26.43	140	99	3	290	709	597	732	2e-05	50.4
871207989	XM_005090040.2	sp	Q05481	ZNF91_HUMAN	27.48	131	91	3	320	712	887	1013	4e-05	49.3
871207989	XM_005090040.2	sp	Q05481	ZNF91_HUMAN	26.43	140	99	3	290	709	821	956	4e-05	49.3
871207989	XM_005090040.2	sp	Q05481	ZNF91_HUMAN	26.67	135	95	3	305	709	238	368	4e-05	48.9
871207989	XM_005090040.2	sp	Q05481	ZNF91_HUMAN	26.43	140	99	3	290	709	933	1068	9e-05	48.1
871207989	XM_005090040.2	sp	Q05481	ZNF91_HUMAN	27.14	140	98	3	290	709	345	480	0.0001	47.8
871208001	XM_005090041.2	sp	Q6UXP7	F151B_HUMAN	35.95	242	146	5	458	1180	29	262	8e-39	150
871208003	XM_005090042.2	sp	P22307	NLTP_HUMAN	65.53	528	177	3	197	1765	12	539	0	687
871207995	XM_013083887.1	sp	Q6KC79	NIPBL_HUMAN	54.01	1496	603	22	1763	6169	1185	2622	0	1551
871207995	XM_013083887.1	sp	Q6KC79	NIPBL_HUMAN	47.95	146	71	2	413	850	1	141	2e-17	91.7
871207992	XM_013083885.1	sp	Q6KC79	NIPBL_HUMAN	54.01	1496	603	22	1656	6062	1185	2622	0	1551
871207992	XM_013083885.1	sp	Q6KC79	NIPBL_HUMAN	47.95	146	71	2	306	743	1	141	2e-17	92
871207998	XM_005090044.2	sp	Q6KC79	NIPBL_HUMAN	54.23	1488	604	21	1656	6038	1185	2622	0	1556
871207998	XM_005090044.2	sp	Q6KC79	NIPBL_HUMAN	47.95	146	71	2	306	743	1	141	2e-17	92
871208007	XM_005090047.2	sp	Q9H799	CPLN1_HUMAN	36.04	455	282	5	196	1542	1	452	8e-78	291
871208007	XM_005090047.2	sp	Q9H799	CPLN1_HUMAN	25.27	1104	630	36	1840	4707	561	1617	3e-59	230
871208010	XM_013083914.1	sp	Q8TCT0	CERK1_HUMAN	25.22	448	263	7	559	1704	83	524	2e-40	159
871208014	XM_005090048.2	sp	Q8NEW0	ZNT7_HUMAN	66.88	157	48	1	780	1250	224	376	1e-62	219
871208014	XM_005090048.2	sp	Q8NEW0	ZNT7_HUMAN	70	160	46	2	81	554	1	160	4e-45	170
871208016	XM_005090049.2	sp	Q4G0N4	NAKD2_HUMAN	45.71	396	198	6	353	1528	59	441	7e-107	351
871208018	XM_005090050.2	sp	Q9H2P9	DPH5_HUMAN	64.71	272	94	2	90	902	1	271	4e-134	388
871208020	XM_013083939.1	sp	Q15386	UBE3C_HUMAN	45.5	1121	551	17	111	3407	1	1083	0	892
871208023	XM_005090051.2	sp	Q15386	UBE3C_HUMAN	46.08	1109	548	17	111	3365	1	1083	0	893
871208025	XM_013083945.1	sp	Q15386	UBE3C_HUMAN	43.25	1022	520	17	111	3110	1	984	0	741
871208025	XM_013083945.1	sp	Q15386	UBE3C_HUMAN	58.7	46	19	0	3184	3321	966	1011	3e-09	62.4
871208031	XM_013083954.1	sp	Q92485	ASM3B_HUMAN	35.55	422	253	8	670	1896	18	433	2e-84	277
871208183	XM_005090052.2	sp	Q8TDB8	GTR14_HUMAN	40.74	135	79	1	4	408	115	248	2e-24	100
871208185	XM_005090053.2	sp	P11169	GTR3_HUMAN	32.35	136	90	1	5	412	252	385	4e-18	81.6
871208188	XM_005090055.2	sp	Q8N755	PQLC3_HUMAN	33.33	180	114	3	184	720	21	195	1e-17	82.8
871208190	XM_005090054.2	sp	Q8N755	PQLC3_HUMAN	33.33	180	114	3	193	729	21	195	1e-17	82.4
871208041	XM_005090057.2	sp	P14314	GLU2B_HUMAN	42.04	490	251	1	247	1617	17	506	3e-116	365
871208039	XM_005090056.2	sp	P14314	GLU2B_HUMAN	43.4	265	150	0	247	1041	17	281	6e-58	209
871208039	XM_005090056.2	sp	P14314	GLU2B_HUMAN	52.26	155	74	0	1363	1827	352	506	3e-49	183
871208043	XM_013083978.1	sp	Q8N157	AHI1_HUMAN	45.5	589	312	6	1145	2899	344	927	4e-173	567
871208043	XM_013083978.1	sp	Q8N157	AHI1_HUMAN	57.41	54	23	0	3491	3652	1056	1109	3e-15	83.6
871208046	XM_005090058.2	sp	Q14376	GALE_HUMAN	66.47	340	108	1	527	1528	5	344	8e-157	490
871208048	XM_005090060.2	sp	Q14376	GALE_HUMAN	66.47	340	108	1	459	1460	5	344	7e-157	490
871208057	XM_013083993.1	sp	Q14376	GALE_HUMAN	66.47	340	108	1	353	1354	5	344	6e-157	490
871208052	XM_013083988.1	sp	Q14376	GALE_HUMAN	66.47	340	108	1	378	1379	5	344	6e-157	490
871208055	XM_005090062.2	sp	Q14376	GALE_HUMAN	66.47	340	108	1	353	1354	5	344	6e-157	490
871208050	XM_005090061.2	sp	Q14376	GALE_HUMAN	66.47	340	108	1	353	1354	5	344	6e-157	490
871208060	XM_005090063.2	sp	Q14376	GALE_HUMAN	61.52	330	120	3	466	1437	16	344	2e-138	428
871208062	XM_005090064.2	sp	Q9BY42	RTF2_HUMAN	40.24	338	163	7	187	1179	1	306	1e-69	231
871208162	XM_005090092.2	sp	P20849	CO9A1_HUMAN	44.17	163	89	2	6	491	95	256	2e-42	166
871208162	XM_005090092.2	sp	P20849	CO9A1_HUMAN	40	165	71	1	798	1208	455	619	8e-08	57
871208162	XM_005090092.2	sp	P20849	CO9A1_HUMAN	51.67	60	29	0	1413	1592	580	639	2e-05	48.9
871208162	XM_005090092.2	sp	P20849	CO9A1_HUMAN	52.73	55	26	0	1413	1577	568	622	2e-05	48.9
871208162	XM_005090092.2	sp	P20849	CO9A1_HUMAN	43.06	144	65	2	798	1202	587	722	4e-05	47.8
871208162	XM_005090092.2	sp	P20849	CO9A1_HUMAN	49.21	63	32	0	1404	1592	439	501	0.0002	45.4
871208165	XM_013084224.1	sp	O00370	LORF2_HUMAN	23.33	330	228	10	889	1836	452	770	3e-13	74.7
871208071	XM_005090093.2	tr	A0A0A0MST7	A0A0A0MST7_HUMAN	35.45	457	249	6	725	1990	2	447	2e-76	260
871208074	XM_005090065.2	sp	C9JJ37	BTBDJ_HUMAN	39.5	281	168	2	177	1016	7	286	3e-66	226
871208077	XM_005090068.2	sp	Q9BW60	ELOV1_HUMAN	52.17	276	127	4	142	957	1	275	5e-83	275
871208079	XM_005090067.2	sp	Q9BW60	ELOV1_HUMAN	52.17	276	127	4	229	1044	1	275	6e-83	275
524866608	XM_005090066.1	sp	Q9BW60	ELOV1_HUMAN	52.17	276	127	4	185	1000	1	275	5e-83	275
871208081	XM_005090069.2	sp	Q9BW60	ELOV1_HUMAN	52.17	276	127	4	118	933	1	275	4e-83	275
871208083	XM_013084045.1	sp	P17568	NDUB7_HUMAN	38.71	93	55	2	72	350	9	99	2e-15	74.7
871208168	XM_013084233.1	sp	A1L3X0	ELOV7_HUMAN	56.87	211	90	1	13	642	4	214	3e-84	258
871208192	XM_013084285.1	sp	Q9BW60	ELOV1_HUMAN	57.62	151	63	1	50	499	15	165	2e-50	171
871208086	XM_013084054.1	sp	Q6ZNA5	FRRS1_HUMAN	32.01	328	197	8	545	1507	234	542	2e-44	168
871208089	XM_005090098.2	sp	O14494	PLPP1_HUMAN	39.49	276	160	3	166	987	13	283	9e-54	193
871208092	XM_005090070.2	sp	Q9NTX5	ECHD1_HUMAN	40.89	269	153	5	538	1338	43	307	1e-54	193
871208098	XM_013084077.1	sp	Q15369	ELOC_HUMAN	89.47	95	10	0	262	546	14	108	4e-45	154
871208094	XM_013084073.1	sp	Q6PI78	TMM65_HUMAN	52.27	176	76	2	294	806	65	237	7e-52	186
871208101	XM_013084081.1	tr	E9PH99	E9PH99_HUMAN	30.71	140	91	3	8824	9240	877	1011	3e-12	74.3
871208101	XM_013084081.1	tr	E9PH99	E9PH99_HUMAN	27.65	170	112	3	2338	2832	171	334	2e-10	68.2
871208104	XM_013084086.1	tr	E9PH99	E9PH99_HUMAN	30.71	140	91	3	8824	9240	877	1011	3e-12	74.3
871208104	XM_013084086.1	tr	E9PH99	E9PH99_HUMAN	27.65	170	112	3	2338	2832	171	334	2e-10	68.2
871208107	XM_005090074.2	tr	H3BSM0	H3BSM0_HUMAN	24.53	212	151	6	1323	1943	372	579	2e-05	49.3
871208112	XM_005090075.2	sp	Q5T013	HYI_HUMAN	50.95	263	128	1	203	988	3	265	1e-91	285
871208109	XM_013084099.1	tr	A0A087WXI2	A0A087WXI2_HUMAN	25.99	177	107	6	1737	2258	2533	2688	0.0005	45.8
871208117	XM_013084116.1	sp	Q15493	RGN_HUMAN	45.1	306	157	6	205	1110	1	299	3e-79	251
871208123	XM_013084128.1	sp	O75762	TRPA1_HUMAN	36.87	1055	636	14	800	3922	67	1105	0	643
871208123	XM_013084128.1	sp	O75762	TRPA1_HUMAN	25.56	360	223	8	779	1744	236	588	3e-19	95.9
871208123	XM_013084128.1	sp	O75762	TRPA1_HUMAN	26.19	168	116	5	1817	2308	60	223	6e-06	52.4
871208126	XM_005090109.2	sp	Q13415	ORC1_HUMAN	64.03	392	138	2	2694	3866	472	861	9e-157	506
871208128	XM_005090076.2	tr	A0A087WXS7	A0A087WXS7_HUMAN	72.09	326	90	1	173	1150	3	327	3e-165	472
871208131	XM_005090077.2	sp	Q9NWZ5	UCKL1_HUMAN	68.25	485	151	3	225	1676	51	533	0	666
871208133	XM_005090078.2	tr	E7EVQ6	E7EVQ6_HUMAN	59.35	460	180	1	430	1809	26	478	3e-180	548
871208135	XM_005090079.2	tr	E7EQD3	E7EQD3_HUMAN	28.85	156	69	7	3315	2941	499	643	6e-05	48.5
871208142	XM_013084176.1	sp	Q8NFZ3	NLGNY_HUMAN	34.75	518	277	17	1251	2687	40	535	3e-67	243
871208154	XM_005090082.2	tr	G5E9A6	G5E9A6_HUMAN	40.57	175	99	2	5077	5589	714	887	1e-32	140
871208154	XM_005090082.2	tr	G5E9A6	G5E9A6_HUMAN	39.26	135	70	2	316	684	240	374	7e-19	95.9
871208154	XM_005090082.2	tr	G5E9A6	G5E9A6_HUMAN	32.35	136	79	3	2578	2949	395	529	6e-12	73.2
871208156	XM_005090084.2	sp	Q9Y5T4	DJC15_HUMAN	61.54	91	35	0	292	564	55	145	8e-32	124
325296902	NM_001204556.1	sp	Q13224	NMDE2_HUMAN	31.17	815	509	17	232	2634	70	846	2e-115	398
871208230	XM_005090114.2	sp	Q8N895	ZN366_HUMAN	46.07	382	163	8	1462	2550	203	560	2e-98	336
871208232	XM_005090115.2	sp	Q8N895	ZN366_HUMAN	42.94	361	126	10	1462	2313	203	560	2e-73	263
871208242	XM_005090116.2	sp	Q9NSB8	HOME2_HUMAN	44.9	363	172	7	1651	2721	2	342	2e-78	268
871208234	XM_005090117.2	tr	A0A087WWV9	A0A087WWV9_HUMAN	54.62	692	291	8	147	2204	24	698	0	743
871208236	XM_005090118.2	sp	Q9UI46	DNAI1_HUMAN	54.8	688	288	8	147	2192	24	694	0	743
871208238	XM_005090119.2	sp	Q9UI46	DNAI1_HUMAN	54.7	691	280	9	147	2180	24	694	0	742
871208240	XM_005090120.2	tr	A0A087WWV9	A0A087WWV9_HUMAN	54.1	708	295	9	232	2316	8	698	0	746
871208245	XM_005090121.2	tr	H0Y7A7	H0Y7A7_HUMAN	26.35	167	113	3	72	545	14	179	6e-08	53.9
871208253	XM_013084404.1	sp	A8K8P3	SFI1_HUMAN	28.57	959	673	6	785	3649	45	995	1e-101	360
871208250	XM_005090123.2	sp	A8K8P3	SFI1_HUMAN	28.57	959	673	6	977	3841	45	995	8e-102	360
871208260	XM_005090126.2	sp	P40313	CTRL_HUMAN	31.39	274	141	10	203	1018	32	260	7e-31	121
871208262	XM_005090127.2	sp	Q9UJV9	DDX41_HUMAN	74.82	544	137	0	618	2249	79	622	0	814
871208218	XM_013084337.1	sp	P16220	CREB1_HUMAN	49.32	294	91	14	406	1143	56	339	8e-35	136
871208221	XM_013084341.1	sp	P16220	CREB1_HUMAN	49.32	294	91	14	173	910	56	339	1e-34	134
871208224	XM_013084349.1	sp	P16220	CREB1_HUMAN	49.32	294	91	14	332	1069	56	339	2e-34	135
871208227	XM_013084353.1	sp	P16220	CREB1_HUMAN	49.32	294	91	14	375	1112	56	339	1e-34	135
374093229	NM_001256437.1	tr	C9J896	C9J896_HUMAN	42.19	237	93	12	95	703	16	242	4e-26	105
871208264	XM_005090128.2	sp	P49354	FNTA_HUMAN	59.68	310	123	2	765	1691	62	370	1e-119	382
871208275	XM_013084450.1	sp	O60299	LZTS3_HUMAN	28.18	330	179	6	2299	3156	315	630	2e-16	87.4
871208270	XM_005090131.2	sp	O60299	LZTS3_HUMAN	28.18	330	179	6	2398	3255	315	630	2e-16	87.4
871208268	XM_005090130.2	sp	O60299	LZTS3_HUMAN	28.18	330	179	6	2463	3320	315	630	2e-16	87.4
871208266	XM_005090129.2	sp	O60299	LZTS3_HUMAN	28.18	330	179	6	2466	3323	315	630	2e-16	87.4
871208272	XM_005090132.2	sp	O60299	LZTS3_HUMAN	28.18	330	179	6	2221	3078	315	630	1e-16	87.4
871208278	XM_005090133.2	sp	O60299	LZTS3_HUMAN	28.18	330	179	6	4449	5306	315	630	2e-16	87.4
871208280	XM_013084463.1	sp	Q86X95	CIR1_HUMAN	46.73	214	100	5	114	725	1	210	4e-54	190
871208283	XM_013084468.1	sp	Q86X95	CIR1_HUMAN	53	217	88	5	126	755	1	210	4e-61	213
871208286	XM_005090135.2	sp	Q86X95	CIR1_HUMAN	52.8	214	87	5	126	737	1	210	8e-61	212
871208290	XM_005090137.2	tr	A0A1B0GTK7	A0A1B0GTK7_HUMAN	27.12	295	197	6	699	1556	19	304	3e-24	108
871208288	XM_005090136.2	tr	A0A1B0GTK7	A0A1B0GTK7_HUMAN	27.12	295	197	6	699	1556	19	304	2e-24	108
871208513	XM_005090139.2	sp	Q96RW7	HMCN1_HUMAN	26.53	294	133	14	1080	1811	4641	4901	1e-09	62.8
871208513	XM_005090139.2	sp	Q96RW7	HMCN1_HUMAN	25.09	271	124	13	1047	1727	4572	4807	4e-05	48.5
524866875	XM_005090197.1	sp	Q11128	FUT5_HUMAN	32.1	271	147	12	127	924	135	373	5e-24	101
871208295	XM_005090140.2	sp	P40197	GPV_HUMAN	24.22	483	293	18	4	1395	25	453	1e-16	83.6
871208299	XM_013084495.1	tr	A2A376	A2A376_HUMAN	30.4	694	423	20	517	2484	36	707	1e-78	280
871208297	XM_005090141.2	tr	A2A376	A2A376_HUMAN	30.4	694	423	20	601	2568	36	707	1e-78	280
871208302	XM_005090142.2	tr	A2A376	A2A376_HUMAN	30.4	694	423	20	486	2453	36	707	1e-78	281
871208308	XM_013084513.1	sp	Q9HAS3	S28A3_HUMAN	45.4	500	218	6	971	2434	156	612	4e-121	391
871208313	XR_220082.2	sp	P50539	MXI1_HUMAN	58.45	142	48	3	138	530	6	147	2e-28	119
871208311	XM_005090143.2	sp	P50539	MXI1_HUMAN	58.45	142	48	3	138	530	6	147	2e-28	119
871208315	XM_005090144.2	tr	F8VRQ4	F8VRQ4_HUMAN	25.86	58	43	0	768	941	94	151	0.0002	45.4
871208317	XM_013084530.1	tr	F8VRQ4	F8VRQ4_HUMAN	25.86	58	43	0	649	822	94	151	0.0001	45.8
871208322	XM_005090146.2	sp	Q7Z5J8	ANKAR_HUMAN	43.05	1324	740	11	293	4249	29	1343	0	1020
871208320	XM_005090145.2	sp	Q7Z5J8	ANKAR_HUMAN	41.76	1365	740	12	293	4372	29	1343	0	1003
871208332	XM_005090147.2	sp	Q7L5Y9	MAEA_HUMAN	55.53	389	167	3	532	1698	14	396	1e-153	454
871208324	XM_013084539.1	tr	G8JLB3	G8JLB3_HUMAN	50.79	317	152	2	241	1179	55	371	2e-112	343
871208329	XM_013084546.1	tr	G8JLB3	G8JLB3_HUMAN	50.79	317	152	2	370	1308	55	371	8e-112	343
871208327	XM_005090148.2	tr	G8JLB3	G8JLB3_HUMAN	50.79	317	152	2	362	1300	55	371	5e-112	343
871208334	XM_005090149.2	sp	P56545	CTBP2_HUMAN	65.87	419	121	3	537	1745	10	422	1e-169	531
871208336	XM_013084566.1	sp	P56545	CTBP2_HUMAN	73.13	361	95	1	539	1621	10	368	0	527
871208339	XM_005090150.2	sp	P22830	HEMH_HUMAN	68.91	357	111	0	286	1356	66	422	2e-162	498
871208365	XM_013084615.1	sp	Q8IYH5	ZZZ3_HUMAN	46.98	430	206	8	253	1515	486	902	2e-100	328
871208355	XM_013084605.1	sp	Q8IYH5	ZZZ3_HUMAN	46.98	430	206	8	440	1702	486	902	1e-99	328
871208352	XM_013084601.1	sp	Q8IYH5	ZZZ3_HUMAN	46.98	430	206	8	638	1900	486	902	6e-99	328
871208349	XM_013084595.1	sp	Q8IYH5	ZZZ3_HUMAN	46.98	430	206	8	695	1957	486	902	9e-99	328
871208358	XM_013084606.1	sp	Q8IYH5	ZZZ3_HUMAN	46.98	430	206	8	805	2067	486	902	2e-98	328
871208362	XM_013084611.1	sp	Q8IYH5	ZZZ3_HUMAN	46.98	430	206	8	111	1373	486	902	4e-101	328
871208344	XM_013084583.1	sp	Q9H7R5	ZN665_HUMAN	31.96	510	303	11	561	2045	115	595	3e-65	238
871208344	XM_013084583.1	sp	Q9H7R5	ZN665_HUMAN	31.04	480	285	9	561	1991	171	607	8e-59	219
871208344	XM_013084583.1	sp	Q9H7R5	ZN665_HUMAN	30.18	434	272	5	768	1991	95	523	2e-51	197
871208344	XM_013084583.1	sp	Q9H7R5	ZN665_HUMAN	32.11	408	251	6	561	1775	227	611	2e-50	194
871208344	XM_013084583.1	sp	Q9H7R5	ZN665_HUMAN	33.24	340	214	6	561	1571	283	612	3e-44	174
871208341	XM_013084579.1	sp	Q08AN1	ZN616_HUMAN	30.7	544	328	11	558	2072	243	776	1e-64	240
871208341	XM_013084579.1	sp	Q08AN1	ZN616_HUMAN	31.2	516	308	9	558	2033	187	679	5e-61	229
871208341	XM_013084579.1	sp	Q08AN1	ZN616_HUMAN	29.27	451	272	9	714	2033	181	595	3e-47	185
871208341	XM_013084579.1	sp	Q08AN1	ZN616_HUMAN	30.89	437	250	8	759	2033	143	539	8e-46	181
871208341	XM_013084579.1	sp	Q08AN1	ZN616_HUMAN	31.69	366	201	7	1017	2087	118	443	9e-36	149
871208347	XM_005090152.2	sp	Q08AN1	ZN616_HUMAN	30.7	544	328	11	1060	2574	243	776	2e-64	239
871208347	XM_005090152.2	sp	Q08AN1	ZN616_HUMAN	31.2	516	308	9	1060	2535	187	679	8e-61	228
871208347	XM_005090152.2	sp	Q08AN1	ZN616_HUMAN	29.27	451	272	9	1216	2535	181	595	4e-47	185
871208347	XM_005090152.2	sp	Q08AN1	ZN616_HUMAN	30.89	437	250	8	1261	2535	143	539	9e-46	181
871208347	XM_005090152.2	sp	Q08AN1	ZN616_HUMAN	31.69	366	201	7	1519	2589	118	443	9e-36	149
871208368	XM_005090154.2	sp	Q8IWY4	SCUB1_HUMAN	29.8	151	94	5	473	895	646	794	7e-07	55.5
871208368	XM_005090154.2	sp	Q8IWY4	SCUB1_HUMAN	30.49	164	93	4	776	1249	645	793	9e-07	55.1
871208370	XM_013084629.1	sp	Q8IZC4	RTKN2_HUMAN	39.34	427	233	12	638	1867	19	436	2e-91	314
871208373	XM_013084633.1	sp	Q8TF61	FBX41_HUMAN	41.1	326	190	2	4706	5683	544	867	1e-70	259
871208373	XM_013084633.1	sp	Q8TF61	FBX41_HUMAN	53.33	30	14	0	278	367	6	35	0.0002	47.8
871208376	XM_013084640.1	sp	Q7LFX5	CHSTF_HUMAN	31.96	316	199	6	449	1360	250	561	8e-49	179
871208212	XM_013084328.1	sp	P01185	NEU2_HUMAN	45.08	122	58	4	730	1092	4	117	3e-24	103
871208215	XM_013084330.1	sp	P01185	NEU2_HUMAN	39.22	153	78	5	269	706	4	148	2e-24	102
325197129	NM_001204487.1	sp	P01185	NEU2_HUMAN	39.22	153	78	5	142	579	4	148	3e-24	102
871208384	XM_013084654.1	sp	Q9NX46	ARHL2_HUMAN	41.96	367	185	9	138	1223	19	362	4e-68	236
871208381	XM_013084649.1	sp	Q9NX46	ARHL2_HUMAN	41.96	367	185	9	142	1227	19	362	5e-68	236
871208387	XM_005090201.2	sp	P51589	CP2J2_HUMAN	38.19	474	277	12	157	1560	38	501	5e-96	305
871208392	XM_005090159.2	sp	Q96BD8	SKA1_HUMAN	28.74	254	177	1	485	1234	1	254	4e-35	133
871208394	XM_005090160.2	sp	Q96BD8	SKA1_HUMAN	28.74	254	177	1	143	892	1	254	7e-36	133
871208390	XM_005090161.2	sp	Q96M91	CFA53_HUMAN	36.19	210	134	0	494	1123	1	210	2e-20	97.8
871208396	XM_013084685.1	sp	Q9HC58	NCKX3_HUMAN	39.08	586	289	10	234	1814	65	641	7e-117	370
871208399	XM_005090162.2	sp	Q9UBT6	POLK_HUMAN	53.73	523	222	5	336	1898	18	522	6e-172	540
871208405	XM_005090163.2	sp	Q9UBT6	POLK_HUMAN	53.73	523	222	5	632	2194	18	522	4e-171	540
871208407	XM_005090164.2	sp	Q9UBT6	POLK_HUMAN	53.73	523	222	5	218	1780	18	522	3e-172	540
871208402	XM_013084696.1	sp	Q9UBT6	POLK_HUMAN	53.73	523	222	5	599	2161	18	522	3e-171	540
871208412	XM_005090166.2	sp	Q3T8J9	GON4L_HUMAN	26.55	290	162	8	5486	6232	1597	1876	1e-19	98.6
871208412	XM_005090166.2	sp	Q3T8J9	GON4L_HUMAN	29.22	219	128	7	2396	2983	725	939	6e-11	70.1
871208412	XM_005090166.2	sp	Q3T8J9	GON4L_HUMAN	52.94	51	23	1	1349	1498	491	541	8e-07	56.2
871208414	XM_013084712.1	sp	Q3T8J9	GON4L_HUMAN	26.55	290	162	8	5420	6166	1597	1876	1e-19	98.6
871208414	XM_013084712.1	sp	Q3T8J9	GON4L_HUMAN	29.22	219	128	7	2330	2917	725	939	6e-11	70.1
871208414	XM_013084712.1	sp	Q3T8J9	GON4L_HUMAN	52.94	51	23	1	1283	1432	491	541	8e-07	56.2
871208409	XM_013084705.1	sp	Q3T8J9	GON4L_HUMAN	26.55	290	162	8	5701	6447	1597	1876	1e-19	98.6
871208409	XM_013084705.1	sp	Q3T8J9	GON4L_HUMAN	29.22	219	128	7	2611	3198	725	939	6e-11	70.1
871208409	XM_013084705.1	sp	Q3T8J9	GON4L_HUMAN	52.94	51	23	1	1564	1713	491	541	8e-07	56.2
871208417	XM_013084717.1	sp	Q3T8J9	GON4L_HUMAN	26.55	290	162	8	5650	6396	1597	1876	1e-19	98.6
871208417	XM_013084717.1	sp	Q3T8J9	GON4L_HUMAN	29.22	219	128	7	2560	3147	725	939	5e-11	70.1
871208417	XM_013084717.1	sp	Q3T8J9	GON4L_HUMAN	52.94	51	23	1	1513	1662	491	541	8e-07	56.6
524866811	XM_005090165.1	sp	P51582	P2RY4_HUMAN	26.75	243	143	8	544	1248	105	320	4e-09	60.1
871208445	XM_005090169.2	sp	Q86WQ0	NR2CA_HUMAN	49.6	125	62	1	174	548	12	135	2e-32	119
871208442	XM_013084754.1	sp	Q86WQ0	NR2CA_HUMAN	49.21	126	63	1	213	590	11	135	3e-32	119
524866891	XM_005090205.1	tr	H3BMR1	H3BMR1_HUMAN	59.42	69	28	0	145	351	47	115	8e-21	84.7
871208447	XM_013084762.1	sp	Q7L8L6	FAKD5_HUMAN	23.96	409	290	10	409	1620	203	595	6e-22	102
871208454	XM_005090180.2	sp	Q9BTW9	TBCD_HUMAN	51.07	1171	558	6	62	3547	28	1192	0	1070
871208458	XM_013084785.1	sp	Q9H5L6	THAP9_HUMAN	26.76	441	269	14	324	1571	1	412	2e-27	118
871208463	XM_005090182.2	sp	Q9HA92	RSAD1_HUMAN	51.79	363	173	1	321	1403	40	402	4e-108	337
871208461	XM_005090181.2	sp	Q9HA92	RSAD1_HUMAN	51.79	363	173	1	289	1371	40	402	3e-108	337
871208465	XM_005090183.2	sp	Q9HA92	RSAD1_HUMAN	51.33	376	181	1	288	1409	40	415	1e-111	346
871208467	XM_005090184.2	sp	Q9HA92	RSAD1_HUMAN	48.17	301	154	1	50	946	102	402	8e-82	264
871208469	XM_005090185.2	tr	H0Y997	H0Y997_HUMAN	38.17	241	129	6	862	1578	122	344	4e-42	156
871208471	XM_005090186.2	sp	Q9H5J4	ELOV6_HUMAN	45.97	248	132	2	248	988	11	257	1e-67	234
871208473	XM_005090187.2	sp	Q9GZR5	ELOV4_HUMAN	28.47	281	170	6	302	1078	31	302	5e-17	83.6
871208476	XM_005090188.2	sp	O60763	USO1_HUMAN	54.13	957	374	16	45	2786	1	935	0	889
871208484	XM_005090192.2	sp	A7E2U8	CD047_HUMAN	48.2	305	148	4	576	1481	9	306	9e-73	249
871208482	XM_005090191.2	sp	A7E2U8	CD047_HUMAN	49.2	311	153	2	296	1228	1	306	4e-83	279
871208480	XM_005090190.2	sp	A7E2U8	CD047_HUMAN	50.16	313	149	3	296	1234	1	306	1e-84	283
871208487	XM_005090193.2	sp	A7E2U8	CD047_HUMAN	49.12	285	138	3	48	902	29	306	5e-71	244
871208478	XM_005090189.2	tr	F8W7U8	F8W7U8_HUMAN	58.13	535	205	7	175	1749	12	537	0	625
871208497	XM_005090194.2	tr	H3BRL3	H3BRL3_HUMAN	63.32	229	81	2	301	987	75	300	5e-94	297
871208505	XM_013084859.1	sp	O14562	UBFD1_HUMAN	63.32	229	81	2	244	930	84	309	4e-94	298
871208502	XM_013084854.1	sp	O14562	UBFD1_HUMAN	63.32	229	81	2	229	915	84	309	4e-94	297
871208508	XM_013084865.1	sp	O14562	UBFD1_HUMAN	63.32	229	81	2	229	915	84	309	4e-94	297
871208493	XM_013084844.1	tr	H3BRL3	H3BRL3_HUMAN	63.32	229	81	2	270	956	75	300	3e-94	298
871208489	XM_013084841.1	tr	H3BRL3	H3BRL3_HUMAN	63.32	229	81	2	426	1112	75	300	3e-93	296
871208499	XM_005090195.2	tr	H3BRL3	H3BRL3_HUMAN	63.32	229	81	2	297	983	75	300	5e-94	297
871208527	XM_013084916.1	sp	P16066	ANPRA_HUMAN	31.62	797	477	26	899	3202	49	806	5e-100	343
871208650	XM_005090206.2	sp	P08473	NEP_HUMAN	23.17	259	174	6	781	1515	502	749	2e-11	69.3
871208652	XM_013085111.1	sp	Q495T6	MMEL1_HUMAN	29.7	101	69	1	1314	1616	81	179	4e-09	60.5
871208524	XM_013084909.1	sp	P20594	ANPRB_HUMAN	39.55	976	514	23	1109	3943	109	1039	0	598
524866898	XM_005090208.1	sp	Q9ULJ7	ANR50_HUMAN	26.78	605	306	25	785	2437	564	1085	8e-21	100
524866898	XM_005090208.1	sp	Q9ULJ7	ANR50_HUMAN	26.46	412	230	13	1238	2446	510	857	3e-13	75.5
871208655	XM_013085117.1	sp	Q9NRJ7	PCDBG_HUMAN	26.49	151	95	6	745	1194	482	617	1e-05	50.1
871208536	XM_005090209.2	sp	Q96SQ7	ATOH8_HUMAN	66.67	75	21	1	2419	2643	244	314	4e-23	104
871208538	XM_005090210.2	sp	P29371	NK3R_HUMAN	32.73	275	182	3	872	1690	101	374	2e-44	171
871208545	XM_013084949.1	sp	Q99697	PITX2_HUMAN	53.72	242	80	11	709	1374	84	313	2e-53	195
871208543	XM_005090211.2	sp	Q99697	PITX2_HUMAN	53.72	242	80	11	1441	2106	84	313	3e-54	197
871208541	XM_005090212.2	sp	Q99697	PITX2_HUMAN	53.72	242	80	11	1320	1985	84	313	3e-54	197
871208554	XM_013084958.1	sp	O14815	CAN9_HUMAN	36.14	689	391	17	778	2793	29	685	3e-125	413
871208557	XM_005090214.2	sp	P11766	ADHX_HUMAN	73.92	372	96	1	164	1279	2	372	2e-170	500
871208594	XM_013085006.1	sp	Q01484	ANK2_HUMAN	64.36	867	300	6	245	2842	28	886	0	1086
871208594	XM_013085006.1	sp	Q01484	ANK2_HUMAN	52.64	606	200	9	3485	5140	955	1527	8e-177	620
871208594	XM_013085006.1	sp	Q01484	ANK2_HUMAN	28.79	132	88	3	5093	5470	3563	3694	1e-07	60.8
871208590	XM_013085002.1	tr	I6L894	I6L894_HUMAN	65.17	844	289	4	245	2773	28	867	0	1084
871208590	XM_013085002.1	tr	I6L894	I6L894_HUMAN	55.32	573	202	8	3644	5299	955	1494	0	633
871208590	XM_013085002.1	tr	I6L894	I6L894_HUMAN	28.79	132	88	3	5252	5629	3530	3661	2e-07	60.5
871208582	XM_013084995.1	tr	I6L894	I6L894_HUMAN	66.14	824	275	4	245	2710	28	849	0	1080
871208582	XM_013084995.1	tr	I6L894	I6L894_HUMAN	55.32	573	202	8	3677	5332	955	1494	0	634
871208582	XM_013084995.1	tr	I6L894	I6L894_HUMAN	28.79	132	88	3	5285	5662	3530	3661	1e-07	60.5
871208578	XM_013084991.1	tr	I6L894	I6L894_HUMAN	66.14	824	275	4	245	2710	28	849	0	1080
871208578	XM_013084991.1	tr	I6L894	I6L894_HUMAN	55.32	573	202	8	3680	5335	955	1494	0	634
871208578	XM_013084991.1	tr	I6L894	I6L894_HUMAN	28.79	132	88	3	5288	5665	3530	3661	1e-07	60.8
871208570	XM_013084979.1	tr	I6L894	I6L894_HUMAN	65.82	831	279	4	245	2734	28	854	0	1082
871208570	XM_013084979.1	tr	I6L894	I6L894_HUMAN	55.32	573	202	8	3740	5395	955	1494	0	633
871208570	XM_013084979.1	tr	I6L894	I6L894_HUMAN	28.79	132	88	3	5348	5725	3530	3661	2e-07	60.5
871208574	XM_013084985.1	tr	I6L894	I6L894_HUMAN	63.79	881	310	8	245	2866	28	906	0	1081
871208574	XM_013084985.1	tr	I6L894	I6L894_HUMAN	55.32	573	202	8	3725	5380	955	1494	0	633
871208574	XM_013084985.1	tr	I6L894	I6L894_HUMAN	28.79	132	88	3	5333	5710	3530	3661	1e-07	60.5
871208567	XM_013084976.1	tr	I6L894	I6L894_HUMAN	65.62	832	282	4	245	2737	28	856	0	1080
871208567	XM_013084976.1	tr	I6L894	I6L894_HUMAN	55.32	573	202	8	3761	5416	955	1494	0	633
871208567	XM_013084976.1	tr	I6L894	I6L894_HUMAN	28.79	132	88	3	5369	5746	3530	3661	1e-07	60.5
871208586	XM_013084998.1	sp	Q01484	ANK2_HUMAN	65.62	832	282	4	245	2737	28	856	0	1080
871208586	XM_013084998.1	sp	Q01484	ANK2_HUMAN	52.64	606	200	9	3662	5317	955	1527	1e-176	619
871208586	XM_013084998.1	sp	Q01484	ANK2_HUMAN	28.79	132	88	3	5270	5647	3563	3694	1e-07	60.8
871208563	XM_013084969.1	tr	I6L894	I6L894_HUMAN	65.62	832	282	4	245	2737	28	856	0	1080
871208563	XM_013084969.1	tr	I6L894	I6L894_HUMAN	55.32	573	202	8	3821	5476	955	1494	1e-180	632
871208563	XM_013084969.1	tr	I6L894	I6L894_HUMAN	28.79	132	88	3	5429	5806	3530	3661	2e-07	60.5
871208606	XM_013085014.1	tr	I6L894	I6L894_HUMAN	65.62	832	282	4	245	2737	28	856	0	1081
871208606	XM_013085014.1	tr	I6L894	I6L894_HUMAN	55.32	573	202	8	3851	5506	955	1494	0	633
871208606	XM_013085014.1	tr	I6L894	I6L894_HUMAN	28.79	132	88	3	5459	5836	3530	3661	1e-07	60.5
871208602	XM_013085012.1	tr	I6L894	I6L894_HUMAN	65.62	832	282	4	245	2737	28	856	0	1081
871208602	XM_013085012.1	tr	I6L894	I6L894_HUMAN	55.32	573	202	8	3851	5506	955	1494	0	633
871208602	XM_013085012.1	tr	I6L894	I6L894_HUMAN	28.79	132	88	3	5459	5836	3530	3661	1e-07	60.5
871208598	XM_013085008.1	tr	I6L894	I6L894_HUMAN	65.62	832	282	4	245	2737	28	856	0	1081
871208598	XM_013085008.1	tr	I6L894	I6L894_HUMAN	55.32	573	202	8	3851	5506	955	1494	0	633
871208598	XM_013085008.1	tr	I6L894	I6L894_HUMAN	28.79	132	88	3	5459	5836	3530	3661	1e-07	60.5
871208559	XM_013084967.1	tr	I6L894	I6L894_HUMAN	65.62	832	282	4	245	2737	28	856	0	1081
871208559	XM_013084967.1	tr	I6L894	I6L894_HUMAN	55.32	573	202	8	3851	5506	955	1494	0	633
871208559	XM_013084967.1	tr	I6L894	I6L894_HUMAN	28.79	132	88	3	5459	5836	3530	3661	1e-07	60.5
325296822	NM_001204724.1	sp	P02545	LMNA_HUMAN	27.47	557	327	22	346	1881	15	539	2e-31	133
524866969	XM_005090243.1	sp	Q5T280	CI114_HUMAN	60.13	306	118	3	407	1318	70	373	5e-128	381
871208612	XM_013085025.1	sp	P46379	BAG6_HUMAN	27.09	454	239	12	3181	4515	758	1128	7e-34	143
871208612	XM_013085025.1	sp	P46379	BAG6_HUMAN	51.81	83	40	0	259	507	17	99	1e-19	97.1
871208615	XM_005090245.2	sp	O15260	SURF4_HUMAN	71.54	267	76	0	634	1434	3	269	3e-115	369
871208617	XM_005090247.2	sp	P63220	RS21_HUMAN	78.31	83	18	0	89	337	1	83	8e-46	147
524867020	XM_005090267.1	sp	Q5FYB0	ARSJ_HUMAN	46.04	480	204	4	124	1398	75	554	5e-144	430
871208622	XM_005090249.2	sp	P15848	ARSB_HUMAN	55.85	487	195	4	198	1601	47	532	3e-171	501
871208624	XM_005090250.2	sp	Q5FYB0	ARSJ_HUMAN	51.57	477	222	3	276	1679	78	554	7e-156	472
524866988	XM_005090251.1	sp	Q9GZZ6	ACH10_HUMAN	23.53	221	153	8	113	754	24	235	4e-07	52.4
871208662	XM_013085135.1	tr	A0A1B0GU56	A0A1B0GU56_HUMAN	35.23	88	56	1	118	378	43	130	5e-07	48.5
871208672	XM_005090252.2	tr	A0A1B0GU56	A0A1B0GU56_HUMAN	29.91	117	78	2	28	375	17	130	8e-09	53.5
871208674	XM_005090269.2	tr	A0A1B0GU56	A0A1B0GU56_HUMAN	34.09	88	57	1	378	638	43	130	4e-07	50.4
524867026	XM_005090270.1	tr	A0A1B0GU56	A0A1B0GU56_HUMAN	29.91	117	78	2	25	372	17	130	5e-07	48.5
524866992	XM_005090253.1	tr	H0YBP3	H0YBP3_HUMAN	23.75	160	111	5	256	717	27	181	0.001	40.8
871208679	XM_013085180.1	tr	A0A1B0GU56	A0A1B0GU56_HUMAN	29.91	117	78	2	47	394	17	130	9e-07	48.1
871208664	XM_013085141.1	sp	Q14774	HLX_HUMAN	74.29	70	16	1	658	867	252	319	7e-26	107
871208630	XM_013085065.1	sp	Q9Y3C4	TPRKB_HUMAN	34.32	169	105	4	153	647	9	175	1e-29	113
871208626	XM_013085063.1	sp	O15254	ACOX3_HUMAN	54.59	687	304	5	592	2640	3	685	0	781
871208682	XM_005090255.2	sp	P63241	IF5A1_HUMAN	50.67	150	71	2	216	662	4	151	1e-44	157
871208636	XR_001185004.1	sp	Q9P258	RCC2_HUMAN	59.73	437	170	3	456	1757	86	519	0	542
871208633	XM_005090256.2	sp	Q9P258	RCC2_HUMAN	59.73	437	170	3	456	1757	86	519	0	542
871208638	XM_005090257.2	sp	Q96NI6	LRFN5_HUMAN	25.87	375	210	11	433	1503	51	375	1e-16	85.9
871208640	XM_005090258.2	sp	O94985	CSTN1_HUMAN	35.35	959	502	25	198	2921	29	920	1e-166	547
871208667	XM_013085148.1	sp	P05164	PERM_HUMAN	34.34	632	357	23	893	2677	128	738	4e-89	304
871208642	XM_013085085.1	sp	Q9BWF2	TRAIP_HUMAN	28.52	284	180	7	242	1063	1	271	4e-25	111
871208645	XM_005090259.2	sp	Q96P11	NSUN5_HUMAN	40.53	417	237	6	409	1647	17	426	1e-76	261
871208647	XM_013085100.1	sp	Q5TA50	CPTP_HUMAN	28.3	212	135	3	2061	2669	8	211	7e-19	89.7
871208696	XM_005090275.2	sp	Q9ULW0	TPX2_HUMAN	36.02	558	324	13	1117	2754	208	744	2e-51	194
871208699	XM_005090276.2	sp	Q9ULW0	TPX2_HUMAN	35.73	557	326	12	1117	2751	208	744	7e-52	196
871208701	XM_005090277.2	sp	Q9ULW0	TPX2_HUMAN	36.02	558	324	13	1111	2748	208	744	2e-51	194
871208704	XM_005090332.2	sp	Q9NPA5	ZF64A_HUMAN	46.11	360	165	5	3059	4135	121	452	1e-90	314
871208706	XM_005090278.2	sp	Q15645	PCH2_HUMAN	61.48	405	154	1	224	1432	22	426	1e-175	506
871208711	XM_005090281.2	sp	O75340	PDCD6_HUMAN	70.66	167	49	0	261	761	24	190	5e-78	256
871208708	XM_005090280.2	sp	O75340	PDCD6_HUMAN	70.66	167	49	0	258	758	24	190	1e-77	255
871208713	XM_005090282.2	sp	P55042	RAD_HUMAN	37.61	234	114	9	1440	2096	92	308	5e-31	126
871208715	XM_005090283.2	sp	P55042	RAD_HUMAN	37.61	234	114	9	1483	2139	92	308	5e-31	126
871208720	XM_013085252.1	sp	Q6UW02	CP20A_HUMAN	34.47	470	299	6	113	1522	1	461	3e-87	287
871208725	XM_005090285.2	sp	Q6UW02	CP20A_HUMAN	32.95	352	226	6	759	1811	119	461	1e-73	206
871208725	XM_005090285.2	sp	Q6UW02	CP20A_HUMAN	41.3	92	54	0	452	727	1	92	1e-73	92
871208723	XM_005090284.2	sp	Q6UW02	CP20A_HUMAN	33.68	475	296	9	452	1861	1	461	3e-85	286
871208727	XM_013085266.1	sp	P08684	CP3A4_HUMAN	29.68	502	318	13	154	1644	32	503	5e-72	252
871208733	XM_005090287.2	sp	O60347	TBC12_HUMAN	51.57	508	218	5	1347	2810	266	765	1e-166	515
871208730	XM_005090286.2	sp	O60347	TBC12_HUMAN	51.57	508	218	5	1464	2927	266	765	3e-166	515
871208874	XM_005090291.2	sp	O76082	S22A5_HUMAN	28.68	265	173	5	753	1523	269	525	2e-26	114
871208743	XM_005090292.2	sp	O76082	S22A5_HUMAN	28	525	319	9	767	2272	46	534	4e-55	201
871208746	XM_005090296.2	sp	Q3MHD2	LSM12_HUMAN	42.44	172	96	3	115	624	7	177	1e-40	148
524867164	XM_005090338.1	sp	Q96A11	G3ST3_HUMAN	30.63	271	165	6	350	1150	50	301	7e-31	124
871208749	XM_005090339.2	sp	Q96A11	G3ST3_HUMAN	32.76	232	142	5	424	1110	48	268	2e-28	118
871208756	XM_013085318.1	tr	F8VUJ3	F8VUJ3_HUMAN	38.93	506	277	12	552	2009	82	575	7e-110	355
871208759	XM_005090299.2	sp	P98077	SHC2_HUMAN	41.16	464	244	11	374	1717	124	574	5e-93	319
871208761	XM_005090300.2	sp	P98077	SHC2_HUMAN	41.25	463	244	10	373	1713	124	574	2e-94	323
871208766	XM_013085338.1	sp	P61289	PSME3_HUMAN	47.56	246	120	4	99	824	14	254	2e-74	237
871208772	XM_005090302.2	sp	Q86Z20	CC125_HUMAN	30.51	390	238	9	623	1756	64	432	9e-30	125
871208774	XM_013085355.1	sp	A2VEC9	SSPO_HUMAN	33.71	1228	710	38	554	4099	193	1362	0	610
871208774	XM_013085355.1	sp	A2VEC9	SSPO_HUMAN	29.57	230	128	9	2375	2995	4809	5027	5e-12	72.4
871208774	XM_013085355.1	sp	A2VEC9	SSPO_HUMAN	43.02	86	45	3	1370	1618	2903	2987	2e-08	60.5
871208774	XM_013085355.1	sp	A2VEC9	SSPO_HUMAN	38.96	77	43	3	2435	2662	2635	2708	2e-07	57
871208774	XM_013085355.1	sp	A2VEC9	SSPO_HUMAN	36.08	97	58	3	1328	1606	4060	4156	3e-07	56.6
871208774	XM_013085355.1	sp	A2VEC9	SSPO_HUMAN	32.29	96	53	2	1388	1651	3099	3190	3e-06	53.1
871208774	XM_013085355.1	sp	A2VEC9	SSPO_HUMAN	29.32	133	90	4	2642	3031	4040	4171	3e-06	53.1
871208774	XM_013085355.1	sp	A2VEC9	SSPO_HUMAN	22.88	319	152	10	2306	2983	4607	4924	6e-06	52.4
871208774	XM_013085355.1	sp	A2VEC9	SSPO_HUMAN	36.08	97	54	4	2486	2770	3117	3207	6e-06	52.4
871208774	XM_013085355.1	sp	A2VEC9	SSPO_HUMAN	31.43	105	57	3	1340	1609	4821	4925	3e-05	50.1
871208774	XM_013085355.1	sp	A2VEC9	SSPO_HUMAN	29.29	99	62	3	2699	2977	3087	3183	4e-05	49.7
871208774	XM_013085355.1	sp	A2VEC9	SSPO_HUMAN	32.67	101	60	3	1331	1609	4422	4522	5e-05	49.3
871208774	XM_013085355.1	sp	A2VEC9	SSPO_HUMAN	30.56	108	51	3	1340	1591	3530	3637	0.0002	47.4
871208774	XM_013085355.1	sp	A2VEC9	SSPO_HUMAN	35.06	77	46	2	2804	3031	2923	2996	0.0002	47.4
871208774	XM_013085355.1	sp	A2VEC9	SSPO_HUMAN	40.22	92	47	5	1349	1606	3317	3406	0.0002	47
871208774	XM_013085355.1	sp	A2VEC9	SSPO_HUMAN	32.58	89	54	3	2735	2986	4680	4767	0.0005	45.8
871208852	XM_013085500.1	sp	O43854	EDIL3_HUMAN	25.57	348	210	11	138	1151	168	476	4e-25	111
871208852	XM_013085500.1	sp	O43854	EDIL3_HUMAN	23.91	368	218	13	705	1769	158	476	2e-21	100
871208852	XM_013085500.1	sp	O43854	EDIL3_HUMAN	31.1	164	102	4	105	575	319	478	1e-14	79.3
871208852	XM_013085500.1	sp	O43854	EDIL3_HUMAN	26.95	167	110	6	1323	1793	158	322	5e-10	64.3
524867096	XM_005090304.1	sp	O43854	EDIL3_HUMAN	39.75	161	85	4	3294	3740	319	479	2e-25	113
524867096	XM_005090304.1	sp	O43854	EDIL3_HUMAN	30.7	215	115	7	3120	3731	123	314	5e-17	87.4
871208787	XM_005090305.2	tr	B1AL05	B1AL05_HUMAN	39.85	133	80	0	114	512	1	133	8e-29	110
871208779	XM_013085366.1	sp	P20585	MSH3_HUMAN	50.56	900	418	8	749	3388	222	1114	0	862
871208782	XM_005090306.2	sp	P20585	MSH3_HUMAN	50.56	900	418	8	854	3493	222	1114	0	862
871208785	XM_005090307.2	sp	P20585	MSH3_HUMAN	50.56	900	418	8	707	3346	222	1114	0	862
871208876	XM_005090308.2	sp	Q9NY26	S39A1_HUMAN	43.17	139	70	2	1598	2002	190	323	5e-25	109
871208876	XM_005090308.2	sp	Q9NY26	S39A1_HUMAN	42.86	49	28	0	989	1135	63	111	0.0003	45.1
871208795	XM_013085389.1	sp	Q6UXC1	AEGP_HUMAN	26.87	1176	714	43	4817	8119	27	1131	5e-87	317
871208795	XM_013085389.1	sp	Q6UXC1	AEGP_HUMAN	25.4	1130	696	45	9692	12895	31	1075	3e-65	247
871208795	XM_013085389.1	sp	Q6UXC1	AEGP_HUMAN	22.93	1073	595	43	5	2788	146	1131	1e-36	154
871208795	XM_013085389.1	sp	Q6UXC1	AEGP_HUMAN	27.39	701	412	37	7646	9631	491	1133	2e-36	154
871208795	XM_013085389.1	sp	Q6UXC1	AEGP_HUMAN	23.22	1163	656	49	7163	10237	65	1128	2e-35	150
871208795	XM_013085389.1	sp	Q6UXC1	AEGP_HUMAN	29.51	515	300	24	335	1804	656	1132	3e-35	150
871208795	XM_013085389.1	sp	Q6UXC1	AEGP_HUMAN	22.43	1244	713	54	9167	12625	63	1145	2e-30	134
871208795	XM_013085389.1	sp	Q6UXC1	AEGP_HUMAN	25.73	684	404	33	2393	4312	511	1134	2e-26	121
871208795	XM_013085389.1	sp	Q6UXC1	AEGP_HUMAN	23.96	1156	657	65	782	3805	55	1136	8e-24	112
871208795	XM_013085389.1	sp	Q6UXC1	AEGP_HUMAN	24.02	820	450	41	3818	5998	65	804	8e-19	96.3
871208795	XM_013085389.1	sp	Q6UXC1	AEGP_HUMAN	27.51	418	234	21	3170	4366	616	983	4e-16	87.8
871208795	XM_013085389.1	sp	Q6UXC1	AEGP_HUMAN	25.73	342	204	18	3812	4768	653	967	4e-09	64.7
871208887	XM_005090314.2	sp	P13284	GILT_HUMAN	36.46	192	104	7	235	792	59	238	1e-26	108
871208884	XM_005090313.2	sp	P13284	GILT_HUMAN	36.51	189	102	7	288	836	62	238	2e-26	108
871208801	XM_013085395.1	sp	Q96C74	ROP1L_HUMAN	48.79	207	105	1	178	795	8	214	2e-63	214
871208799	XM_005090315.2	sp	Q96C74	ROP1L_HUMAN	48.79	207	105	1	161	778	8	214	2e-63	214
871208804	XM_005090316.2	sp	Q86X24	HORM1_HUMAN	47.26	237	120	3	267	971	1	234	8e-60	214
871208855	XM_013085513.1	sp	Q13183	S13A2_HUMAN	40.21	286	146	4	97	954	33	293	1e-47	174
871208859	XM_013085519.1	sp	Q8WWT9	S13A3_HUMAN	31.06	264	121	4	7	627	339	598	1e-27	112
871208862	XM_013085524.1	sp	P46531	NOTC1_HUMAN	40.85	377	218	3	4	1128	651	1024	2e-75	276
871208862	XM_013085524.1	sp	P46531	NOTC1_HUMAN	40.11	374	220	3	10	1128	578	948	2e-74	272
871208862	XM_013085524.1	sp	P46531	NOTC1_HUMAN	40.1	394	213	7	1	1116	955	1347	1e-67	250
871208862	XM_013085524.1	sp	P46531	NOTC1_HUMAN	41.27	395	203	8	4	1113	994	1384	2e-67	250
871208862	XM_013085524.1	sp	P46531	NOTC1_HUMAN	39.46	370	210	4	37	1113	853	1219	4e-67	249
871208862	XM_013085524.1	sp	P46531	NOTC1_HUMAN	35.92	426	219	5	4	1128	764	1186	1e-65	244
871208862	XM_013085524.1	sp	P46531	NOTC1_HUMAN	37.53	413	206	13	7	1113	347	751	6e-64	239
871208862	XM_013085524.1	sp	P46531	NOTC1_HUMAN	37.72	395	222	6	1	1122	917	1308	1e-62	234
871208862	XM_013085524.1	sp	P46531	NOTC1_HUMAN	38.32	381	223	8	4	1125	268	643	6e-60	226
871208862	XM_013085524.1	sp	P46531	NOTC1_HUMAN	36.64	393	227	8	4	1140	151	535	4e-59	223
871208862	XM_013085524.1	sp	P46531	NOTC1_HUMAN	37.43	382	223	10	1	1113	112	488	1e-55	213
871208862	XM_013085524.1	sp	P46531	NOTC1_HUMAN	37.97	374	215	12	28	1113	82	450	1e-54	209
871208862	XM_013085524.1	sp	P46531	NOTC1_HUMAN	37.68	345	200	9	112	1113	31	371	6e-51	197
871208862	XM_013085524.1	sp	P46531	NOTC1_HUMAN	34.98	303	160	5	1	888	1155	1427	5e-39	159
871208862	XM_013085524.1	sp	P46531	NOTC1_HUMAN	37.64	271	159	7	337	1128	31	298	1e-38	158
871208862	XM_013085524.1	sp	P46531	NOTC1_HUMAN	31.76	170	102	6	634	1128	21	181	5e-15	81.3
871208862	XM_013085524.1	sp	P46531	NOTC1_HUMAN	33.68	95	53	3	868	1140	20	108	0.0002	46.6
871208809	XM_013085414.1	tr	A0A0A0MSN5	A0A0A0MSN5_HUMAN	40	55	29	1	235	83	148	202	0.001	37.4
871208807	XM_005090317.2	sp	A8MX34	KR291_HUMAN	28.02	207	132	5	4034	3444	48	247	0.0006	45.4
871208812	XM_005090318.2	sp	Q53GQ0	DHB12_HUMAN	48.01	277	140	2	393	1220	14	287	2e-81	272
871208868	XM_013085530.1	tr	F5GZB4	F5GZB4_HUMAN	47.35	226	114	2	775	1452	34	254	2e-62	225
871208868	XM_013085530.1	tr	F5GZB4	F5GZB4_HUMAN	36.36	352	200	9	421	1452	44	379	5e-53	197
871208868	XM_013085530.1	tr	F5GZB4	F5GZB4_HUMAN	32.1	352	216	6	424	1443	427	767	2e-50	189
871208868	XM_013085530.1	tr	F5GZB4	F5GZB4_HUMAN	30.95	378	209	8	424	1437	1024	1389	3e-49	186
871208868	XM_013085530.1	tr	F5GZB4	F5GZB4_HUMAN	41.04	268	127	8	733	1446	992	1258	1e-47	181
871208868	XM_013085530.1	tr	F5GZB4	F5GZB4_HUMAN	31.51	384	217	9	409	1452	1172	1545	5e-46	176
871208868	XM_013085530.1	tr	F5GZB4	F5GZB4_HUMAN	31.97	366	226	9	382	1452	545	896	2e-44	171
871208868	XM_013085530.1	tr	F5GZB4	F5GZB4_HUMAN	30.99	355	223	7	418	1452	296	638	3e-44	171
871208868	XM_013085530.1	tr	F5GZB4	F5GZB4_HUMAN	30.77	364	218	10	424	1452	1825	2175	5e-38	152
871208868	XM_013085530.1	tr	F5GZB4	F5GZB4_HUMAN	39.05	210	124	4	820	1443	1698	1905	1e-34	140
871208868	XM_013085530.1	tr	F5GZB4	F5GZB4_HUMAN	28.82	340	220	9	418	1410	1696	2022	3e-31	130
871208868	XM_013085530.1	tr	F5GZB4	F5GZB4_HUMAN	32.86	213	126	5	577	1167	1997	2208	7e-27	116
871208868	XM_013085530.1	tr	F5GZB4	F5GZB4_HUMAN	26.99	226	154	3	415	1080	683	901	6e-23	104
871208868	XM_013085530.1	tr	F5GZB4	F5GZB4_HUMAN	24.93	353	227	10	412	1452	1458	1778	6e-20	95.1
871208868	XM_013085530.1	tr	F5GZB4	F5GZB4_HUMAN	23.19	401	232	12	418	1413	1306	1699	1e-18	91.3
871208868	XM_013085530.1	tr	F5GZB4	F5GZB4_HUMAN	43.22	118	63	3	1105	1452	992	1107	2e-18	90.9
871208868	XM_013085530.1	tr	F5GZB4	F5GZB4_HUMAN	32.03	128	78	1	418	801	2092	2210	1e-09	62.4
871208818	XM_005090319.2	sp	Q4ZHG4	FNDC1_HUMAN	45.74	129	62	4	3344	3718	1767	1891	2e-24	113
871208815	XM_013085426.1	tr	A0A2R8Y7K4	A0A2R8Y7K4_HUMAN	43.65	1322	691	19	1837	5760	992	2273	0	1049
871208815	XM_013085426.1	tr	A0A2R8Y7K4	A0A2R8Y7K4_HUMAN	43.76	537	292	4	19	1623	371	899	1e-135	474
871208815	XM_013085426.1	tr	A0A2R8Y7K4	A0A2R8Y7K4_HUMAN	34.68	894	459	17	1786	4437	123	901	1e-133	469
871208815	XM_013085426.1	tr	A0A2R8Y7K4	A0A2R8Y7K4_HUMAN	30.03	989	561	23	2773	5694	38	910	4e-112	400
871208815	XM_013085426.1	tr	A0A2R8Y7K4	A0A2R8Y7K4_HUMAN	29.74	992	561	23	1927	4845	32	906	1e-110	395
871208815	XM_013085426.1	tr	A0A2R8Y7K4	A0A2R8Y7K4_HUMAN	27.4	1241	716	35	1831	5304	1118	2256	5e-106	380
871208815	XM_013085426.1	tr	A0A2R8Y7K4	A0A2R8Y7K4_HUMAN	30.18	961	536	27	3103	5781	990	1883	9e-105	377
871208815	XM_013085426.1	tr	A0A2R8Y7K4	A0A2R8Y7K4_HUMAN	39.38	485	271	9	205	1644	51	517	2e-90	330
871208815	XM_013085426.1	tr	A0A2R8Y7K4	A0A2R8Y7K4_HUMAN	29.19	877	513	22	3250	5832	41	825	5e-89	325
871208815	XM_013085426.1	tr	A0A2R8Y7K4	A0A2R8Y7K4_HUMAN	35.51	552	315	13	19	1629	118	643	3e-80	297
871208815	XM_013085426.1	tr	A0A2R8Y7K4	A0A2R8Y7K4_HUMAN	33	600	325	12	25	1623	1254	1843	1e-78	291
871208815	XM_013085426.1	tr	A0A2R8Y7K4	A0A2R8Y7K4_HUMAN	35.54	574	298	16	73	1620	988	1547	6e-78	289
871208815	XM_013085426.1	tr	A0A2R8Y7K4	A0A2R8Y7K4_HUMAN	31.84	625	324	16	22	1620	1100	1714	4e-71	267
871208815	XM_013085426.1	tr	A0A2R8Y7K4	A0A2R8Y7K4_HUMAN	38.99	436	212	12	445	1641	985	1403	2e-69	261
871208815	XM_013085426.1	tr	A0A2R8Y7K4	A0A2R8Y7K4_HUMAN	30.54	573	317	16	82	1605	1411	1967	2e-64	245
871208815	XM_013085426.1	tr	A0A2R8Y7K4	A0A2R8Y7K4_HUMAN	32.49	551	334	15	22	1614	1705	2237	6e-64	243
871208815	XM_013085426.1	tr	A0A2R8Y7K4	A0A2R8Y7K4_HUMAN	34.67	424	245	11	10	1236	490	896	2e-57	222
871208815	XM_013085426.1	tr	A0A2R8Y7K4	A0A2R8Y7K4_HUMAN	31.51	457	275	12	28	1341	1835	2272	1e-46	187
871208815	XM_013085426.1	tr	A0A2R8Y7K4	A0A2R8Y7K4_HUMAN	36.83	353	204	7	571	1620	45	381	9e-46	184
871208815	XM_013085426.1	tr	A0A2R8Y7K4	A0A2R8Y7K4_HUMAN	38.33	240	137	4	910	1623	27	257	3e-39	162
871208815	XM_013085426.1	tr	A0A2R8Y7K4	A0A2R8Y7K4_HUMAN	30.15	335	200	9	10	957	1953	2272	4e-30	132
871208815	XM_013085426.1	tr	A0A2R8Y7K4	A0A2R8Y7K4_HUMAN	29.94	314	191	7	1831	2754	1981	2271	1e-27	124
871208834	XM_005090321.2	tr	B7WPL0	B7WPL0_HUMAN	34.58	535	302	11	419	1933	21	537	7e-76	266
871208821	XM_005090323.2	sp	M0R2J8	DCDC1_HUMAN	29.82	1405	790	35	614	4543	171	1474	2e-158	544
871208821	XM_005090323.2	sp	M0R2J8	DCDC1_HUMAN	33.59	256	153	2	4901	5638	1521	1769	1e-37	157
871208825	XM_005090325.2	sp	Q4G0N8	SL9C1_HUMAN	21.86	892	601	24	970	3474	221	1073	5e-38	156
871208823	XM_005090324.2	sp	Q4G0N8	SL9C1_HUMAN	21.99	973	654	26	874	3594	140	1073	9e-42	168
871208828	XM_013085445.1	sp	Q4G0N8	SL9C1_HUMAN	21.96	970	652	26	874	3585	140	1070	2e-41	167
871208893	XM_005090326.2	tr	C9J6F5	C9J6F5_HUMAN	32.43	185	112	7	358	903	164	338	2e-17	85.1
871208836	XM_005090328.2	sp	Q9Y2K7	KDM2A_HUMAN	46.26	722	314	10	97	2175	11	687	0	588
871208836	XM_005090328.2	sp	Q9Y2K7	KDM2A_HUMAN	38.28	256	154	3	3310	4068	886	1140	2e-43	175
871208838	XM_005090327.2	sp	Q96SN7	ORAI2_HUMAN	49.16	238	100	3	308	970	13	246	1e-59	206
871208840	XM_013085466.1	sp	Q96HE9	PRR11_HUMAN	31.48	108	57	4	140	463	226	316	0.0002	45.1
871208843	XM_005090330.2	sp	Q13164	MK07_HUMAN	53.99	376	172	1	226	1353	19	393	3e-134	441
871208843	XM_005090330.2	sp	Q13164	MK07_HUMAN	45	100	49	2	3952	4236	710	808	2e-10	67
871208895	XM_005090331.2	sp	Q8N0U8	VKORL_HUMAN	37.21	129	80	1	136	522	26	153	3e-27	105
871208906	XM_005090351.2	sp	Q9UBQ7	GRHPR_HUMAN	31.01	129	81	3	792	1166	204	328	1e-10	63.5
871208911	XM_005090353.2	sp	Q92982	NINJ1_HUMAN	29.53	149	62	5	320	763	36	142	3e-10	62.4
871208909	XM_005090352.2	sp	Q92982	NINJ1_HUMAN	29.53	149	62	5	323	766	36	142	2e-10	62.4
871208914	XM_005090354.2	sp	Q9Y2B1	RXLT1_HUMAN	37.58	479	245	8	251	1651	2	438	3e-98	320
871208919	XM_013085636.1	sp	Q9BV44	THUM3_HUMAN	47.96	269	136	2	141	935	217	485	1e-72	246
871208922	XM_005090356.2	sp	Q8TBF4	ZCRB1_HUMAN	73.81	126	33	0	210	587	1	126	3e-63	206
871208924	XM_005090357.2	sp	Q8TBF4	ZCRB1_HUMAN	66.29	89	30	0	100	366	38	126	1e-37	137
871208926	XM_013085649.1	sp	Q99595	TI17A_HUMAN	68.07	119	38	0	64	420	1	119	8e-56	177
871208932	XM_013085658.1	sp	P54315	LIPR1_HUMAN	39.94	318	181	6	165	1103	18	330	9e-64	217
871208929	XM_013085654.1	sp	P54315	LIPR1_HUMAN	39.94	318	181	6	219	1157	18	330	8e-64	218
871208935	XM_013085663.1	tr	E9PRT6	E9PRT6_HUMAN	37.21	344	195	10	146	1138	18	353	8e-58	201
871208946	XM_013085681.1	sp	Q04721	NOTC2_HUMAN	38.46	130	74	3	1085	1465	1156	1282	7e-16	84.7
871208946	XM_013085681.1	sp	Q04721	NOTC2_HUMAN	38.39	112	67	1	1136	1471	861	970	2e-13	76.3
871208946	XM_013085681.1	sp	Q04721	NOTC2_HUMAN	37.61	109	64	3	1079	1393	149	257	1e-11	70.9
871208946	XM_013085681.1	sp	Q04721	NOTC2_HUMAN	34.68	124	76	2	1085	1450	425	545	2e-11	70.5
871208946	XM_013085681.1	sp	Q04721	NOTC2_HUMAN	29.63	189	112	4	890	1393	834	1022	6e-11	68.6
871208946	XM_013085681.1	sp	Q04721	NOTC2_HUMAN	34.55	110	69	2	1079	1402	725	833	4e-10	65.9
871208946	XM_013085681.1	sp	Q04721	NOTC2_HUMAN	35.23	88	57	0	1136	1399	1013	1100	2e-09	63.2
871208946	XM_013085681.1	sp	Q04721	NOTC2_HUMAN	25.73	206	101	5	1022	1504	478	676	9e-09	61.2
871208946	XM_013085681.1	sp	Q04721	NOTC2_HUMAN	33.59	131	79	5	1028	1399	743	872	1e-08	61.2
871208946	XM_013085681.1	sp	Q04721	NOTC2_HUMAN	28.26	138	95	2	1019	1420	932	1069	1e-08	61.2
871208946	XM_013085681.1	sp	Q04721	NOTC2_HUMAN	36.26	91	58	0	1121	1393	1132	1222	1e-08	60.8
871208946	XM_013085681.1	sp	Q04721	NOTC2_HUMAN	26.79	168	116	3	1019	1510	439	603	1e-08	60.8
871208946	XM_013085681.1	sp	Q04721	NOTC2_HUMAN	36.56	93	57	1	1121	1393	243	335	2e-08	60.5
871208946	XM_013085681.1	sp	Q04721	NOTC2_HUMAN	33.96	106	66	2	1136	1453	595	696	7e-08	58.5
871208946	XM_013085681.1	sp	Q04721	NOTC2_HUMAN	40	95	55	2	1121	1402	128	221	1e-07	57.4
871208946	XM_013085681.1	sp	Q04721	NOTC2_HUMAN	32.03	153	95	6	1025	1468	667	815	7e-07	55.1
871208946	XM_013085681.1	sp	Q04721	NOTC2_HUMAN	36.84	95	58	1	1121	1399	281	375	2e-06	53.9
871208946	XM_013085681.1	sp	Q04721	NOTC2_HUMAN	32	125	74	3	1136	1495	1252	1370	6e-06	52
871208946	XM_013085681.1	sp	Q04721	NOTC2_HUMAN	33.66	101	61	3	1136	1423	364	463	9e-06	51.6
871208946	XM_013085681.1	sp	Q04721	NOTC2_HUMAN	26.86	175	76	3	1121	1498	1046	1217	4e-05	49.3
871208946	XM_013085681.1	sp	Q04721	NOTC2_HUMAN	31.11	135	82	5	1034	1426	633	760	5e-05	48.9
871208951	XM_005090362.2	sp	O60760	HPGDS_HUMAN	38.74	111	68	0	176	508	5	115	5e-20	85.9
871208949	XM_005090365.2	sp	O60760	HPGDS_HUMAN	32.18	202	131	4	931	1536	2	197	1e-20	93.2
871209088	XM_013085930.1	tr	E9PKQ3	E9PKQ3_HUMAN	32.04	181	118	3	28	564	5	182	8e-19	86.3
871209088	XM_013085930.1	tr	E9PKQ3	E9PKQ3_HUMAN	31.79	151	99	3	670	1119	5	152	1e-15	77
871209091	XM_013085933.1	tr	B5MC51	B5MC51_HUMAN	31.13	151	103	1	28	480	247	396	2e-19	88.2
871208954	XM_005090366.2	sp	O95084	PRS23_HUMAN	27.34	256	144	7	1051	1737	133	373	1e-16	83.6
871208956	XM_013085697.1	sp	O95084	PRS23_HUMAN	48.53	68	27	1	1051	1254	133	192	4e-13	72
871208962	XM_005090438.2	tr	A0A0A0MSQ9	A0A0A0MSQ9_HUMAN	44.42	538	271	10	275	1876	50	563	3e-150	454
871208966	XM_005090368.2	sp	P48052	CBPA2_HUMAN	33.57	417	251	18	293	1525	20	416	4e-54	193
871208964	XM_005090367.2	sp	P48052	CBPA2_HUMAN	33.57	417	251	18	1491	2723	20	416	6e-53	193
871208971	XM_013085730.1	sp	Q53H47	SETMR_HUMAN	32.38	105	69	2	1646	1960	582	684	3e-13	52.4
871208971	XM_013085730.1	sp	Q53H47	SETMR_HUMAN	22.39	134	100	2	1252	1653	454	583	3e-13	42.4
325296808	NM_001204716.1	sp	Q9P0J7	KCMF1_HUMAN	48.92	323	141	7	22	927	1	320	2e-76	257
871208981	XM_005090371.2	sp	Q9BSG0	PADC1_HUMAN	40.74	189	102	2	279	839	8	188	2e-42	152
871208983	XM_013085753.1	sp	Q9UNA4	POLI_HUMAN	47.94	436	200	6	72	1319	24	452	8e-124	400
871208986	XM_005090372.2	sp	Q9NV23	SAST_HUMAN	36.89	244	147	4	138	863	15	253	4e-42	155
871209094	XM_013085944.1	sp	Q9NV23	SAST_HUMAN	28.87	97	66	1	82	372	160	253	0.0003	43.5
871208988	XM_013085761.1	tr	Q5VUB9	Q5VUB9_HUMAN	40.6	133	77	1	9	407	12	142	3e-31	115
871208991	XM_013085768.1	sp	Q9NV23	SAST_HUMAN	28.79	257	173	6	277	1032	6	257	7e-22	97.8
871208996	XM_013085776.1	sp	P32249	GP183_HUMAN	27.54	167	103	6	321	794	3	160	2e-05	48.9
871208999	XM_005090387.2	sp	Q5FVE4	ACBG2_HUMAN	35.07	633	391	10	1024	2907	48	665	2e-105	352
871209005	XM_005090389.2	sp	Q5FVE4	ACBG2_HUMAN	35.07	633	391	10	1075	2958	48	665	2e-105	352
871209002	XM_005090388.2	sp	Q5FVE4	ACBG2_HUMAN	35.07	633	391	10	1107	2990	48	665	3e-105	352
871209009	XM_005090391.2	sp	Q969V3	NCLN_HUMAN	51.94	516	243	3	318	1853	44	558	0	561
871209007	XM_005090390.2	sp	Q969V3	NCLN_HUMAN	51.94	516	243	3	314	1849	44	558	0	561
871209015	XM_013085801.1	sp	Q8NEV4	MYO3A_HUMAN	34.45	119	70	1	464	820	979	1089	2e-12	74.7
526117310	NM_001280807.1	sp	Q9GZZ6	ACH10_HUMAN	34.77	325	205	3	157	1131	32	349	6e-64	222
871209097	XM_013085948.1	tr	D6REY1	D6REY1_HUMAN	52.86	140	60	1	193	594	23	162	3e-44	159
871209026	XM_013085820.1	sp	P36544	ACHA7_HUMAN	38.95	439	237	6	230	1462	26	461	3e-93	312
871209029	XM_013085826.1	sp	Q6ZNA5	FRRS1_HUMAN	25.35	576	386	16	239	1927	2	546	1e-42	166
871209034	XM_005090400.2	sp	Q96G79	S35A4_HUMAN	35.19	324	188	3	149	1087	8	320	7e-37	140
871209032	XM_005090399.2	sp	Q96G79	S35A4_HUMAN	35.06	328	191	3	142	1092	4	320	4e-37	141
871209045	XM_005090401.2	sp	Q96G79	S35A4_HUMAN	37.42	310	169	6	381	1259	19	320	1e-36	142
871209039	XM_005090403.2	sp	Q8NHR7	TERB2_HUMAN	29.7	101	66	2	289	588	1	97	5e-05	45.1
871209041	XM_005090404.2	sp	Q8NHR7	TERB2_HUMAN	29.7	101	66	2	289	588	1	97	6e-05	45.1
871209037	XM_005090402.2	sp	Q8NHR7	TERB2_HUMAN	29.7	101	66	2	289	588	1	97	0.0002	44.7
871209043	XM_005090405.2	sp	Q8NHR7	TERB2_HUMAN	27.72	101	72	1	222	521	1	101	0.0001	45.1
871209051	XM_005090407.2	tr	B4E173	B4E173_HUMAN	44.06	286	141	7	514	1329	36	316	1e-61	224
871209047	XM_005090406.2	tr	B4E173	B4E173_HUMAN	43.86	285	143	6	513	1325	36	317	1e-61	224
871209055	XM_005090408.2	tr	B4E173	B4E173_HUMAN	44.06	286	141	7	513	1328	36	316	2e-61	223
871209058	XM_013085871.1	sp	P53708	ITA8_HUMAN	34.71	968	561	29	598	3366	40	981	1e-151	504
871209063	XM_005090423.2	sp	A6NM10	AQ12B_HUMAN	30.99	171	107	5	624	1118	74	239	7e-10	63.2
871209066	XM_005090424.2	sp	Q9BPX3	CND3_HUMAN	37.82	928	511	9	156	2906	19	891	4e-173	547
871209068	XM_013085890.1	sp	Q9BPX3	CND3_HUMAN	37.82	928	511	9	91	2841	19	891	2e-173	547
871208897	XM_013085598.1	sp	P33176	KINH_HUMAN	61.56	999	341	8	378	3374	1	956	0	1172
871208900	XM_013085599.1	sp	P33176	KINH_HUMAN	61.93	993	341	8	378	3356	1	956	0	1174
871208903	XM_013085601.1	sp	P33176	KINH_HUMAN	63.01	976	341	7	378	3305	1	956	0	1186
325296854	NM_001204530.1	sp	P33176	KINH_HUMAN	63.11	976	340	7	1	2928	1	956	0	1186
871209071	XM_005090425.2	sp	Q8N998	CCD89_HUMAN	37.43	334	207	2	369	1367	40	372	8e-47	170
871209073	XM_005090426.2	sp	Q9H5X1	CIA2A_HUMAN	58.21	134	55	1	118	516	23	156	1e-47	162
871209076	XM_013085907.1	sp	P30968	GNRHR_HUMAN	30.29	340	201	7	830	1813	12	327	4e-45	166
871209079	XM_005090428.2	sp	Q9UBV7	B4GT7_HUMAN	56.9	232	100	0	363	1058	93	324	3e-93	301
871209082	XM_013085919.1	sp	Q9NZC3	GDE1_HUMAN	41.47	258	151	0	433	1206	68	325	3e-69	228
871209085	XM_013085923.1	sp	Q9BQ50	TREX2_HUMAN	40.27	149	77	3	134	550	52	198	1e-21	96.7
871209100	XM_013085961.1	tr	B7ZCJ6	B7ZCJ6_HUMAN	52.89	225	103	1	190	855	93	317	3e-80	250
871209105	XM_005090449.2	sp	Q96AJ9	VTI1A_HUMAN	51.05	190	92	1	122	688	5	194	2e-55	190
524867433	XM_005090471.1	sp	Q96DM1	PGBD4_HUMAN	38.62	145	81	2	25	456	221	358	5e-19	85.1
871209196	XM_013086130.1	sp	Q96DM1	PGBD4_HUMAN	47.62	63	32	1	256	441	234	296	2e-09	57
871209215	XM_013086172.1	sp	Q96CC6	RHDF1_HUMAN	38.2	479	277	5	187	1614	393	855	4e-102	331
871209108	XM_013085978.1	sp	Q5JSH3	WDR44_HUMAN	56.19	582	214	7	1570	3225	338	908	0	653
871209114	XM_013085984.1	sp	Q5JSH3	WDR44_HUMAN	57.17	523	194	6	1570	3078	338	850	0	600
871209112	XR_001185091.1	sp	Q5JSH3	WDR44_HUMAN	57.17	523	194	6	1570	3078	338	850	0	600
871209118	XM_013085988.1	tr	A0A2U3TZN9	A0A2U3TZN9_HUMAN	49.82	562	245	11	910	2565	1	535	6e-165	505
871209118	XM_013085988.1	tr	A0A2U3TZN9	A0A2U3TZN9_HUMAN	28.98	245	145	6	1582	2250	326	563	9e-19	92.8
871209132	XM_005090456.2	sp	Q9NZJ4	SACS_HUMAN	24.62	394	201	18	4381	5280	2539	2930	0.0001	49.7
871209124	XM_005090452.2	sp	Q9NZJ4	SACS_HUMAN	24.62	394	201	18	4288	5187	2539	2930	0.0001	49.7
871209128	XM_005090454.2	sp	Q9NZJ4	SACS_HUMAN	24.62	394	201	18	4288	5187	2539	2930	0.0001	49.7
871209126	XM_005090453.2	sp	Q9NZJ4	SACS_HUMAN	24.62	394	201	18	4288	5187	2539	2930	0.0001	49.7
[truncated: 30,993 more rows]
