# Supplementary material for: Changes in Metabolism and Proteostasis Drive Aging Phenotype in Aplysia californica Sensory Neurons
Source: Front Aging Neurosci. 2020 Sep 15;12:573764. doi: 10.3389/fnagi.2020.573764 (PMC7522570; doi:10.3389/fnagi.2020.573764)
Supplement: Supplementary file 6 [file Table_6.xlsx]

## Sheet: Supplementary_Table_5_AplCal3.0
Supplementary Table 6. Results of taxonomic mapping of RefSeq Aplysia californica proteins onto the Kyoto Encyclopedia of Genes and Genomes (KEGG) database by the ghostKOALA service. A majority of A. californica proteins mapped to ther mollusks.
Taxonomic_category	number_of_proteins_mapped
Mollusks	17321
Brachiopodas	1365
Vertebrates	993
Arthropods	477
Cnidarians	341
Echinoderms	280
Lancelets	251
Hemichordates	180
Annelids	44
Poriferans	41
Nematodes	25
Parabasalids	24
Eudicots	23
Ascidians	21
Flatworms	12
Placozoans	10
Gammaproteobacteria - Others	10
Ascomycetes	10
Bacteroidetes	9
Basidiomycetes	9
Monocots	8
Alveolates	8
Amoebozoa	6
Cryptomonads	4
Firmicutes - Bacilli	4
Green algae	3
Cyanobacteria	3
Stramenopiles	3
Chloroflexi	3
Alphaproteobacteria	2
Viruses	2
Betaproteobacteria	2
Deltaproteobacteria	2
Euglenozoa	2
Basal Magnoliophyta	2
Red algae	1
Heterolobosea	1
Verrucomicrobia	1
Thermodesulfobacteria	1
Thaumarchaeota	1
Actinobacteria	1
Choanoflagellates	1
