# Supplementary material for: Changes in Metabolism and Proteostasis Drive Aging Phenotype in Aplysia californica Sensory Neurons
Source: Front Aging Neurosci. 2020 Sep 15;12:573764. doi: 10.3389/fnagi.2020.573764 (PMC7522570; doi:10.3389/fnagi.2020.573764)
Supplement: Supplementary file 7 [file Table_7.xlsx]

## Sheet: Suplemental_ghostKOALA_KEGG_map
Supplementary Table 7. Kyoto Encyclopedia of Genes and Genomes Orthology identifier assignment for RefSeq Aplysia californica proteins by the ghostKOALA service. A majority of A. californica proteins mapped to ther mollusks.
RefSeq_protein	ko
XP_005088824.1	K02266
XP_012940872.1
XP_005088825.1	K03372
XP_005088826.1	K03372
XP_005088828.1
XP_005088829.1
XP_005088830.1
XP_005088962.1
XP_005088833.1	K01057
XP_005088835.1	K20002
XP_005088837.1
XP_005088836.1
XP_005088839.1	K15175
XP_012943454.1	K03859
XP_012943781.1	K03859
XP_012944264.1
XP_005088841.1	K21751
XP_005088842.1	K21751
XP_012945747.1	K17478
XP_005088843.1	K18169
XP_005088844.2	K16752
XP_005088845.1	K12161
XP_005088846.1	K12850
XP_012946862.1	K20353
XP_012946927.1	K20353
XP_012946896.1	K20353
XP_012946963.1	K20353
XP_005088848.2
XP_012934607.1
XP_012934639.1
XP_012934660.1
XP_005088850.1
XP_005088849.1
XP_005088852.1	K20278
XP_005088851.1	K20278
XP_005088964.1
XP_005088965.1
XP_012941059.1
XP_005088853.1
XP_005088854.1	K05309
XP_005088855.2
XP_005088859.1	K10457
XP_012934972.1
XP_005088861.1	K16817
XP_005088862.1	K16817
XP_005088864.2	K01056
XP_005088967.1
XP_005088865.1	K20285
XP_005088866.1	K20285
XP_005088867.1	K20285
XP_005088868.1	K20285
XP_012941155.1
XP_005088869.1
XP_005088969.1	K20876
XP_012935434.1	K05642
XP_012935490.1	K00816
XP_012942300.1	K05843
XP_005088870.2
XP_012941206.1	K15322
XP_012935524.1
XP_005088871.1	K00417
XP_012935635.1
NP_001191576.1	K22037
XP_005088872.2
XP_012935728.1
XP_012935776.1
XP_012935824.1	K01183
XP_005088874.2
XP_005088876.2	K08776
XP_005088877.1	K08776
XP_005088878.1	K08776
XP_005088879.1	K08776
XP_012936048.1	K08776
XP_005088881.1
XP_005088882.1	K11997
XP_005088883.1	K11997
XP_005088884.1	K11997
XP_005088885.1	K15183
XP_012941251.1
XP_012941352.1
XP_005088886.1
XP_005088887.1
XP_005088889.1	K11097
XP_005088980.2	K09048
XP_005088981.1	K19404
XP_012941454.1	K19970
XP_005088984.1
XP_012936542.1
XP_005088890.1
XP_012936666.1
XP_005088891.1
XP_012936742.1
XP_005088892.1
XP_005088893.1
XP_005088894.1
XP_012936873.1
XP_005088895.2	K03098
XP_012937272.1	K10408
XP_012936964.1
XP_012936996.1
XP_012937039.1
XP_012937078.1
XP_012937119.1
XP_012937157.1
XP_012937186.1
XP_005088896.1
XP_005088897.1	K17918
XP_005088900.1
XP_012941590.1	K16717
XP_005088903.1	K02896
XP_005088904.1
XP_012937579.1
XP_012941643.1
XP_005088906.1	K20819
XP_012937647.1	K20819
XP_005088907.1	K15710
XP_012941703.1
XP_005088908.1	K17776
XP_012937830.1
XP_005088989.2
XP_012937941.1
XP_005088912.1
XP_005088910.1	K09069
XP_005088911.1	K09069
XP_005088913.1
XP_005088914.1	K09069
XP_005088915.1	K09069
XP_005088916.1	K09069
XP_005088918.1
XP_005088922.1
XP_012941752.1	K20840
NP_001191486.1	K05312
NP_001267738.1	K05312
XP_012944796.1	K05312
NP_001191489.1	K05312
XP_012946861.1	K05312
XP_012934701.1	K05312
XP_012935036.1	K05312
XP_005088923.1
NP_001267757.1	K05312
XP_012936402.1	K05312
XP_012936731.1	K05312
XP_005088925.1
XP_012938483.1
XP_005088926.1
XP_005088927.1
XP_005088928.1
XP_005088929.1	K08819
XP_005088930.1	K01107
XP_005088931.1	K01107
XP_012938763.1	K01107
XP_005088932.1	K07834
XP_005088933.1	K07834
XP_012938928.1	K07834
XP_005088934.1	K07834
XP_005088935.1	K07834
XP_005088993.1	K15144
XP_005088994.1
XP_005088936.1	K14841
XP_005088937.1
XP_012939078.1
XP_012942443.1
XP_012941859.1
XP_012939127.1	K03355
XP_005088939.1
XP_005088940.1	K09353
XP_005088941.2
XP_005088942.1	K14709
NP_001267772.1	K05312
XP_005088944.1	K16220
XP_012941908.1	K00710
XP_012939557.1	K04987
XP_005088946.2	K04987
XP_012941957.1
XP_005089002.1
XP_005088947.1	K01262
XP_012939620.1	K01262
XP_012939695.1	K01262
XP_005088948.1	K02318
XP_005088949.1	K02318
XP_005088950.1	K02318
XP_012939886.1
XP_005088951.1	K14701
XP_012940012.1	K14701
XP_005088952.1	K14701
XP_012940114.1
XP_012940174.1	K18460
XP_012940207.1	K18460
XP_012940312.1
XP_005089005.2
XP_005088956.1
XP_005088957.1
XP_012940464.1
XP_012940516.1	K10779
XP_005089008.2
XP_012940603.1
XP_005088959.2
XP_012942071.1
XP_012940703.1
XP_012940770.1
XP_005089013.2
XP_012946939.1	K08803
XP_005089014.2	K08803
XP_005089015.2	K08803
XP_005089016.2	K08803
XP_012942561.1
XP_012942613.1
XP_005089018.1	K09395
XP_012942688.1	K09395
XP_012946956.1
XP_005089115.2	K01066
XP_005089019.1	K22900
XP_005089020.1
XP_005089021.1
XP_012942801.1
XP_005089022.1
XP_012942889.1
XP_005089023.1
XP_005089024.1
XP_012943089.1
XP_005089026.1	K15294
XP_012943178.1	K15294
XP_012943256.1	K15294
XP_005089030.1	K18588
XP_012943309.1
XP_005089032.1	K16748
XP_005089033.1	K12858
XP_012943455.1	K12858
XP_012943485.1	K12858
XP_012943513.1	K12858
XP_012943544.1	K12858
XP_005089035.1	K19399
XP_005089036.1	K11968
XP_005089037.1	K11968
XP_012946968.1
XP_005089038.1	K20803
XP_012946854.1
XP_005089117.1
XP_012943804.1	K00710
XP_005089119.2	K00710
XP_012946869.1	K00710
XP_005089122.1	K00710
XP_005089123.1	K00710
XP_012943891.1	K00111
XP_005089040.2
XP_005089125.2	K00522
XP_005089126.2	K00522
XP_005089041.2
XP_005089042.1	K03861
XP_012944074.1
XP_012944028.1
XP_005089049.1	K07271
XP_005089050.1	K07271
XP_005089051.1	K07271
XP_005089052.1	K07271
XP_005089053.1	K07271
XP_005089054.1	K07271
XP_005089055.1	K07271
XP_005089056.1	K07271
XP_012944345.1	K07271
XP_012944373.1	K07271
XP_012944471.1	K07271
XP_005089057.1	K12835
XP_012944558.1	K12835
XP_012944688.1	K00710
XP_012944657.1	K00710
XP_012944622.1	K00710
XP_012944737.1
XP_005089060.1	K11253
XP_012944837.1	K11253
XP_012944877.1	K11253
XP_012944920.1	K11253
XP_012944963.1	K11253
XP_005089061.1	K09645
XP_012946883.1
XP_012945135.1
XP_012945080.1
XP_012945194.1
XP_012946893.1
XP_005089062.1	K07915
XP_012945295.1	K09490
XP_005089064.1	K07910
XP_012945350.1	K07910
XP_005089065.1	K08836
XP_005089066.1
XP_012945551.1	K02153
XP_012945608.1
XP_012945658.1
XP_005089067.2
XP_005089132.1
XP_012946901.1
XP_012946908.1	K17346
XP_012945727.1	K12259
XP_005089068.1	K07859
XP_005089069.2	K12259
XP_005089070.1	K12176
XP_012945937.1	K12176
XP_005089071.1	K01836
XP_005089072.1
XP_005089073.1	K17262
XP_012946911.1
XP_005089075.2
XP_005089076.1	K12886
XP_012946195.1	K12886
XP_012946225.1	K12886
XP_012946411.1	K12886
XP_012946372.1	K12886
XP_012946332.1	K12886
XP_012946292.1	K12886
XP_012946982.1
XP_005089078.1
XP_005089077.1
XP_005089079.1
XP_005089080.1	K11536
XP_012946709.1	K11536
XP_005089082.1	K11536
XP_005089083.1	K11536
XP_005089084.1	K11536
XP_005089085.1	K11536
XP_005089086.1	K11536
XP_005089087.1	K11536
XP_012946724.1	K11536
XP_012946918.1	K11536
XP_005089137.1	K14291
XP_012946731.1
XP_012946736.1	K18201
XP_012946986.1	K18201
XP_005089088.1
XP_005089089.1
XP_005089090.1
XP_005089091.2
XP_005089092.1
XP_005089094.1	K10373
XP_012946928.1	K11978
XP_005089099.1
XP_005089098.1
XP_005089100.1	K10448
XP_005089101.1	K03954
XP_005089102.1	K11488
XP_012946783.1	K11488
XP_005089103.1	K11487
XP_005089104.1	K05728
XP_012946794.1	K05728
XP_005089107.1	K00965
XP_005089105.1	K13155
XP_005089106.1	K13155
XP_005089109.1	K02539
XP_012946820.1
XP_012946827.1
XP_005089141.1
NP_001267779.1
XP_012946836.1	K04809
XP_005089111.1	K03513
XP_005089112.1	K03513
XP_005089113.1	K14810
XP_005089144.1
XP_005089145.1	K06268
XP_005089146.1	K03233
XP_012934920.1
XP_012947009.1	K06070
XP_005089147.1
XP_005089203.2
XP_012934555.1
XP_005089148.1	K01785
XP_012934817.1	K09098
XP_012934824.1	K09098
XP_005089149.1
XP_005089150.1
XP_005089151.1	K03120
XP_012934584.1	K03120
XP_012934831.1	K13499
XP_012934939.1	K13499
XP_012934937.1	K13499
XP_012934926.1	K13499
XP_012934930.1	K13499
XP_012934942.1	K13499
XP_012934944.1	K13499
XP_012934835.1
XP_005089152.1	K08658
XP_005089153.1
XP_012934843.1
XP_012934601.1
NP_001191660.1	K04634
XP_005089154.1
XP_005089155.2
XP_005089160.2
XP_012934850.1	K10404
XP_012934618.1	K10404
XP_005089162.1
XP_005089163.1
XP_012934628.1
XP_012934854.1	K09397
XP_005089164.2
XP_012934952.1
XP_012934957.1
XP_012934862.1
XP_005089165.1
XP_005089166.1
XP_005089167.1	K02969
XP_005089169.1	K17086
XP_005089168.1	K17086
XP_012934871.1
XP_012934875.1
XP_012934653.1
XP_005089212.1	K06252
XP_012934656.1
XP_005089173.1
XP_012934964.1
XP_012934968.1
XP_005089174.1	K11292
XP_005089175.1	K11292
XP_005089176.1	K11837
XP_005089177.1	K09516
XP_012934886.1	K09516
XP_005089178.1	K09516
XP_005089216.1	K04372
XP_012934893.1	K04372
XP_005089179.1	K09572
XP_005089180.1
XP_012934896.1
XP_012934688.1
XP_005089220.2	K16896
XP_005089221.1
XP_012934698.1
XP_005089181.1
XP_005089182.1
XP_005089183.1
XP_005089185.2
XP_005089187.1
XP_005089184.1
XP_005089188.1
XP_005089189.1
XP_005089191.1	K14035
XP_005089192.2	K10453
XP_012934746.1
XP_005089194.1
XP_012934742.1
XP_005089193.1
XP_005089195.1	K04716
XP_012934908.1	K20840
XP_005089196.2	K20840
XP_005089224.2	K03106
XP_012934765.1	K03106
XP_012934977.1	K04372
XP_012934979.1
XP_005089197.1	K09342
XP_012934776.1	K12619
XP_005089198.1
XP_012934913.1
XP_012934785.1
XP_005089199.1
XP_005089200.1	K07442
XP_012934809.1
XP_005089338.2
XP_005089233.1
XP_012935032.1
XP_005089234.1
XP_005089235.1
XP_005089339.2
XP_005089239.1	K01899
XP_012935037.1	K01899
XP_005089238.1	K01899
XP_005089240.1
XP_012935054.1	K07893
XP_012935078.1	K13855
XP_005089245.1	K13855
XP_012935079.1	K13855
XP_005089241.1	K13855
XP_012935062.1	K13855
XP_012935066.1	K13855
XP_012935070.1	K13855
XP_012935086.1
XP_005089247.1	K15118
XP_005089246.1	K15118
XP_005089248.1	K16535
XP_012935101.1	K13811
XP_005089253.1
XP_005089251.1
XP_005089254.1
XP_005089255.1
XP_012935519.1
XP_012935131.1	K06560
XP_012935135.1
XP_005089256.1
XP_012935147.1
XP_005089258.1
XP_012935148.1
XP_005089259.1
XP_005089261.2	K14833
XP_005089263.2
XP_005089262.1
XP_005089273.2
XP_005089266.1
XP_005089267.1
XP_005089268.1
XP_005089269.1
XP_005089270.1
XP_005089271.1
XP_005089272.1
XP_005089274.2	K10408
XP_012935503.1
XP_005089276.1	K10767
XP_005089277.1
XP_012935209.1
XP_005089348.2
XP_012935231.1	K15502
XP_005089280.1	K14677
XP_012935507.1	K14677
XP_012935220.1
XP_012935526.1	K12373
XP_005089281.1	K01008
XP_005089285.1
XP_005089286.2
XP_012935244.1
XP_012935248.1
XP_012935252.1
XP_005089287.1
XP_005089288.1
XP_005089289.1
XP_012935266.1
XP_012935531.1
XP_005089290.1	K08857
XP_012935537.1	K12028
XP_005089291.1
XP_012935276.1
XP_012935282.1
XP_005089295.1
XP_012935287.1
XP_005089296.1
XP_005089297.1
XP_005089298.1
XP_005089299.1
XP_005089302.1
XP_005089303.1
XP_012935310.1
XP_005089304.1
XP_005089305.1
XP_005089307.1	K10260
XP_012935326.1	K10260
XP_012935339.1	K08544
XP_012935335.1	K08544
XP_012935331.1	K08544
XP_005089312.1	K08544
XP_005089308.1	K18134
XP_005089309.1	K18134
XP_005089310.1	K18134
XP_005089311.1	K18134
XP_005089315.1	K10084
XP_012935399.1
XP_005089319.1
XP_012935388.1
XP_005089321.1	K14305
XP_012935412.1
XP_005089322.1
XP_012935416.1	K17960
XP_012935422.1	K17960
XP_012935418.1	K17960
XP_005089324.2	K20133
XP_005089359.2
XP_012935442.1
XP_005089326.1	K10141
XP_012935453.1	K10141
XP_012935457.1	K10141
XP_012935465.1	K00501
XP_005089330.1
XP_005089331.1	K16779
XP_005089332.1
XP_005089333.1
XP_012935477.1	K14772
XP_005089362.1	K14772
XP_005089334.1	K08518
XP_005089335.1	K08518
XP_005089336.1
XP_012935494.1	K11995
XP_005089416.2	K04145
XP_012935561.1
XP_012935564.1
XP_005089365.1
XP_005089366.1
NP_001191607.1	K05762
XP_005089420.2
XP_005089421.2
XP_005089368.1
XP_005089367.1
XP_012935595.1	K08765
XP_012935890.1
XP_012935615.1
XP_012935626.1
XP_005089425.1
XP_012935631.1	K00666
XP_012935636.1	K00666
XP_005089426.2	K00666
XP_012935644.1	K00666
XP_005089428.1	K00666
XP_012935905.1
XP_012935654.1	K00666
XP_012935910.1
XP_012935649.1	K00666
XP_005089371.2	K01412
XP_012935666.1	K10183
XP_012935920.1
NP_001267752.1
XP_005089372.1
XP_012935675.1
XP_005089374.1	K00799
XP_005089375.2	K13024
XP_005089382.2
XP_005089383.1
XP_012935922.1	K17382
XP_005089386.1	K04368
XP_005089385.1	K04368
XP_005089433.2
XP_012935718.1
XP_012935724.1
XP_005089389.1
XP_005089390.1
XP_005089391.1
XP_005089392.1	K05869
XP_005089393.1	K17800
XP_005089398.1	K12657
XP_005089394.1	K12657
XP_005089395.1	K12657
XP_005089396.1	K12657
XP_012935770.1	K12657
XP_005089399.1
XP_005089400.1	K03029
XP_005089401.2	K10360
XP_005089402.1	K02951
XP_012935791.1
XP_005089434.1	K05857
XP_005089404.1	K03094
XP_005089405.1	K04506
XP_005089406.1	K04506
XP_012935813.1	K20465
XP_012935821.1	K05613
XP_005089411.2	K09668
XP_012935836.1	K09452
XP_012935962.1	K04809
XP_012935841.1
XP_005089438.1
XP_012935937.1
XP_012935847.1	K04527
XP_005089414.1	K15176
XP_005089415.1	K15176
XP_012935944.1
XP_012935862.1
XP_012935867.1
XP_012935870.1
XP_012935877.1	K17923
XP_012935881.1	K17923
XP_012935948.1
XP_005089445.2	K01045
XP_012936762.1	K04135
XP_012936769.1
XP_012935984.1
XP_005089449.1
XP_012935981.1
XP_012935996.1	K19985
XP_012935994.1	K19985
XP_012936001.1	K19985
XP_005089451.2	K19985
XP_005089453.2	K19985
XP_005089454.2	K19985
XP_005089455.2	K19985
XP_005089456.1	K10761
XP_005089459.1	K00710
XP_012936021.1	K00710
XP_005089457.1	K00710
XP_005089460.1	K14320
XP_005089461.1
XP_005089462.1
XP_012936052.1	K15699
XP_012936058.1	K15699
XP_012936062.1	K15699
XP_012936064.1	K15699
XP_005089463.1
XP_005089464.1	K22400
XP_005089465.1	K22400
XP_012936775.1
XP_005089466.1	K14564
XP_005089467.2	K00731
XP_012936103.1
XP_012936839.1
XP_005089470.1	K17925
XP_005089468.1	K17925
XP_005089469.1	K17925
XP_012936125.1	K10864
XP_005089471.1	K10864
XP_005089472.1
XP_005089602.2	K14020
XP_012936781.1
XP_005089475.1
XP_012936156.1	K18310
XP_012936141.1	K05658
XP_012936790.1
XP_005089476.1
XP_005089606.1	K08202
XP_005089477.1
XP_005089478.1
XP_005089479.1
XP_012936177.1
XP_005089480.1
XP_005089481.1
XP_005089482.1
XP_012936194.1
XP_005089483.1	K20011
XP_005089485.1	K08516
XP_012936218.1	K07874
XP_012936797.1
XP_012936224.1	K20800
XP_005089488.1	K20800
XP_005089489.1
XP_005089490.1
XP_005089491.1
XP_005089492.1
XP_005089494.1
XP_005089495.1
XP_005089496.1
XP_012936248.1
XP_012936256.1
XP_012936264.1
XP_012936277.1
XP_012936274.1
XP_012936806.1
XP_012936285.1	K12567
XP_005089499.1	K22803
XP_005089500.1	K08175
XP_005089501.1	K08175
XP_012936304.1	K08175
XP_012936313.1	K01202
XP_005089503.1	K01202
XP_005089504.1	K01202
XP_005089505.1	K01202
XP_005089506.1	K05544
XP_012936335.1	K05544
XP_012936341.1	K05544
XP_005089507.1	K05544
XP_012936849.1
XP_005089508.2
XP_005089511.2	K16719
XP_005089509.1	K16719
XP_005089510.1	K16719
XP_012936360.1
XP_005089515.2
XP_012936375.1
XP_012936377.1
XP_005089609.2
XP_005089516.1
XP_005089517.1
XP_005089519.1
XP_005089518.1
XP_012936443.1
XP_005089548.1
XP_012936428.1
XP_005089537.1
XP_012936530.1
XP_012936431.1
XP_012936455.1
XP_005089538.1
XP_005089544.1
XP_012936504.1
XP_005089520.1
XP_005089546.1
XP_005089549.1
XP_005089534.1
XP_005089540.1
XP_005089542.1
XP_005089545.1
XP_005089547.1
XP_005089550.1
XP_005089539.1
XP_005089528.1
XP_012936537.1
XP_012936513.1
XP_005089523.1
XP_005089543.1
XP_005089541.1
XP_005089527.1
XP_005089530.1
XP_005089521.1
XP_005089529.1
XP_005089535.1
XP_005089525.1
XP_012936397.1
XP_012936415.1
XP_005089533.1
XP_005089531.1
XP_012936496.1
XP_005089532.1
XP_012936543.1
XP_005089526.1
XP_012936423.1
XP_005089524.1
XP_005089565.1
XP_005089551.1
XP_012936578.1
XP_005089555.1
XP_005089552.1
XP_005089560.1
XP_005089562.1
XP_005089563.1
XP_005089557.1
XP_005089554.1
XP_005089559.1
XP_005089561.1
XP_005089553.1
XP_005089556.1
XP_005089558.1
XP_005089564.1	K10514
XP_005089566.1	K09228
XP_005089570.1
XP_005089569.1
XP_005089571.1
XP_005089568.1
XP_005089567.1
XP_012936616.1
XP_012936598.1
XP_005089572.1
XP_012936551.1
XP_012936586.1
XP_012936854.1
XP_005089573.1
XP_005089574.1	K02180
XP_012936813.1
XP_005089611.2	K16604
XP_005089577.1	K01231
XP_012936645.1	K01231
XP_012936650.1	K01231
XP_012936655.1
XP_005089579.1
XP_012936817.1
XP_005089580.1	K01191
XP_012936667.1	K16729
XP_005089581.2	K16729
XP_005089582.1
NP_001191630.1	K04374
XP_005089583.1
XP_012936684.1
XP_012936690.1
XP_005089584.1
XP_005089585.1
XP_012936709.1
XP_005089587.2
XP_012936719.1
XP_005089588.1
XP_005089592.1	K21852
XP_005089591.1	K21852
XP_005089594.1	K21852
XP_005089590.1	K21852
XP_005089589.1	K21852
XP_005089595.1
XP_005089596.1
XP_005089597.1
XP_005089598.1
XP_012936757.1
XP_012936824.1
XP_005089669.2
XP_012937239.1	K04282
XP_005089616.1
XP_005089617.1	K15902
XP_005089618.1	K07950
XP_005089619.1	K07950
XP_005089671.2
XP_012937245.1	K01689
XP_005089620.1	K21441
XP_005089622.1
XP_005089624.1
XP_005089623.2
XP_005089626.1	K10487
XP_005089625.1	K10487
XP_005089674.1	K09349
XP_012937254.1
XP_012936923.1
XP_005089627.1	K04209
XP_012936930.1	K17266
XP_005089629.2
XP_012936937.1	K15716
XP_012936944.1	K15716
XP_012936949.1	K10448
NP_001191561.1
XP_005089630.1
XP_012936953.1
XP_012936956.1
XP_005089631.1
XP_005089632.1
XP_005089679.2	K06483
XP_012937259.1
XP_012936972.1	K04988
XP_012936975.1	K04988
XP_012937269.1	K13711
XP_012936980.1
XP_012936982.1
XP_012936984.1
XP_012936989.1
XP_012936994.1
XP_012937000.1
XP_012937005.1
XP_012937008.1
XP_012937011.1
XP_012937013.1
XP_012937027.1
XP_012937041.1	K12261
XP_005089635.1	K12261
XP_005089634.1
XP_005089636.1
XP_005089637.1
XP_005089638.1
XP_005089639.1	K00671
XP_005089640.1
XP_005089641.1
XP_005089685.1
XP_005089642.1	K21407
XP_005089643.1	K21407
XP_012937096.1	K21407
XP_012937280.1	K10408
XP_005089645.1	K19465
XP_005089686.1
XP_012937109.1
XP_005089646.1	K03174
XP_005089647.1
XP_005089649.1
XP_005089650.1
XP_005089651.1
XP_005089652.1	K18729
XP_012937153.1
XP_005089654.1
XP_005089653.1
XP_012937319.1	K20223
XP_012937326.1	K14621
XP_005089655.1	K06963
XP_012937158.1	K06640
XP_012937170.1	K16605
XP_012937166.1	K16605
XP_012937161.1	K16605
XP_005089691.2	K16605
XP_012937290.1
XP_005089656.2
XP_012937196.1
XP_005089657.1	K01852
XP_005089658.1	K01852
XP_005089659.1	K01852
XP_005089660.1	K01852
XP_005089661.1	K14834
XP_005089662.1
XP_005089694.2
XP_005089663.1	K14616
XP_012937209.1	K12301
XP_005089664.2
XP_005089696.2	K00731
XP_005089667.1	K08339
XP_005089666.2	K08339
XP_012937235.1
XP_012937861.1	K19041
XP_012937345.1
XP_005089776.1
XP_005089697.2	K18710
XP_005089699.2	K18710
XP_005089698.2	K18710
XP_012937372.1	K18710
XP_005089701.1	K21554
XP_005089700.1	K21554
XP_005089702.1	K21554
XP_012937403.1	K16582
XP_012937418.1	K16582
XP_012937427.1	K16582
XP_012937405.1	K16582
XP_012937408.1	K16582
XP_012937430.1	K16582
XP_012937410.1	K16582
XP_012937380.1	K16582
XP_012937433.1	K16582
XP_012937386.1	K16582
XP_012937394.1	K16582
XP_012937400.1	K16582
XP_012937391.1	K16582
XP_012937397.1	K16582
XP_012937401.1	K16582
XP_005089718.1
XP_005089719.1	K20099
XP_012937924.1
XP_005089720.2
XP_012937451.1
XP_012937458.1	K02219
XP_005089722.1	K11470
XP_012937465.1	K11470
XP_005089725.1	K11247
XP_012937468.1	K11247
XP_005089724.1	K11247
XP_005089726.1
XP_012937479.1
XP_005089727.1	K01265
XP_012937492.1	K01265
XP_005089728.1	K10703
XP_005089729.1
XP_005089730.1
XP_005089731.1
XP_005089732.1	K09350
XP_012937524.1	K09350
XP_005089733.1
XP_005089734.1
XP_005089777.1	K08033
XP_005089778.1
XP_012937937.1
XP_012937945.1
XP_005089735.1
XP_005089736.1
XP_005089737.2	K01176
XP_012937880.1	K01176
XP_005089738.1	K20774
XP_005089741.1	K08762
XP_012937584.1	K04237
XP_012937578.1	K04237
XP_012937580.1	K04237
XP_012937574.1	K04237
XP_012937571.1	K04237
XP_012937565.1	K04237
XP_012937568.1	K04237
XP_012937591.1	K00873
XP_012937884.1	K13912
XP_005089742.1	K02295
XP_005089744.1	K02295
XP_005089745.1	K02295
XP_012937605.1	K02295
XP_012937620.1	K02295
XP_012937628.1	K02295
XP_005089747.1
XP_012937635.1
XP_005089784.2
XP_005089785.1
XP_012937646.1
XP_005089748.1
XP_012937649.1
XP_012937654.1
XP_005089749.1	K08202
XP_012937668.1	K08202
XP_012937892.1	K15014
XP_012937673.1	K15014
XP_005089750.2	K12830
XP_005089751.1
XP_005089787.1	K08578
XP_005089752.1	K07831
XP_005089753.1	K07831
XP_005089755.1	K15338
XP_005089756.1	K15338
XP_005089754.1
XP_005089757.1	K00774
XP_005089758.1
XP_005089759.1
XP_005089760.1
XP_005089761.1	K20479
XP_012937721.1	K20479
XP_005089763.1
XP_005089764.1
XP_012937756.1	K06111
XP_012937759.1	K06111
XP_012937750.1	K06111
XP_012937742.1	K06111
XP_012937748.1	K06111
XP_012937764.1
XP_012937767.1
XP_012937771.1	K11142
XP_005089766.1	K01792
XP_012937789.1	K20045
XP_005089767.1
XP_012937901.1
XP_012937792.1	K21407
XP_012937801.1
XP_005089768.1	K09068
XP_005089769.1
XP_012937806.1
XP_012937814.1
XP_012937906.1
XP_012937914.1
XP_012937817.1
XP_012937820.1	K17302
XP_012937967.1
XP_005089797.2
XP_005089798.1
XP_005089770.2	K19909
XP_005089771.1	K06252
XP_005089772.1	K06252
XP_012937845.1	K06252
XP_012937850.1	K06252
XP_005089773.2	K05022
XP_005089800.1	K12897
XP_005089801.1
XP_005089802.1	K01834
XP_005089803.1	K01834
XP_012937990.1	K13963
XP_005089804.1	K06252
XP_005089805.1	K11536
XP_005089806.1	K11536
XP_012938001.1	K11536
XP_005089807.1	K01834
XP_012938015.1	K01834
XP_012938019.1	K01834
XP_012938024.1	K01834
XP_012938026.1	K01834
XP_012938028.1	K01834
XP_005089808.1
XP_005089897.1
XP_012938035.1	K15382
XP_005089809.1
XP_012938045.1
XP_012938049.1
XP_005089811.1
XP_005089812.1	K02602
XP_012938060.1	K10660
XP_005089814.1	K18587
XP_012938066.1
XP_005089815.1	K04699
XP_005089816.1	K13123
XP_005089817.1	K13123
XP_005089819.2
XP_012938414.1
XP_012938089.1	K05619
XP_005089821.1	K06626
XP_012938100.1	K06626
XP_012938101.1	K06626
XP_012938107.1	K06626
XP_012938110.1	K06626
XP_005089900.1	K06971
XP_012938360.1	K16340
XP_005089822.1
XP_005089826.1
XP_005089827.1
XP_012938160.1
XP_012938161.1
XP_012938172.1
XP_005089828.1	K01469
XP_012938200.1	K13084
XP_005089829.1	K15263
XP_005089830.1	K15263
XP_005089831.1	K15263
XP_012938136.1	K04648
XP_005089835.2	K04648
XP_005089837.1	K04648
XP_012938115.1	K04648
XP_012938118.1	K04648
XP_005089832.1	K20296
XP_005089904.1	K14611
XP_005089838.1	K08202
XP_005089905.2	K14611
XP_012938196.1
XP_012938381.1
XP_005089839.2
XP_005089846.1
XP_005089847.1
XP_005089849.1
XP_005089850.1
XP_005089851.1
XP_005089852.1
XP_005089853.1
XP_005089856.2
XP_005089855.1
XP_005089854.1
XP_005089857.1
XP_005089863.1
XP_012938234.1
XP_005089867.1	K15208
XP_005089865.1	K15208
XP_005089866.1	K15208
XP_005089868.1
XP_005089869.1	K10082
NP_001191535.1	K08041
XP_005089870.1	K11995
XP_012938276.1	K11995
XP_012938286.1
XP_005089873.1
XP_005089874.1
XP_005089875.1
XP_005089877.1
XP_005089880.1	K04209
XP_012938392.1
XP_012938397.1
XP_012938309.1
XP_005089881.1	K01823
XP_005089882.1	K01823
XP_012938323.1	K01823
XP_005089907.1
XP_005089883.1	K13288
XP_005089908.2	K12323
XP_012938337.1	K00008
XP_005089888.2
XP_005089895.1
XP_005089910.1	K10592
XP_012938440.1	K10592
XP_012938445.1	K10592
XP_005089911.1	K10592
XP_005089912.1	K10592
XP_005089913.1	K04874
XP_005089914.1	K04513
XP_005089915.2
XP_005089917.1
XP_005089916.1	K04608
XP_012938831.1
XP_005089918.1	K04571
XP_005089919.1	K21625
XP_005089920.1	K21625
XP_005089921.1	K21625
XP_005089922.1
XP_005089923.2
XP_012938500.1	K06249
XP_012938494.1	K06249
XP_012938503.1	K06249
XP_005089925.1	K02607
XP_005089926.1	K02607
XP_005089927.1	K02607
XP_012938516.1
XP_012938525.1
XP_005089929.2	K18411
XP_012938837.1	K04097
XP_012938541.1
XP_005089939.1	K13337
XP_005089940.1	K02219
XP_012938547.1	K23088
XP_012938841.1	K23088
XP_012938848.1	K23088
XP_012938553.1
XP_005089941.1
XP_005089942.1
XP_012938570.1
XP_005089991.1
XP_012938578.1	K14549
XP_005089943.1	K15309
XP_012938588.1	K15309
XP_005089944.1	K15309
XP_005089993.1	K03023
XP_005089945.1	K20777
XP_005089946.1	K20777
XP_005089947.1	K20777
XP_005089948.1
XP_005089949.1
XP_012938606.1
XP_005089951.2
XP_005089952.1
XP_012938602.1
XP_012938853.1	K09103
XP_005089995.1
XP_005089953.1
XP_005089954.1
XP_005089955.1	K13990
XP_005089956.1
XP_012938642.1
XP_005089957.1
XP_012938654.1	K21411
XP_005089958.1	K00799
XP_005089997.1	K00485
XP_012938668.1	K05849
XP_005089999.1	K05849
XP_012938666.1	K05849
XP_005090000.1	K15214
XP_005089959.1
XP_005089960.1
XP_005089966.1	K00844
XP_005089961.1	K00844
XP_005089962.1	K00844
XP_005089963.1	K00844
XP_005089964.1	K00844
XP_005089967.1	K00844
XP_005089968.1	K00844
XP_005089969.1	K00844
XP_012938706.1	K00844
XP_012938712.1	K00844
XP_012938714.1	K00844
XP_012938719.1	K00844
XP_012938723.1	K11982
XP_012938727.1
XP_005089972.1
XP_012938766.1
XP_012938758.1
XP_012938762.1
XP_012938743.1
XP_012938748.1
XP_012938754.1
XP_012938739.1
XP_005089973.1
XP_005089974.1
XP_005090003.1
XP_012938783.1
XP_012938787.1
XP_012938791.1
XP_005089975.1	K03687
XP_005089977.1
XP_005089978.1
XP_005089979.1
XP_012938867.1	K09073
XP_005089980.1	K16618
XP_005089981.1	K16618
XP_005089982.2	K06210
XP_005089983.2	K06210
XP_012938874.1
XP_005090004.1	K03849
XP_012939182.1
XP_012938924.1	K08834
XP_012938920.1	K08834
XP_005090064.1
XP_012939196.1
XP_005090066.1	K08376
XP_005090005.1	K13170
XP_005090006.2	K13170
XP_005090007.1	K14407
XP_005090067.2	K08185
XP_012939202.1	K08185
XP_005090008.1
XP_005090009.1
XP_005090010.1	K00844
XP_005090011.1
NP_001191545.1
XP_005090013.1	K17903
XP_005090014.1
XP_012938952.1
XP_005090015.1	K05665
XP_005090016.1	K05665
XP_005090017.1	K05665
XP_005090018.1	K05665
XP_012938968.1	K05665
XP_012938974.1
XP_005090069.1
XP_005090019.1
XP_005090020.1
XP_012938980.1
XP_012938984.1
XP_012938990.1	K16669
XP_012939285.1
XP_005090021.1	K19176
XP_005090022.1	K19176
XP_005090023.1	K11859
XP_012939006.1	K11859
XP_005090024.2
XP_012939016.1	K08202
XP_012939027.1	K08202
XP_012939215.1
XP_012939219.1
XP_012939029.1
XP_012939033.1
XP_012939290.1
XP_012939299.1	K04306
XP_005090025.1
XP_005090078.1
XP_012939040.1
XP_005090080.1
XP_012939047.1
XP_005090026.1
XP_005090027.1
XP_005090028.1
XP_012939067.1	K14165
XP_005090081.1	K14165
XP_012939071.1
XP_005090032.1
XP_005090038.1
XP_005090039.1
XP_012939237.1
XP_005090040.1
XP_005090044.1
XP_005090043.1
XP_005090042.1
XP_005090045.1
XP_005090049.2
XP_005090085.1
XP_005090053.1	K17607
XP_012939113.1	K06270
XP_012939117.1
XP_005090055.1
XP_005090056.2	K08813
XP_012939137.1
XP_012939132.1
XP_005090058.2	K04944
XP_012939144.1	K00543
XP_012939151.1	K20526
XP_012939157.1
XP_012939248.1	K21108
XP_012939256.1	K21108
XP_005090060.1	K03781
XP_005090061.1	K03781
XP_012939173.1
XP_012939264.1	K07204
XP_012939175.1	K07204
XP_012939309.1	K06095
XP_005090142.1
XP_012939314.1
XP_012939318.1
XP_005090095.1
XP_005090096.1	K09228
XP_005090097.1	K09228
XP_005090098.1
XP_005090099.1	K08764
XP_012939339.1	K06672
XP_012939341.1	K06672
XP_005090101.1	K06672
XP_005090103.1
XP_005090104.1	K22859
XP_012939368.1	K04715
XP_005090105.1	K14692
XP_005090106.1	K00858
XP_005090107.1	K00586
XP_012939393.1	K10589
XP_005090108.1	K10589
XP_012939399.1	K10589
XP_012939403.1
XP_012939408.1	K01128
XP_005090109.1	K07299
XP_005090110.2	K08146
XP_005090111.1
XP_005090112.1
XP_012939412.1
XP_005090114.1	K08288
XP_005090113.1	K08288
XP_012939432.1	K16740
XP_005090115.1	K01784
XP_005090117.1	K01784
XP_005090118.1	K01784
XP_005090119.1	K01784
XP_012939442.1	K01784
XP_012939447.1	K01784
XP_005090120.1	K01784
XP_005090121.1
XP_012939461.1	K08131
XP_005090149.2	K08131
XP_012939678.1
XP_005090150.2	K09606
XP_005090122.1
XP_005090123.1	K10250
XP_005090124.1	K10250
XP_005090125.1	K10250
XP_005090126.1	K10250
XP_012939499.1	K03963
XP_012939687.1	K10250
XP_012939739.1	K10250
XP_012939508.1
XP_005090155.2	K01080
XP_012939744.1
XP_005090127.1	K18426
XP_012939531.1	K03872
XP_012939527.1
XP_012939535.1
XP_012939540.1
XP_005090131.1	K18661
XP_005090132.1	K01816
XP_012939553.1
XP_012939753.1
XP_012939692.1
XP_012939758.1
XP_012939564.1
XP_012939570.1	K01053
XP_005090162.2
XP_012939582.1	K04984
XP_005090166.1	K02603
XP_012939765.1
XP_012939769.1
XP_005090133.2	K01551
XP_012939699.1	K01805
XP_005090134.1	K00876
XP_005090135.1	K00511
XP_005090136.1
XP_012939703.1
XP_005090137.1
XP_005090138.1
XP_012939630.1	K07378
XP_005090169.1
XP_012939637.1
XP_012939646.1
XP_005090139.1
XP_005090141.1	K09539
NP_001191485.1	K05210
XP_005090171.1
XP_005090172.1
XP_005090173.2	K15010
XP_005090174.1	K10409
XP_005090175.1	K10409
XP_005090176.1	K10409
XP_005090177.1	K10409
XP_005090178.2	K02183
XP_005090179.1
XP_005090180.2	K16489
XP_012939858.1	K16489
XP_005090181.1
XP_005090182.1
XP_005090183.1
XP_005090184.1	K13116
XP_012939791.1
XP_012939795.1
XP_012939803.1
XP_012939807.1
NP_001243366.1	K09052
XP_005090185.1	K05955
XP_005090186.1
XP_005090187.1
XP_005090188.1
XP_005090189.1
XP_012939904.1
XP_005090190.1
XP_012939917.1	K06066
XP_012939922.1	K06066
XP_005090192.1	K06066
XP_005090194.1
XP_005090193.1
XP_005090195.1
XP_005090196.1	K17341
XP_005090254.1	K14464
XP_005090197.1
XP_005090198.1	K12646
XP_005090199.1	K12646
XP_012939949.1	K12646
XP_012939960.1
XP_012939967.1	K11536
XP_005090200.1	K09114
XP_005090201.1	K15223
XP_012939984.1	K15223
XP_005090203.1
XP_005090202.1
XP_005090204.1	K18624
XP_012939993.1	K06173
XP_005090205.1	K06173
XP_012940000.1	K06173
XP_005090206.1	K04496
XP_012940020.1	K04496
XP_005090207.1	K01772
XP_012940049.1
XP_012940055.1
XP_012940059.1
XP_012940060.1
XP_012940065.1
XP_012940069.1
XP_012940033.1	K09228
XP_012940037.1	K09228
XP_005090209.1	K09228
XP_005090211.1
XP_012940083.1
XP_012940087.1	K10316
XP_012940094.1	K08106
XP_012939782.1	K05242
XP_012939784.1	K05242
NP_001191416.1	K05242
XP_005090213.1
XP_012940103.1	K11687
XP_012940108.1	K11687
XP_005090258.2	K17854
XP_005090216.1
XP_005090217.1
XP_005090218.1
XP_012940139.1	K13752
XP_005090219.1	K03511
XP_005090220.1	K03511
XP_005090221.1	K03511
XP_012940150.1	K03511
XP_005090223.1
XP_012940159.1
XP_012940166.1
XP_012940171.1
XP_005090222.1	K08428
XP_012940342.1
XP_012940185.1
XP_012940180.1
XP_012940188.1
XP_012940194.1
XP_012940197.1
XP_012940198.1
XP_012940203.1
XP_005090226.1
XP_012940208.1
XP_005090262.1	K09131
XP_012940216.1
XP_012940223.1
XP_012940347.1
XP_005090237.2	K21767
XP_012940239.1
XP_005090238.1
XP_005090239.1
XP_005090240.1
XP_005090241.1
XP_005090242.1
XP_005090243.1	K10203
XP_005090244.1	K10249
XP_005090245.1
XP_005090248.1
XP_005090247.1
XP_005090249.1
XP_005090250.1
XP_005090246.1	K10865
XP_005090251.1
XP_012940308.1
XP_012940298.1
XP_005090252.1
XP_012940295.1
XP_012940313.1
XP_012940319.1
XP_012940370.1
XP_005090263.1
XP_012940565.1
XP_012940363.1	K01769
XP_012940376.1
XP_012940382.1
XP_005090265.1
XP_012940571.1
XP_005090266.1	K09084
XP_005090267.1
XP_012940403.1	K04686
XP_005090268.1	K04686
XP_005090269.1	K04686
XP_012940412.1	K08585
XP_005090271.1	K00121
XP_012940460.1	K10380
XP_012940456.1	K10380
XP_012940449.1	K10380
XP_012940445.1	K10380
XP_012940433.1	K10380
XP_012940439.1	K10380
XP_012940430.1	K10380
XP_012940452.1	K10380
XP_012940423.1	K10380
XP_012940468.1	K10380
XP_012940466.1	K10380
XP_012940462.1	K10380
XP_012940421.1	K10380
NP_001191653.1
XP_005090300.1	K09142
XP_012940479.1
XP_005090302.1	K20369
XP_005090304.1	K02971
XP_005090305.1
XP_012940581.1
XP_005090324.1	K01135
XP_005090306.1	K01135
XP_005090307.1	K01135
XP_005090308.1
XP_012940589.1	K04809
XP_005090309.1	K04809
XP_005090326.2	K04809
XP_005090327.1	K04809
XP_005090310.1
XP_012940634.1
XP_012940595.1	K09339
XP_012940519.1	K15901
XP_012940517.1	K00232
XP_005090312.2	K03263
XP_005090313.2
XP_005090314.1
XP_005090315.1	K22659
XP_012940602.1	K19511
XP_012940539.1	K11985
XP_005090316.1	K15264
XP_012940554.1
XP_012940649.1
XP_012940654.1
XP_012940658.1
XP_005090332.1	K16812
XP_005090333.1	K16812
XP_005090334.1	K16812
XP_005090389.1
XP_005090335.1	K22399
XP_005090338.1
XP_005090337.1
XP_005090339.1	K07847
XP_005090340.1	K07847
XP_012940936.1
XP_012940699.1	K20050
XP_012940706.1	K07435
XP_005090341.1	K07435
XP_005090342.1	K07435
XP_012940720.1	K01832
XP_005090343.1	K20167
XP_005090344.1	K20167
XP_012940728.1
XP_012940733.1
XP_005090347.1
XP_005090348.1	K08202
XP_012940943.1
XP_005090349.2	K08202
XP_005090353.1
XP_005090395.1	K09676
XP_005090396.1	K09676
XP_005090354.1
XP_012940767.1
XP_012940772.1	K00710
XP_005090356.1	K06279
XP_005090357.1	K06279
XP_005090358.1
XP_012940792.1	K06698
XP_012940797.1
XP_005090359.1
XP_012940809.1
XP_012940954.1
XP_005090361.1
XP_005090362.1	K17424
XP_012940820.1	K08736
XP_005090363.1	K08736
XP_005090364.1	K08736
XP_005090365.1	K14709
XP_012940835.1
XP_005090366.1
XP_005090367.1
XP_005090368.1
XP_005090369.1
XP_012940843.1
XP_005090370.1	K08059
XP_005090371.1	K08059
XP_005090372.1
XP_012940849.1
XP_005090373.1
XP_012940967.1	K14445
XP_012940973.1	K14445
XP_012940978.1	K02599
XP_012940868.1
XP_012940983.1
XP_005090374.1
XP_005090375.1	K10251
XP_012941028.1
XP_012940984.1
XP_005090376.1
XP_012940880.1
XP_005090377.2
XP_005090378.1
XP_005090380.1
XP_005090382.1	K14726
XP_005090381.1	K14726
XP_012940899.1	K14726
XP_012940987.1
XP_005090383.1
XP_005090385.1	K10276
XP_005090384.1	K16057
XP_012940920.1
XP_005090387.1	K04464
XP_005090388.1	K05357
XP_005090408.2
XP_005090410.1
XP_005090409.1
XP_005090411.2	K21052
XP_012941090.1
XP_005090413.1	K13154
XP_005090414.1	K13154
XP_012941103.1	K17795
XP_012941112.1
XP_012941108.1
XP_012941117.1
XP_005090416.1
XP_012941131.1
XP_012941127.1
XP_012941135.1
XP_005090419.1	K04097
XP_005090422.1	K04097
XP_012941384.1	K05743
XP_012941387.1	K05743
XP_005090423.1	K09627
XP_012941151.1	K09627
XP_012941159.1
XP_005090495.1	K20195
XP_005090424.1
XP_005090425.1
XP_005090496.2
XP_012941184.1
XP_012941186.1
XP_005090426.1
XP_005090427.1
NP_001191645.1	K22376
XP_005090428.1
XP_012941207.1	K03510
XP_005090429.1	K01071
XP_012941398.1	K01071
XP_012941215.1	K01071
XP_012941222.1	K01071
XP_005090431.1
XP_012941230.1
NP_001191586.1
XP_005090444.1	K15013
XP_005090445.1	K15013
XP_005090446.1	K15013
XP_005090447.1
XP_005090448.1
XP_012941252.1
XP_012941255.1	K00698
XP_005090451.1
XP_005090452.1
XP_005090453.1
XP_005090454.1
NP_001267736.1
XP_012941402.1	K01183
XP_012941274.1	K05312
XP_012941280.1
XP_005090456.1	K15273
XP_005090457.1	K15273
XP_005090458.1	K15273
XP_005090460.1
XP_005090461.1
XP_005090459.1
XP_005090462.1
XP_005090463.2
XP_005090464.2
XP_005090465.2
XP_012941325.1	K06584
XP_005090479.1
XP_005090480.1	K09884
XP_005090481.1	K06678
XP_012941344.1	K06678
XP_012941052.1	K10396
XP_012941053.1	K10396
NP_001191459.1	K10396
XP_012941055.1	K10396
XP_005090482.1
XP_005090483.1
XP_012941361.1	K04280
XP_005090485.2	K00733
XP_012941373.1	K19179
XP_012941377.1	K10790
XP_012941415.1	K01873
XP_005090506.1	K08493
XP_005090528.1
XP_012941584.1
XP_005090507.1
XP_012941626.1
XP_012941586.1
XP_012941432.1	K20241
XP_012941438.1	K20241
XP_012941442.1	K14947
XP_005090508.1
XP_005090509.1
XP_005090511.1
XP_005090510.1
XP_005090512.1
XP_005090513.1
XP_005090514.1
XP_005090515.1	K22746
XP_012941475.1
XP_005090516.1
XP_005090518.1
XP_012941488.1
XP_012941498.1
XP_005090519.1
XP_012941492.1
XP_005090523.1
XP_012941506.1	K05048
XP_012941514.1
XP_005090532.2
XP_012941519.1	K02040
XP_005090533.1
XP_005090534.1
XP_005090535.1
XP_005090536.1
XP_012941524.1
XP_005090524.1
XP_012941530.1	K04422
XP_005090525.1	K19612
XP_012941538.1	K08376
XP_005090526.1
XP_012941616.1
XP_005090541.2	K08132
XP_012941542.1
XP_012941546.1
XP_012941549.1
XP_012941904.1	K05038
XP_005090543.1	K01183
XP_012941948.1	K01183
XP_012941954.1
XP_005090544.1
XP_012941676.1
XP_005090583.1	K06228
XP_005090547.1
XP_012941686.1	K12607
XP_012941690.1	K12607
XP_012941682.1	K12607
XP_012941697.1	K01672
XP_005090548.1
XP_012941706.1
XP_012941717.1
XP_005090549.2	K00645
XP_005090550.1	K10694
XP_005090551.1	K14994
XP_012941736.1
XP_012941918.1	K04969
XP_005090552.1	K08073
XP_012941745.1
XP_005090553.1	K03768
XP_005090554.1	K17879
XP_012941755.1	K17879
XP_012941922.1	K17335
XP_005090556.2	K19530
XP_005090558.1	K03264
XP_005090559.2
XP_012941793.1
XP_005090561.1
XP_012941772.1
XP_012941775.1
XP_005090562.1	K12875
XP_005090563.1	K12875
XP_005090564.1	K16543
XP_005090566.1	K07847
XP_005090567.1	K10687
XP_005090568.1	K18584
XP_012941835.1
XP_012941838.1	K07377
XP_012941843.1	K07377
XP_005090595.1
XP_012941851.1	K00698
XP_012941935.1
XP_005090570.1	K17705
XP_005090571.1
XP_005090572.1
XP_005090573.1	K10226
XP_005090574.1	K10226
XP_005090575.1	K10226
XP_005090576.1	K10226
XP_005090578.1	K10226
XP_012941894.1	K10226
XP_005090577.1	K10226
XP_005090579.1
XP_012941941.1	K00753
XP_012941968.1
XP_012941973.1
XP_012941999.1	K10358
XP_012942350.1	K10358
XP_005090597.1	K00626
NP_001191565.1	K15290
NP_001191553.1	K15290
XP_005090598.1	K14821
NP_001191411.1	K05208
XP_005090599.1
XP_005090600.1
XP_005090602.1
XP_005090601.1
XP_005090603.1
XP_012942033.1	K19527
XP_012942353.1
XP_005090604.1
XP_012942051.1
XP_012942047.1
XP_012942058.1	K17425
XP_012942064.1
XP_012942072.1
XP_012942079.1
XP_005090608.1
XP_012942393.1
XP_012942359.1
XP_012942086.1
XP_012942091.1
XP_005090609.1
XP_012942364.1
XP_012942368.1
XP_012942099.1	K08182
XP_012942106.1	K04926
XP_005090611.1	K08596
XP_012942114.1	K08596
XP_005090660.1
XP_012942148.1
XP_012942156.1
XP_012942129.1
XP_012942134.1
XP_012942127.1
XP_012942131.1
XP_012942138.1
XP_012942144.1
XP_012942160.1	K18407
XP_012942378.1
XP_005090612.1
XP_005090613.1	K17571
XP_005090614.2
XP_005090662.2
XP_012942183.1
XP_005090616.1
XP_005090617.1
XP_012942196.1	K11262
XP_005090618.1	K13341
XP_005090619.1
XP_005090620.1	K10860
XP_005090621.1	K10860
XP_012942216.1	K10860
XP_005090622.1	K13907
XP_005090624.1	K13907
XP_005090623.1	K13907
XP_005090625.1
XP_005090626.1
XP_005090664.2
XP_012942239.1
XP_012942409.1	K09632
XP_005090627.1
XP_012942246.1
XP_005090628.1	K00029
XP_005090631.2	K20044
XP_005090633.1
XP_012942270.1	K05759
XP_012942275.1	K05022
XP_005090635.2
XP_005090638.2
XP_005090634.2
XP_005090636.2
XP_005090639.2
XP_005090641.2
XP_005090637.2
XP_005090640.2
XP_005090643.1
XP_005090645.1	K21421
XP_005090646.1
XP_012942413.1
XP_012942327.1	K02349
XP_005090647.1
XP_005090648.1
XP_005090649.1
XP_012942341.1
XP_005090670.2
[truncated: 25,594 more rows]
