# Supplementary material for: Changes in Metabolism and Proteostasis Drive Aging Phenotype in Aplysia californica Sensory Neurons
Source: Front Aging Neurosci. 2020 Sep 15;12:573764. doi: 10.3389/fnagi.2020.573764 (PMC7522570; doi:10.3389/fnagi.2020.573764)
Supplement: Supplementary file 10 [file Data_Sheet_3.XLSX]

## Sheet: Read Me
Supplementary Data Sheet 3. Results for Gene Ontology Enrichment analysis performed with the R package topGO. Each page is named for a transcriptional profile cluster and contains the enrichment results for that cluster.

## Sheet: B1
Ontology	GO.ID	raw.p.value	Significant	Term
BP	GO:1904380	2.6e-05	3	endoplasmic reticulum mannose trimming
BP	GO:0032613	0.00069	2	interleukin-10 production
BP	GO:0030198	0.00137	4	extracellular matrix organization
BP	GO:0032729	0.0016	2	positive regulation of interferon-gamma production
BP	GO:0033574	0.00182	2	response to testosterone
BP	GO:0002673	0.00182	2	regulation of acute inflammatory response
BP	GO:0018279	0.00346	2	protein N-linked glycosylation via asparagine
BP	GO:0032677	0.00446	2	regulation of interleukin-8 production
BP	GO:0006706	0.00446	2	steroid catabolic process
BP	GO:0035967	0.00586	3	cellular response to topologically incorrect protein
BP	GO:0030970	0.0068	2	retrograde protein transport, ER to cytosol
BP	GO:0042035	0.00724	2	regulation of cytokine biosynthetic process
CC	GO:0044322	6.1e-05	3	endoplasmic reticulum quality control compartment
CC	GO:0000153	0.00067	2	cytoplasmic ubiquitin ligase complex
CC	GO:0036513	0.00082	2	Derlin-1 retrotranslocation complex
CC	GO:0005581	0.00199	2	collagen trimer
MF	GO:0051082	0.0033	3	unfolded protein binding
MF	GO:0044389	0.0059	4	ubiquitin-like protein ligase binding

## Sheet: B2
Ontology	GO.ID	raw.p.value	Significant	Term
BP	GO:0006614	1.2e-10	20	SRP-dependent cotranslational protein targeting to membrane
BP	GO:0006413	2.6e-09	26	translational initiation
BP	GO:0000184	1.3e-08	20	nuclear-transcribed mRNA catabolic process, nonsense-mediated decay
BP	GO:0043312	2.2e-07	32	neutrophil degranulation
BP	GO:0060547	2.9e-06	6	negative regulation of necrotic cell death
BP	GO:0070424	2.9e-06	6	regulation of nucleotide-binding oligomerization domain containing signaling pathway
BP	GO:1990001	3.2e-05	6	inhibition of cysteine-type endopeptidase activity involved in apoptotic process
BP	GO:0060544	0.00014	5	regulation of necroptotic process
BP	GO:0000054	0.00014	5	ribosomal subunit export from nucleus
BP	GO:0006418	0.00024	9	tRNA aminoacylation for protein translation
BP	GO:0000462	0.00031	7	maturation of SSU-rRNA from tricistronic rRNA transcript (SSU-rRNA, 5.8S rRNA, LSU-rRNA)
BP	GO:0050727	0.00033	14	regulation of inflammatory response
BP	GO:0071345	0.00042	34	cellular response to cytokine stimulus
BP	GO:0032510	0.00043	4	endosome to lysosome transport via multivesicular body sorting pathway
BP	GO:0035627	0.00043	4	ceramide transport
BP	GO:0034111	0.00043	4	negative regulation of homotypic cell-cell adhesion
BP	GO:0010803	0.00044	6	regulation of tumor necrosis factor-mediated signaling pathway
BP	GO:0090307	0.00055	9	mitotic spindle assembly
BP	GO:0030968	0.00059	12	endoplasmic reticulum unfolded protein response
BP	GO:1903206	0.00065	4	negative regulation of hydrogen peroxide-induced cell death
BP	GO:0030195	0.00065	4	negative regulation of blood coagulation
BP	GO:0090330	0.00065	4	regulation of platelet aggregation
BP	GO:0032069	0.00065	4	regulation of nuclease activity
BP	GO:0071675	0.00071	5	regulation of mononuclear cell migration
BP	GO:0050885	0.00076	7	neuromuscular process controlling balance
BP	GO:0030970	0.0012	6	retrograde protein transport, ER to cytosol
BP	GO:0000028	0.00132	4	ribosomal small subunit assembly
BP	GO:0030433	0.00137	8	ubiquitin-dependent ERAD pathway
BP	GO:0002688	0.00143	6	regulation of leukocyte chemotaxis
BP	GO:0018279	0.00146	5	protein N-linked glycosylation via asparagine
BP	GO:0031396	0.00151	14	regulation of protein ubiquitination
BP	GO:0038061	0.00154	8	NIK/NF-kappaB signaling
BP	GO:0039535	0.0018	4	regulation of RIG-I signaling pathway
BP	GO:0099039	0.00237	4	sphingolipid translocation
BP	GO:0032655	0.00237	4	regulation of interleukin-12 production
BP	GO:0006364	0.00253	22	rRNA processing
BP	GO:0042255	0.00294	10	ribosome assembly
BP	GO:0006488	0.00307	4	dolichol-linked oligosaccharide biosynthetic process
BP	GO:0034121	0.00379	5	regulation of toll-like receptor signaling pathway
BP	GO:0030207	0.00388	4	chondroitin sulfate catabolic process
BP	GO:0010574	0.00388	4	regulation of vascular endothelial growth factor production
BP	GO:0045943	0.00388	4	positive regulation of transcription by RNA polymerase I
BP	GO:2001242	0.00396	9	regulation of intrinsic apoptotic signaling pathway
BP	GO:0008306	0.00408	6	associative learning
BP	GO:0006457	0.00431	14	protein folding
BP	GO:0046479	0.00454	5	glycosphingolipid catabolic process
BP	GO:0070536	0.00484	4	protein K63-linked deubiquitination
BP	GO:0002082	0.00484	4	regulation of oxidative phosphorylation
BP	GO:0006986	0.00536	17	response to unfolded protein
BP	GO:1900744	0.00594	4	regulation of p38MAPK cascade
BP	GO:0022602	0.00594	4	ovulation cycle process
BP	GO:0042554	0.00608	3	superoxide anion generation
BP	GO:1905517	0.00608	3	macrophage migration
BP	GO:0031116	0.00608	3	positive regulation of microtubule polymerization
BP	GO:0050821	0.00672	10	protein stabilization
BP	GO:0010876	0.00686	19	lipid localization
BP	GO:0032270	0.00698	41	positive regulation of cellular protein metabolic process
BP	GO:0000466	0.0072	4	maturation of 5.8S rRNA from tricistronic rRNA transcript (SSU-rRNA, 5.8S rRNA, LSU-rRNA)
BP	GO:0006613	0.00808	22	cotranslational protein targeting to membrane
BP	GO:0046477	0.00812	3	glycosylceramide catabolic process
BP	GO:0045838	0.00812	3	positive regulation of membrane potential
BP	GO:0043558	0.00812	3	regulation of translational initiation in response to stress
BP	GO:0050665	0.00812	3	hydrogen peroxide biosynthetic process
BP	GO:1904816	0.00812	3	positive regulation of protein localization to chromosome, telomeric region
CC	GO:0022627	2.1e-11	13	cytosolic small ribosomal subunit
CC	GO:0070062	2.4e-09	88	extracellular exosome
CC	GO:0043202	3e-07	16	lysosomal lumen
CC	GO:0005791	3e-06	10	rough endoplasmic reticulum
CC	GO:0005789	3.1e-06	52	endoplasmic reticulum membrane
CC	GO:1904813	4.2e-06	16	ficolin-1-rich granule lumen
CC	GO:0009986	6.2e-06	24	cell surface
CC	GO:0035578	6.3e-06	13	azurophil granule lumen
CC	GO:0042470	1.3e-05	13	melanosome
CC	GO:0034663	1.8e-05	5	endoplasmic reticulum chaperone complex
CC	GO:0036513	0.00057	4	Derlin-1 retrotranslocation complex
CC	GO:0005730	0.00085	39	nucleolus
CC	GO:0030687	0.001	5	preribosome, large subunit precursor
CC	GO:0045121	0.00106	16	membrane raft
CC	GO:1904724	0.00142	6	tertiary granule lumen
MF	GO:0003735	1.5e-07	21	structural constituent of ribosome
MF	GO:0043022	9.3e-06	9	ribosome binding
MF	GO:0004812	5.8e-05	9	aminoacyl-tRNA ligase activity
MF	GO:0003723	0.00033	79	RNA binding
MF	GO:0046624	0.00058	5	sphingolipid transporter activity
MF	GO:0043027	0.00066	6	cysteine-type endopeptidase inhibitor activity involved in apoptotic process
MF	GO:0008135	0.00078	10	translation factor activity, RNA binding
MF	GO:0051082	0.00105	10	unfolded protein binding
MF	GO:0019843	0.00118	8	rRNA binding
MF	GO:0016887	0.00176	27	ATPase activity
MF	GO:0005319	0.00195	12	lipid transporter activity
MF	GO:0005506	0.00266	12	iron ion binding
MF	GO:0016504	0.00333	4	peptidase activator activity
MF	GO:0008559	0.00333	4	xenobiotic transmembrane transporting ATPase activity
MF	GO:0004004	0.00377	6	ATP-dependent RNA helicase activity
MF	GO:0097367	0.00518	71	carbohydrate derivative binding
MF	GO:0072349	0.00587	5	modified amino acid transmembrane transporter activity
MF	GO:0004857	0.00588	16	enzyme inhibitor activity
MF	GO:0004012	0.0062	4	phospholipid-translocating ATPase activity
MF	GO:0008236	0.00691	8	serine-type peptidase activity
MF	GO:0051787	0.00722	3	misfolded protein binding
MF	GO:0035639	0.00766	63	purine ribonucleoside triphosphate binding

## Sheet: B3
Ontology	GO.ID	raw.p.value	Significant	Term
BP	GO:0048268	1.5e-05	5	clathrin coat assembly
BP	GO:0032802	4.4e-05	5	low-density lipoprotein particle receptor catabolic process
BP	GO:0007608	0.00015	5	sensory perception of smell
BP	GO:0098742	0.00023	9	cell-cell adhesion via plasma-membrane adhesion molecules
BP	GO:0072583	0.00025	6	clathrin-dependent endocytosis
BP	GO:0061436	0.00051	4	establishment of skin barrier
BP	GO:0031424	0.00051	4	keratinization
BP	GO:0019934	0.00087	5	cGMP-mediated signaling
BP	GO:0070493	0.00104	4	thrombin-activated receptor signaling pathway
BP	GO:0016486	0.00104	4	peptide hormone processing
BP	GO:0051146	0.00115	12	striated muscle cell differentiation
BP	GO:0033273	0.00163	7	response to vitamin
BP	GO:0008015	0.00321	16	blood circulation
BP	GO:0044091	0.00338	5	membrane biogenesis
BP	GO:0045321	0.00343	32	leukocyte activation
BP	GO:0035024	0.00383	4	negative regulation of Rho protein signal transduction
BP	GO:0009164	0.00471	4	nucleoside catabolic process
BP	GO:1903242	0.00507	3	regulation of cardiac muscle hypertrophy in response to stress
BP	GO:0006002	0.00507	3	fructose 6-phosphate metabolic process
BP	GO:1905098	0.00507	3	negative regulation of guanyl-nucleotide exchange factor activity
BP	GO:0048012	0.00507	3	hepatocyte growth factor receptor signaling pathway
BP	GO:0032924	0.00507	3	activin receptor signaling pathway
BP	GO:0006112	0.00546	6	energy reserve metabolic process
BP	GO:0019751	0.00549	7	polyol metabolic process
BP	GO:0034383	0.00572	4	low-density lipoprotein particle clearance
BP	GO:0007154	0.00659	124	cell communication
BP	GO:0019882	0.00662	9	antigen processing and presentation
BP	GO:0043173	0.00677	3	nucleotide salvage
BP	GO:0008285	0.00694	21	negative regulation of cell proliferation
BP	GO:0001505	0.00735	16	regulation of neurotransmitter levels
BP	GO:0098693	0.00792	7	regulation of synaptic vesicle cycle
BP	GO:0001707	0.00797	5	mesoderm formation
BP	GO:1902992	0.00879	3	negative regulation of amyloid precursor protein catabolic process
BP	GO:0009642	0.00879	3	response to light intensity
BP	GO:1901841	0.00879	3	regulation of high voltage-gated calcium channel activity
BP	GO:0099504	0.00947	13	synaptic vesicle cycle
CC	GO:0030672	1.1e-05	12	synaptic vesicle membrane
CC	GO:0099738	4.3e-05	6	cell cortex region
CC	GO:0031594	0.00028	8	neuromuscular junction
CC	GO:0005886	0.00035	113	plasma membrane
CC	GO:0042734	0.00044	11	presynaptic membrane
CC	GO:0036020	0.00049	4	endolysosome membrane
CC	GO:0001669	0.00067	6	acrosomal vesicle
CC	GO:0005891	0.00135	4	voltage-gated calcium channel complex
CC	GO:0045334	0.00157	5	clathrin-coated endocytic vesicle
CC	GO:0062023	0.00198	10	collagen-containing extracellular matrix
CC	GO:0098797	0.00228	22	plasma membrane protein complex
CC	GO:0005905	0.00318	6	clathrin-coated pit
CC	GO:0070062	0.00405	63	extracellular exosome
CC	GO:0030130	0.0049	3	clathrin coat of trans-Golgi network vesicle
CC	GO:0005834	0.0049	3	heterotrimeric G-protein complex
CC	GO:0048471	0.00642	24	perinuclear region of cytoplasm
CC	GO:0031901	0.00759	9	early endosome membrane
CC	GO:0030315	0.00781	4	T-tubule
CC	GO:0070382	0.00924	18	exocytic vesicle
MF	GO:0030276	2.4e-05	9	clathrin binding
MF	GO:0004114	0.00013	5	3',5'-cyclic-nucleotide phosphodiesterase activity
MF	GO:0005509	0.00027	26	calcium ion binding
MF	GO:0017022	0.00031	6	myosin binding
MF	GO:0005544	0.00068	6	calcium-dependent phospholipid binding
MF	GO:0005201	0.00085	7	extracellular matrix structural constituent
MF	GO:0001786	0.0016	4	phosphatidylserine binding
MF	GO:0042803	0.0023	29	protein homodimerization activity
MF	GO:0005249	0.00385	5	voltage-gated potassium channel activity
MF	GO:0031420	0.0045	3	alkali metal ion binding
MF	GO:0022843	0.00554	10	voltage-gated cation channel activity
MF	GO:0003924	0.00587	16	GTPase activity
MF	GO:0030551	0.00591	4	cyclic nucleotide binding
MF	GO:0031683	0.00602	3	G-protein beta/gamma-subunit complex binding
MF	GO:0050660	0.00809	8	flavin adenine dinucleotide binding
MF	GO:0099106	0.00838	6	ion channel regulator activity

## Sheet: B4
Ontology	GO.ID	raw.p.value	Significant	Term
BP	GO:0006094	3.9e-09	9	gluconeogenesis
BP	GO:0061621	1.6e-08	6	canonical glycolysis
BP	GO:0006120	1.6e-06	6	mitochondrial electron transport, NADH to ubiquinone
BP	GO:0032787	2e-05	24	monocarboxylic acid metabolic process
BP	GO:0032981	0.00021	5	mitochondrial respiratory chain complex I assembly
BP	GO:0006081	0.00027	6	cellular aldehyde metabolic process
BP	GO:0022011	0.00094	3	myelination in peripheral nervous system
BP	GO:0009067	0.00132	3	aspartate family amino acid biosynthetic process
BP	GO:1903580	0.00132	3	positive regulation of ATP metabolic process
BP	GO:0051898	0.00154	3	negative regulation of protein kinase B signaling
BP	GO:0071456	0.00201	5	cellular response to hypoxia
BP	GO:0017144	0.00244	27	drug metabolic process
BP	GO:1901606	0.00311	5	alpha-amino acid catabolic process
BP	GO:0072330	0.00422	13	monocarboxylic acid biosynthetic process
BP	GO:0016052	0.00434	11	carbohydrate catabolic process
BP	GO:0006749	0.00434	4	glutathione metabolic process
BP	GO:0006099	0.00503	3	tricarboxylic acid cycle
BP	GO:0046496	0.00514	11	nicotinamide nucleotide metabolic process
BP	GO:0072593	0.00567	6	reactive oxygen species metabolic process
BP	GO:0051957	0.00575	2	positive regulation of amino acid transport
BP	GO:0046395	0.00578	11	carboxylic acid catabolic process
BP	GO:0001836	0.00658	3	release of cytochrome c from mitochondria
BP	GO:0090493	0.00697	2	catecholamine uptake
BP	GO:0010038	0.00713	7	response to metal ion
BP	GO:0021762	0.00716	3	substantia nigra development
BP	GO:0044106	0.00771	4	cellular amine metabolic process
BP	GO:0001936	0.00771	4	regulation of endothelial cell proliferation
BP	GO:0050715	0.00777	3	positive regulation of cytokine secretion
BP	GO:0048732	0.00838	7	gland development
CC	GO:0043209	2.9e-05	9	myelin sheath
CC	GO:0005747	3.9e-05	5	mitochondrial respiratory chain complex I
MF	GO:0051287	1.7e-05	7	NAD binding
MF	GO:0008137	3e-05	5	NADH dehydrogenase (ubiquinone) activity
MF	GO:0030170	6.3e-05	6	pyridoxal phosphate binding
MF	GO:0008483	0.00042	4	transaminase activity
MF	GO:0016836	0.00101	4	hydro-lyase activity
MF	GO:0051536	0.00139	7	iron-sulfur cluster binding
MF	GO:0009055	0.00146	6	electron transfer activity
MF	GO:0016627	0.00168	5	oxidoreductase activity, acting on the CH-CH group of donors
MF	GO:0042803	0.0025	14	protein homodimerization activity
MF	GO:0043531	0.00392	3	ADP binding
MF	GO:0016620	0.00392	3	oxidoreductase activity, acting on the aldehyde or oxo group of donors, NAD or NADP as acceptor
MF	GO:0050660	0.00403	7	flavin adenine dinucleotide binding
MF	GO:0003824	0.00443	75	catalytic activity
MF	GO:0016616	0.00591	6	oxidoreductase activity, acting on the CH-OH group of donors, NAD or NADP as acceptor
MF	GO:0071949	0.00601	3	FAD binding
MF	GO:0016209	0.00613	6	antioxidant activity
MF	GO:0051920	0.00696	2	peroxiredoxin activity

## Sheet: P1
Ontology	GO.ID	raw.p.value	Significant	Term
BP	GO:0090307	0.0007	4	mitotic spindle assembly
BP	GO:0034775	0.002	2	glutathione transmembrane transport
BP	GO:0060576	0.002	2	intestinal epithelial cell development
BP	GO:0042908	0.002	2	xenobiotic transport
BP	GO:1902914	0.002	2	regulation of protein polyubiquitination
BP	GO:0070424	0.0029	2	regulation of nucleotide-binding oligomerization domain containing signaling pathway
BP	GO:0006607	0.0039	2	NLS-bearing protein import into nucleus
BP	GO:0055070	0.0039	2	copper ion homeostasis
BP	GO:0006855	0.0044	3	drug transmembrane transport
BP	GO:0099039	0.0045	2	sphingolipid translocation
BP	GO:0006418	0.0058	3	tRNA aminoacylation for protein translation
BP	GO:1990001	0.0058	2	inhibition of cysteine-type endopeptidase activity involved in apoptotic process
BP	GO:0006766	0.0083	4	vitamin metabolic process
BP	GO:0045332	0.0096	2	phospholipid translocation
BP	GO:0006691	0.0096	2	leukotriene metabolic process
MF	GO:0043225	0.00024	3	ATPase-coupled anion transmembrane transporter activity
MF	GO:0043027	0.00103	3	cysteine-type endopeptidase inhibitor activity involved in apoptotic process
MF	GO:0015420	0.00207	2	cobalamin-transporting ATPase activity
MF	GO:0035673	0.00207	2	oligopeptide transmembrane transporter activity
MF	GO:0008514	0.00271	5	organic anion transmembrane transporter activity
MF	GO:0008296	0.00354	2	3'-5'-exodeoxyribonuclease activity
MF	GO:0004812	0.00418	3	aminoacyl-tRNA ligase activity
MF	GO:0008559	0.00607	2	xenobiotic transmembrane transporting ATPase activity
MF	GO:0016888	0.00756	2	endodeoxyribonuclease activity, producing 5'-phosphomonoesters
MF	GO:0046624	0.00756	2	sphingolipid transporter activity
MF	GO:0004012	0.00836	2	phospholipid-translocating ATPase activity
CC	GO:0017101	0.0061	2	aminoacyl-tRNA synthetase multienzyme complex
CC	GO:0044437	0.009	8	vacuolar part
CC	GO:0005887	0.0095	10	integral component of plasma membrane

## Sheet: P2
Ontology	GO.ID	raw.p.value	Significant	Term
BP	GO:0015739	0.00042	3	sialic acid transport
BP	GO:0003208	0.00117	4	cardiac ventricle morphogenesis
BP	GO:0006865	0.00129	6	amino acid transport
BP	GO:0051954	0.00184	3	positive regulation of amine transport
BP	GO:0019915	0.00188	4	lipid storage
BP	GO:0042274	0.0021	5	ribosomal small subunit biogenesis
BP	GO:0042749	0.00221	3	regulation of circadian sleep/wake cycle
BP	GO:0021515	0.00221	3	cell differentiation in spinal cord
BP	GO:0022410	0.00472	3	circadian sleep/wake cycle process
BP	GO:0007155	0.00617	15	cell adhesion
BP	GO:0015718	0.0064	5	monocarboxylic acid transport
BP	GO:0060412	0.00761	3	ventricular septum morphogenesis
BP	GO:0046173	0.00937	3	polyol biosynthetic process
CC	GO:0031012	3.1e-05	10	extracellular matrix
CC	GO:0005887	0.0026	19	integral component of plasma membrane
CC	GO:0005764	0.0028	16	lysosome
CC	GO:0098982	0.0048	4	GABA-ergic synapse
CC	GO:0031225	0.0052	4	anchored component of membrane
MF	GO:0015538	0.0004	3	sialic acid:proton symporter activity
MF	GO:0005351	0.0012	3	carbohydrate:proton symporter activity
MF	GO:0017147	0.0039	3	Wnt-protein binding
MF	GO:0005319	0.005	5	lipid transporter activity
MF	GO:0019838	0.0058	4	growth factor binding
MF	GO:0005539	0.0083	4	glycosaminoglycan binding
MF	GO:0008188	0.0095	4	neuropeptide receptor activity
MF	GO:0004714	0.0098	3	transmembrane receptor protein tyrosine kinase activity

## Sheet: P3
Ontology	GO.ID	raw.p.value	Significant	Term
BP	GO:0050922	0.00027	4	negative regulation of chemotaxis
BP	GO:1903707	0.00039	5	negative regulation of hemopoiesis
BP	GO:0072148	0.0004	3	epithelial cell fate commitment
BP	GO:0006959	0.00054	4	humoral immune response
BP	GO:0007605	0.00061	6	sensory perception of sound
BP	GO:0060547	0.00072	3	negative regulation of necrotic cell death
BP	GO:0045069	0.00083	5	regulation of viral genome replication
BP	GO:0030517	0.00093	3	negative regulation of axon extension
BP	GO:0002067	0.00097	4	glandular epithelial cell differentiation
BP	GO:0031663	0.00117	3	lipopolysaccharide-mediated signaling pathway
BP	GO:0097150	0.00144	3	neuronal stem cell population maintenance
BP	GO:0038061	0.00167	5	NIK/NF-kappaB signaling
BP	GO:0043174	0.00175	3	nucleoside salvage
BP	GO:0072080	0.00198	4	nephron tubule development
BP	GO:2000179	0.00211	3	positive regulation of neural precursor cell proliferation
BP	GO:1990001	0.00211	3	inhibition of cysteine-type endopeptidase activity involved in apoptotic process
BP	GO:0060421	0.00211	3	positive regulation of heart growth
BP	GO:0045746	0.0025	3	negative regulation of Notch signaling pathway
BP	GO:0030198	0.00278	7	extracellular matrix organization
BP	GO:0071675	0.00293	3	regulation of mononuclear cell migration
BP	GO:0035850	0.00293	3	epithelial cell differentiation involved in kidney development
BP	GO:0046427	0.00293	3	positive regulation of JAK-STAT cascade
BP	GO:0098609	0.00303	10	cell-cell adhesion
BP	GO:0030149	0.00341	3	sphingolipid catabolic process
BP	GO:0010976	0.00348	7	positive regulation of neuron projection development
BP	GO:0007283	0.00378	9	spermatogenesis
BP	GO:0035909	0.00451	3	aorta morphogenesis
BP	GO:0007162	0.00468	6	negative regulation of cell adhesion
BP	GO:0050727	0.00476	9	regulation of inflammatory response
BP	GO:0033674	0.00503	13	positive regulation of kinase activity
BP	GO:0060251	0.00513	3	regulation of glial cell proliferation
BP	GO:0030900	0.00531	8	forebrain development
BP	GO:0043405	0.00554	10	regulation of MAP kinase activity
BP	GO:0002690	0.00579	3	positive regulation of leukocyte chemotaxis
BP	GO:0007492	0.00579	3	endoderm development
BP	GO:0051966	0.00585	4	regulation of synaptic transmission, glutamatergic
BP	GO:0002688	0.00601	5	regulation of leukocyte chemotaxis
BP	GO:0001934	0.00609	16	positive regulation of protein phosphorylation
BP	GO:0007140	0.00651	3	male meiotic nuclear division
BP	GO:0098586	0.00651	3	cellular response to virus
BP	GO:0050679	0.00669	5	positive regulation of epithelial cell proliferation
BP	GO:0050729	0.00679	4	positive regulation of inflammatory response
BP	GO:0048608	0.00694	8	reproductive structure development
BP	GO:0000187	0.00706	5	activation of MAPK activity
BP	GO:0060412	0.00727	3	ventricular septum morphogenesis
BP	GO:0006024	0.00729	4	glycosaminoglycan biosynthetic process
BP	GO:0048839	0.00744	5	inner ear development
BP	GO:0034612	0.00784	5	response to tumor necrosis factor
BP	GO:0034121	0.00809	3	regulation of toll-like receptor signaling pathway
BP	GO:0042698	0.00809	3	ovulation cycle
BP	GO:0001889	0.00869	5	liver development
BP	GO:0000902	0.00931	16	cell morphogenesis
BP	GO:0030308	0.00941	7	negative regulation of cell growth
BP	GO:0071103	0.00985	6	DNA conformation change
BP	GO:0035929	0.00988	2	steroid hormone secretion
BP	GO:0048715	0.00988	2	negative regulation of oligodendrocyte differentiation
BP	GO:0060841	0.00988	2	venous blood vessel development
BP	GO:0048846	0.00988	2	axon extension involved in axon guidance
BP	GO:0003264	0.00988	2	regulation of cardioblast proliferation
BP	GO:1905517	0.00988	2	macrophage migration
BP	GO:0002328	0.00988	2	pro-B cell differentiation
BP	GO:0072012	0.00988	2	glomerulus vasculature development
BP	GO:0061298	0.00988	2	retina vasculature development in camera-type eye
BP	GO:1902683	0.00988	2	regulation of receptor localization to synapse
BP	GO:0032613	0.00988	2	interleukin-10 production
BP	GO:0014032	0.00989	3	neural crest cell development
BP	GO:0001570	0.00989	3	vasculogenesis
BP	GO:0051153	0.00989	3	regulation of striated muscle cell differentiation
CC	GO:0030669	0.0017	3	clathrin-coated endocytic vesicle membrane
CC	GO:0005887	0.0028	19	integral component of plasma membrane
CC	GO:0098978	0.006	9	glutamatergic synapse
CC	GO:0043235	0.0079	7	receptor complex
CC	GO:0009986	0.0085	9	cell surface
CC	GO:0032994	0.0098	2	protein-lipid complex
MF	GO:0004709	0.0012	3	MAP kinase kinase kinase activity
MF	GO:0050839	0.0075	9	cell adhesion molecule binding

## Sheet: P4
Ontology	GO.ID	raw.p.value	Significant	Term
BP	GO:0006099	3.2e-09	13	tricarboxylic acid cycle
BP	GO:0006120	9.2e-08	12	mitochondrial electron transport, NADH to ubiquinone
BP	GO:0006094	2.6e-06	13	gluconeogenesis
BP	GO:0032981	9.6e-06	12	mitochondrial respiratory chain complex I assembly
BP	GO:0061621	1.5e-05	7	canonical glycolysis
BP	GO:0006103	2.4e-05	7	2-oxoglutarate metabolic process
BP	GO:0048268	0.00012	5	clathrin coat assembly
BP	GO:0042775	0.00034	19	mitochondrial ATP synthesis coupled electron transport
BP	GO:0032802	0.00035	5	low-density lipoprotein particle receptor catabolic process
BP	GO:0006635	0.00039	12	fatty acid beta-oxidation
BP	GO:0006534	0.00051	6	cysteine metabolic process
BP	GO:0006739	0.00063	9	NADP metabolic process
BP	GO:0009226	0.0012	6	nucleotide-sugar biosynthetic process
BP	GO:0006081	0.0014	12	cellular aldehyde metabolic process
BP	GO:0042776	0.00161	5	mitochondrial ATP synthesis coupled proton transport
BP	GO:0019886	0.00161	11	antigen processing and presentation of exogenous peptide antigen via MHC class II
BP	GO:0008652	0.0023	11	cellular amino acid biosynthetic process
BP	GO:0006625	0.00273	13	protein targeting to peroxisome
BP	GO:0051926	0.0028	7	negative regulation of calcium ion transport
BP	GO:0019321	0.00286	5	pentose metabolic process
BP	GO:0006839	0.00315	21	mitochondrial transport
BP	GO:1901606	0.00331	12	alpha-amino acid catabolic process
BP	GO:0015949	0.0037	5	nucleobase-containing small molecule interconversion
BP	GO:0006086	0.00373	4	acetyl-CoA biosynthetic process from pyruvate
BP	GO:0017144	0.00402	78	drug metabolic process
BP	GO:0046364	0.00427	18	monosaccharide biosynthetic process
BP	GO:0051156	0.00471	5	glucose 6-phosphate metabolic process
BP	GO:0007005	0.00482	44	mitochondrion organization
BP	GO:0006071	0.00515	4	glycerol metabolic process
BP	GO:0009394	0.00589	5	2'-deoxyribonucleotide metabolic process
BP	GO:0032787	0.00612	53	monocarboxylic acid metabolic process
BP	GO:0072593	0.00617	16	reactive oxygen species metabolic process
BP	GO:0008637	0.00625	9	apoptotic mitochondrial changes
BP	GO:0048857	0.00625	7	neural nucleus development
BP	GO:0030073	0.00658	13	insulin secretion
BP	GO:0000098	0.00688	4	sulfur amino acid catabolic process
CC	GO:0043209	8.9e-12	30	myelin sheath
CC	GO:0005759	7.3e-09	52	mitochondrial matrix
CC	GO:0070062	1.6e-08	115	extracellular exosome
CC	GO:1990204	4.3e-06	21	oxidoreductase complex
CC	GO:0005747	4.6e-06	10	mitochondrial respiratory chain complex I
CC	GO:0005829	2e-05	219	cytosol
CC	GO:0031307	3.9e-05	6	integral component of mitochondrial outer membrane
CC	GO:0099738	0.00046	6	cell cortex region
CC	GO:0005753	0.00062	6	mitochondrial proton-transporting ATP synthase complex
CC	GO:0000145	0.00074	5	exocyst
CC	GO:0098803	0.00164	16	respiratory chain complex
CC	GO:0005869	0.00243	4	dynactin complex
CC	GO:0036020	0.00243	4	endolysosome membrane
MF	GO:0008137	2.4e-07	11	NADH dehydrogenase (ubiquinone) activity
MF	GO:0009055	6.1e-06	18	electron transfer activity
MF	GO:0051287	0.00022	12	NAD binding
MF	GO:0016616	0.00028	18	oxidoreductase activity, acting on the CH-OH group of donors, NAD or NADP as acceptor
MF	GO:0016668	0.00165	4	oxidoreductase activity, acting on a sulfur group of donors, NAD(P) as acceptor
MF	GO:0051920	0.00165	4	peroxiredoxin activity
MF	GO:0050660	0.00195	12	flavin adenine dinucleotide binding
MF	GO:0016836	0.00309	7	hydro-lyase activity
MF	GO:0008188	0.00311	9	neuropeptide receptor activity
MF	GO:0030170	0.00311	9	pyridoxal phosphate binding
MF	GO:0017112	0.00349	6	Rab guanyl-nucleotide exchange factor activity
MF	GO:0008483	0.00423	6	transaminase activity
MF	GO:0016627	0.0043	10	oxidoreductase activity, acting on the CH-CH group of donors
MF	GO:0050661	0.00509	9	NADP binding
MF	GO:0016491	0.00608	82	oxidoreductase activity

## Sheet: P5
Ontology	GO.ID	raw.p.value	Significant	Term
BP	GO:0061478	0.0025	2	response to platelet aggregation inhibitor
BP	GO:1901068	0.0026	3	guanosine-containing compound metabolic process
BP	GO:0032436	0.0057	3	positive regulation of proteasomal ubiquitin-dependent protein catabolic process
BP	GO:0006893	0.0065	3	Golgi to plasma membrane transport
BP	GO:1903076	0.0092	3	regulation of protein localization to plasma membrane
CC	GO:0005811	0.0075	3	lipid droplet
CC	GO:0030496	0.0084	4	midbody
MF	GO:0005546	0.0014	3	phosphatidylinositol-4,5-bisphosphate binding
MF	GO:0019207	0.004	4	kinase regulator activity
MF	GO:0050750	0.0054	2	low-density lipoprotein particle receptor binding
MF	GO:0005200	0.0071	3	structural constituent of cytoskeleton
MF	GO:0008106	0.0083	2	alcohol dehydrogenase (NADP+) activity
MF	GO:0051018	0.0099	2	protein kinase A binding
