# Supplementary material for: Changes in Metabolism and Proteostasis Drive Aging Phenotype in Aplysia californica Sensory Neurons
Source: Front Aging Neurosci. 2020 Sep 15;12:573764. doi: 10.3389/fnagi.2020.573764 (PMC7522570; doi:10.3389/fnagi.2020.573764)
Supplement: Supplementary file 11 [file Data_Sheet_4.XLSX]

## Sheet: Read Me
Supplementary Data Sheet 4. Results for Gene Ontology Enrichment analysis performed with the R package clusterProfiler. Each page is named for a transcriptional profile cluster and contains the enrichment results for that cluster.

## Sheet: B1
ontology	ID	Description	GeneRatio	BgRatio	pvalue	p.adjust	qvalue	geneID	Count
BP	GO:0034976	response to endoplasmic reticulum stress	1932-06-01	143/5893	9.89685e-05	0.0246927	0.0239608	DDRGK1/SYVN1/CREB3L3/SEL1L/UGGT1/MANF	6
CC	GO:0044322	endoplasmic reticulum quality control compartment	1932-03-01	18/6041	0.000104405	0.0128007	0.01267	SYVN1/SEL1L/UGGT1	3
CC	GO:0005788	endoplasmic reticulum lumen	1932-05-01	104/6041	0.000191056	0.0128007	0.01267	SIL1/COL22A1/UGGT1/COL4A1/MANF	5

## Sheet: B2
ontology	ID	Description	GeneRatio	BgRatio	pvalue	p.adjust	qvalue	geneID	Count
BP	GO:0006518	peptide metabolic process	51/290	479/5893	6.31392e-08	1.67434e-05	1.54193e-05	RPS20/RPS12/ATF4/RPS21/EIF6/GARS1/TNIP1/GTPBP1/NAT10/TARS1/EIF2AK3/SHMT2/DARS1/RPSA/PSEN2/FARSB/HM13/RPL23/RPS5/MARS1/VARS1/RPS7/CASP3/DNAJC3/SARS1/RPL7/EIF2B3/NSUN4/HSP90AA1/RPLP2/RPS15/RNF139/RPS23/EFL1/RPS15A/ABCE1/RPS26/ETF1/EIF4A2/RPL19/RPL5/DDX39B/EEF2/CTNS/RPS16/EIF2S3/RPS27/KARS1/GCN1/CARS1/RPS3	51
BP	GO:0042254	ribosome biogenesis	31/290	223/5893	1.02493e-07	2.49144e-05	2.29441e-05	RPS21/EIF6/ZNF593/ZNF622/DDX18/NAT10/GAR1/RPSA/EXOSC2/RPS5/RPS7/WDR3/MDN1/SBDS/RPL7/NSUN4/RPS15/WDR12/RPP40/EFL1/EXOSC1/ABCE1/TBL3/DHX37/GNL3L/HEATR1/RPL5/NMD3/RPS16/RPS27/RIOK1	31
BP	GO:0090150	establishment of protein localization to membrane	26/290	191/5893	1.75853e-06	0.000320601	0.000295247	RPS20/RPS12/RPS21/SSR1/RAB3GAP2/RPSA/RPL23/RPS5/RPS7/RPL7/HSP90AA1/RPLP2/RPS15/RPS23/RPS15A/SEC61A2/RPS26/RPL19/RPL5/HSPA5/RPS16/RPS27/ATP1B1/SSR2/RPS3/SSR3	26
BP	GO:0034976	response to endoplasmic reticulum stress	21/290	143/5893	5.41223e-06	0.000877081	0.000807719	ATF4/CREBRF/BCAP31/ANKZF1/SSR1/SRPRB/SERINC3/EIF2AK3/HM13/HSP90B1/DNAJC3/JKAMP/RNF139/HSPA1A/P4HB/EEF2/PDIA6/TMBIM6/HSPA5/VCP/TMEM129	21
BP	GO:0042274	ribosomal small subunit biogenesis	12/290	54/5893	8.57641e-06	0.0013167	0.00121258	RPS21/NAT10/RPSA/RPS5/RPS7/RPS15/TBL3/DHX37/HEATR1/RPS16/RPS27/RIOK1	12
BP	GO:0006986	response to unfolded protein	15/290	85/5893	1.32523e-05	0.00180246	0.00165991	ATF4/CREBRF/SSR1/SRPRB/EIF2AK3/HSP90B1/DNAJC3/JKAMP/HSP90AA1/HSPA1A/PDIA6/TMBIM6/HSPA5/VCP/TMEM129	15
BP	GO:0035966	response to topologically incorrect protein	16/290	96/5893	1.45324e-05	0.00180246	0.00165991	ATF4/CREBRF/ANKZF1/SSR1/SRPRB/EIF2AK3/HSP90B1/DNAJC3/JKAMP/HSP90AA1/HSPA1A/PDIA6/TMBIM6/HSPA5/VCP/TMEM129	16
BP	GO:0036230	granulocyte activation	26/290	214/5893	1.46975e-05	0.00180246	0.00165991	SURF4/CSTB/GRN/ARSB/MAN2B1/COPB1/CD63/GM2A/PTPRB/DNAJC3/VPS35L/PSAP/FUCA2/HSP90AA1/HSPA1A/CTSD/MAPK14/DPP7/EEF2/MVP/CCT8/ATP6V0A1/ASAH1/KARS1/FTH1/VCP	26
BP	GO:0002274	myeloid leukocyte activation	29/290	255/5893	1.69298e-05	0.00197537	0.00181915	SURF4/CSTB/GRN/ARSB/BATF/MAN2B1/COPB1/CD63/GM2A/TLR8/PTPRB/DNAJC3/VPS35L/PSAP/FUCA2/HSP90AA1/HSPA1A/CTSD/MAPK14/DPP7/EEF2/MVP/CCT8/ATP6V0A1/ASAH1/KARS1/FTH1/VCP/TLR3	29
BP	GO:0002275	myeloid cell activation involved in immune response	26/290	223/5893	3.0595e-05	0.00307743	0.00283406	SURF4/CSTB/GRN/ARSB/MAN2B1/COPB1/CD63/GM2A/PTPRB/DNAJC3/VPS35L/PSAP/FUCA2/HSP90AA1/HSPA1A/CTSD/MAPK14/DPP7/EEF2/MVP/CCT8/ATP6V0A1/ASAH1/KARS1/FTH1/VCP	26
BP	GO:0043312	neutrophil degranulation	25/290	211/5893	3.32712e-05	0.00323507	0.00297923	SURF4/CSTB/GRN/ARSB/MAN2B1/COPB1/CD63/GM2A/PTPRB/DNAJC3/VPS35L/PSAP/FUCA2/HSP90AA1/HSPA1A/CTSD/MAPK14/DPP7/EEF2/MVP/CCT8/ATP6V0A1/ASAH1/FTH1/VCP	25
BP	GO:0002366	leukocyte activation involved in immune response	28/290	263/5893	7.90564e-05	0.00562457	0.00517976	SURF4/CSTB/GRN/ARSB/BATF/MAN2B1/COPB1/CD63/GM2A/PTPRB/DNAJC3/VPS35L/PSAP/FUCA2/HSP90AA1/HSPA1A/CTSD/MAPK14/DPP7/EEF2/MVP/CCT8/ATP6V0A1/NOTCH2/ASAH1/KARS1/FTH1/VCP	28
BP	GO:0035967	cellular response to topologically incorrect protein	13/290	77/5893	8.1163e-05	0.00563696	0.00519118	ATF4/CREBRF/ANKZF1/SSR1/SRPRB/EIF2AK3/HSP90B1/DNAJC3/HSPA1A/PDIA6/TMBIM6/HSPA5/VCP	13
BP	GO:0044270	cellular nitrogen compound catabolic process	37/290	397/5893	0.000100823	0.00576776	0.00531163	RPS20/RPS12/RPS21/PDE12/EIF6/GTPBP1/CYP3A5/RPSA/EXOSC2/NUP107/RPL23/RPS5/RPS7/CASP3/RPL7/RPLP2/RPS15/SMG8/AHCY/RPS23/HSPA1A/NDC1/TDO2/RPS15A/EXOSC1/RPS26/MAPK14/ETF1/RPL19/RPL5/TNPO1/HAL/RPS16/RPS27/ZPR1/VCP/RPS3	37
BP	GO:0000054	ribosomal subunit export from nucleus	5/290	5893-11-01	0.000100842	0.00576776	0.00531163	EIF6/ZNF593/RPS15/ABCE1/NMD3	5
BP	GO:0033750	ribosome localization	5/290	5893-11-01	0.000100842	0.00576776	0.00531163	EIF6/ZNF593/RPS15/ABCE1/NMD3	5
BP	GO:0071428	rRNA-containing ribonucleoprotein complex export from nucleus	5/290	5893-11-01	0.000100842	0.00576776	0.00531163	EIF6/ZNF593/RPS15/ABCE1/NMD3	5
BP	GO:0071675	regulation of mononuclear cell migration	5/290	5893-11-01	0.000100842	0.00576776	0.00531163	SLIT2/DUSP1/LGMN/MAPK14/KARS1	5
BP	GO:0002444	myeloid leukocyte mediated immunity	25/290	228/5893	0.000120573	0.00651316	0.00599809	SURF4/CSTB/GRN/ARSB/MAN2B1/COPB1/CD63/GM2A/PTPRB/DNAJC3/VPS35L/PSAP/FUCA2/HSP90AA1/HSPA1A/CTSD/MAPK14/DPP7/EEF2/MVP/CCT8/ATP6V0A1/ASAH1/FTH1/VCP	25
BP	GO:0019439	aromatic compound catabolic process	37/290	403/5893	0.000137826	0.00730976	0.00673169	RPS20/RPS12/RPS21/PDE12/EIF6/GTPBP1/RPSA/EXOSC2/NUP107/RPL23/RPS5/RPS7/CASP3/RPL7/RPLP2/RPS15/SMG8/AHCY/RPS23/HSPA1A/NDC1/TDO2/RPS15A/EXOSC1/RPS26/MAPK14/ETF1/RPL19/RPL5/TNPO1/HAL/RPS16/RPS27/ZPR1/VCP/RPS3/MOXD1	37
BP	GO:0032101	regulation of response to external stimulus	24/290	217/5893	0.000144527	0.00752831	0.00693295	SLIT2/GRN/ABCC1/DUSP1/TNIP1/C5/TNR/CYLD/BIRC2/ACP5/SIGIRR/LGMN/XIAP/CD9/MAPK14/BIRC3/ABAT/KARS1/CUEDC2/PRKG1/NFKBIA/ADAMTS18/TLR3/MET	24
BP	GO:0043038	amino acid activation	9/290	42/5893	0.00015843	0.00796794	0.00733781	GARS1/TARS1/DARS1/FARSB/MARS1/VARS1/SARS1/KARS1/CARS1	9
BP	GO:0046700	heterocycle catabolic process	36/290	393/5893	0.000178899	0.00884487	0.00814539	RPS20/RPS12/RPS21/PDE12/EIF6/GTPBP1/RPSA/EXOSC2/NUP107/RPL23/RPS5/RPS7/CASP3/RPL7/RPLP2/RPS15/SMG8/AHCY/RPS23/HSPA1A/NDC1/TDO2/RPS15A/EXOSC1/RPS26/MAPK14/ETF1/RPL19/RPL5/TNPO1/HAL/RPS16/RPS27/ZPR1/VCP/RPS3	36
BP	GO:0006520	cellular amino acid metabolic process	25/290	238/5893	0.000238708	0.0114193	0.0105162	ATF4/OAT/GARS1/CLN3/SERINC3/TARS1/SHMT2/DARS1/SLC7A8/FARSB/MARS1/VARS1/SARS1/HNF4A/PYCR1/AHCY/TDO2/P4HB/MTAP/MAT1A/ABAT/HAL/CTNS/KARS1/CARS1	25
BP	GO:1901361	organic cyclic compound catabolic process	37/290	414/5893	0.000238799	0.0114193	0.0105162	RPS20/RPS12/RPS21/PDE12/EIF6/GTPBP1/RPSA/EXOSC2/NUP107/RPL23/RPS5/RPS7/CASP3/RPL7/RPLP2/RPS15/SMG8/AHCY/RPS23/HSPA1A/NDC1/TDO2/RPS15A/EXOSC1/RPS26/MAPK14/ETF1/RPL19/RPL5/TNPO1/HAL/RPS16/RPS27/ZPR1/VCP/RPS3/MOXD1	37
BP	GO:0034655	nucleobase-containing compound catabolic process	34/290	375/5893	0.000332305	0.0156344	0.014398	RPS20/RPS12/RPS21/PDE12/EIF6/GTPBP1/RPSA/EXOSC2/NUP107/RPL23/RPS5/RPS7/CASP3/RPL7/RPLP2/RPS15/SMG8/AHCY/RPS23/HSPA1A/NDC1/RPS15A/EXOSC1/RPS26/MAPK14/ETF1/RPL19/RPL5/TNPO1/RPS16/RPS27/ZPR1/VCP/RPS3	34
BP	GO:0035872	nucleotide-binding domain, leucine rich repeat containing receptor signaling pathway	6/290	21/5893	0.000390683	0.0176158	0.0162227	CYLD/BIRC2/HSPA1A/XIAP/BIRC3/NFKBIA	6
BP	GO:0030968	endoplasmic reticulum unfolded protein response	10/290	57/5893	0.000392536	0.0176158	0.0162227	ATF4/CREBRF/SSR1/SRPRB/EIF2AK3/HSP90B1/DNAJC3/PDIA6/HSPA5/VCP	10
BP	GO:0002685	regulation of leukocyte migration	8/290	38/5893	0.000419021	0.0183768	0.0169235	SLIT2/ITGA4/DUSP1/C5/LGMN/CD9/MAPK14/KARS1	8
BP	GO:0050727	regulation of inflammatory response	14/290	102/5893	0.000422094	0.0183768	0.0169235	GRN/ABCC1/TNIP1/C5/CYLD/BIRC2/ACP5/XIAP/MAPK14/BIRC3/KARS1/CUEDC2/NFKBIA/TLR3	14
BP	GO:0034097	response to cytokine	33/290	371/5893	0.000576232	0.0236742	0.021802	SLIT2/ITGA4/CREBRF/PDE12/DUSP1/KLF5/BATF/PCOLCE2/CYLD/SHMT2/BIRC2/ACP5/PTPN7/SIGIRR/CASP3/SRM/HSP90B1/HSP90AA1/HSPA1A/P4HB/ABCE1/MAPK14/FZD4/DUOX1/MTAP/BIRC3/EIF4A2/HSPA5/ASAH1/KARS1/NFKBIA/TLR3/RPS3	33
BP	GO:0016032	viral process	36/290	419/5893	0.00062072	0.0250906	0.0231064	RPS20/RPS12/RPS21/PDE12/PPIB/BCAP31/TNIP1/RPSA/COPB1/NUP107/RPL23/RPS5/RPS7/VPS4B/RPL7/RPLP2/RPS15/RPS23/HSPA1A/NDC1/P4HB/RPS15A/ABCE1/RPS26/RAB1B/EIF4A2/RPL19/RPL5/TNPO1/RPS16/RPS27/KARS1/VCP/NFKBIA/RPS3/ITGB6	36
BP	GO:0060326	cell chemotaxis	9/290	50/5893	0.000629416	0.0250906	0.0231064	SLIT2/ABCC1/DUSP1/C5/SBDS/LGMN/MAPK14/KARS1/MET	9
BP	GO:0002688	regulation of leukocyte chemotaxis	6/290	23/5893	0.000668647	0.0258102	0.0237691	SLIT2/DUSP1/C5/LGMN/MAPK14/KARS1	6
BP	GO:0050900	leukocyte migration	12/290	83/5893	0.000672464	0.0258102	0.0237691	SLIT2/ITGA4/DUSP1/C5/SPNS2/SLC7A8/SBDS/LGMN/CD9/MAPK14/KARS1/ATP1B1	12
BP	GO:0072594	establishment of protein localization to organelle	30/290	335/5893	0.000925142	0.033733	0.0310653	RPS20/RPS12/RPS21/RAB3GAP2/RPSA/NUP107/RPL23/RPS5/RPS7/CCT5/RPL7/HSP90AA1/RPLP2/RPS15/RPS23/RPS15A/SEC61A2/RPS26/MAPK14/RPL19/RPL5/TNPO1/CCT8/HSPA5/RPS16/RPS27/ZPR1/NFKBIA/RPS3/SSR3	30
BP	GO:0034110	regulation of homotypic cell-cell adhesion	4/290	5893-10-01	0.000952883	0.0343155	0.0316018	CD9/ABAT/PRKG1/ADAMTS18	4
BP	GO:1903035	negative regulation of response to wounding	5/290	17/5893	0.00105752	0.0376192	0.0346442	TNR/CD9/ABAT/PRKG1/ADAMTS18	5
BP	GO:0071826	ribonucleoprotein complex subunit organization	18/290	165/5893	0.00115456	0.0400934	0.0369227	EIF6/RPSA/RPS5/MDN1/SBDS/NSUN4/HSP90AA1/RPS15/RPS23/EFL1/PTBP2/SF3B1/RPL5/DDX39B/DHX8/EIF2S3/RPS27/VCP	18
BP	GO:0006869	lipid transport	14/290	113/5893	0.00119557	0.0410293	0.0377846	ABCC1/ABCC3/SPNS2/GM2A/VPS4B/PSAP/RFT1/PLIN2/ABCA3/PRELID3B/FZD4/VLDLR/ABCB1/NFKBIA	14
BP	GO:0006954	inflammatory response	18/290	167/5893	0.00132739	0.0440628	0.0405782	GRN/ABCC1/TNIP1/C5/CYLD/BIRC2/ACP5/TLR8/SIGIRR/AHCY/XIAP/MAPK14/BIRC3/KARS1/CUEDC2/NFKBIA/TLR3/ITGB6	18
BP	GO:0032069	regulation of nuclease activity	4/290	5893-11-01	0.00143976	0.0466643	0.042974	HSPA1A/ABCE1/TMBIM6/RPS3	4
MF	GO:0004812	aminoacyl-tRNA ligase activity	9/282	35/5905	2.67939e-05	0.00423343	0.00385456	GARS1/TARS1/DARS1/FARSB/MARS1/VARS1/SARS1/KARS1/CARS1	9
MF	GO:0043022	ribosome binding	9/282	39/5905	6.79344e-05	0.00805023	0.00732976	EIF6/RPSA/SBDS/EFL1/SEC61A2/ETF1/EEF2/HSPA5/GCN1	9
MF	GO:0043027	cysteine-type endopeptidase inhibitor activity involved in apoptotic process	4/282	5905-11-01	0.0012869	0.0382717	0.0348465	BIRC2/XIAP/BIRC7/BIRC3	4
MF	GO:0016818	hydrolase activity, acting on acid anhydrides, in phosphorus-containing anhydrides	35/282	436/5905	0.00145336	0.0382717	0.0348465	TCTE3/ABCC1/ABCC3/HELZ/GARS1/GTPBP1/GIMAP7/DDX18/ASMTL/TUBA1A/MDN1/VPS4B/RHOQ/EFTUD2/HSP90AA1/HSPA1A/EFL1/ABCE1/ABCA3/RAB1B/DHX37/EIF4A2/DDX39B/ARF3/EEF2/DHX8/CLPB/CCT8/HSPA5/ATP6V0A1/EIF2S3/ATP1B1/VCP/ABCB1/RGS14	35
CC	GO:0022626	cytosolic ribosome	20/289	80/6041	5.38317e-10	1.52389e-07	1.34099e-07	RPS20/RPS12/RPS21/ZNF622/EIF2AK3/RPSA/RPL23/RPS5/RPS7/RPL7/RPLP2/RPS15/RPS23/RPS15A/RPS26/RPL19/RPL5/RPS16/RPS27/RPS3	20
CC	GO:0005775	vacuolar lumen	18/289	88/6041	1.17723e-07	1.48331e-05	1.30528e-05	GRN/ARSB/MAN2B1/CTSL/GM2A/DNAJC3/LGMN/PSAP/FUCA2/HSP90AA1/VCAN/CTSD/NCAN/DPP7/CCT8/ASAH1/PLBD2/VCP	18
CC	GO:0005840	ribosome	24/289	168/6041	1.14111e-06	0.000107835	9.48925e-05	RPS20/RPS12/RPS21/ZNF622/EIF2AK3/RPSA/RPL23/RPS5/RPS7/RPL7/NSUN4/RPLP2/RPS15/RPS23/RPS15A/RPS26/RPL19/RPL5/EEF2/DNAJC21/RPS16/RPS27/GCN1/RPS3	24
CC	GO:0015935	small ribosomal subunit	13/289	56/6041	1.55111e-06	0.000117264	0.00010319	RPS20/RPS12/RPS21/RPSA/RPS5/RPS7/RPS15/RPS23/RPS15A/RPS26/RPS16/RPS27/RPS3	13
CC	GO:0044445	cytosolic part	22/289	151/6041	2.32198e-06	0.000146181	0.000128636	RPS20/RPS12/RPS21/ZNF622/EIF2AK3/RPSA/RPL23/RPS5/RPS7/CCT5/RPL7/RPLP2/RPS15/RPS23/RPS15A/RPS26/RPL19/RPL5/CCT8/RPS16/RPS27/RPS3	22
CC	GO:0005789	endoplasmic reticulum membrane	47/289	499/6041	3.59564e-06	0.000169894	0.000149503	SURF4/VKORC1L1/NCLN/BCAP31/PIGU/SSR1/CLN3/SRPRB/CYP3A5/RAB3GAP2/EIF2AK3/SEC23A/ALG10B/PSEN2/COPB1/TLR8/ALG6/HM13/TMEM214/MBOAT7/HSP90B1/RPN1/MSMO1/CYP4F22/JKAMP/RNF139/RFT1/KDELR2/ALG2/SEC61A2/RPS26/RAB1B/ERMARD/STT3A/MACO1/PDIA6/TMBIM6/HSPA5/MPDU1/NOTCH2/PIGW/VCP/SSR2/TLR3/MOXD1/TMEM129/SSR3	47
CC	GO:0044391	ribosomal subunit	20/289	144/6041	1.41463e-05	0.000486119	0.000427774	RPS20/RPS12/RPS21/ZNF622/RPSA/RPL23/RPS5/RPS7/RPL7/NSUN4/RPLP2/RPS15/RPS23/RPS15A/RPS26/RPL19/RPL5/RPS16/RPS27/RPS3	20
CC	GO:0005791	rough endoplasmic reticulum	9/289	40/6041	8.53525e-05	0.00255638	0.00224956	RPS21/LRPAP1/ARSB/HM13/RPN1/RPS23/SEC61A2/RPS26/MACO1	9
CC	GO:0101002	ficolin-1-rich granule	15/289	102/6041	8.79178e-05	0.00255638	0.00224956	CSTB/ARSB/COPB1/VPS35L/HSP90AA1/HSPA1A/CTSD/MAPK14/EEF2/MVP/CCT8/ATP6V0A1/ASAH1/FTH1/VCP	15
CC	GO:0030141	secretory granule	29/289	292/6041	0.000124928	0.00337306	0.00296822	SURF4/CSTB/GRN/GARS1/ARSB/MAN2B1/COPB1/CD63/GM2A/PTPRB/DNAJC3/VPS35L/PSAP/FUCA2/HSP90AA1/HSPA1A/CTSD/CD9/ABCA3/MAPK14/DPP7/EEF2/MVP/CCT8/ATP6V0A1/ASAH1/FTH1/VCP/MOXD1	29
CC	GO:0044437	vacuolar part	28/289	286/6041	0.000209462	0.00475102	0.00418079	SURF4/GRN/ABCC1/ABCC3/ARSB/CLN3/MAN2B1/CTSL/CD63/GM2A/TLR8/DNAJC3/LGMN/PSAP/FUCA2/HSP90AA1/VCAN/CTSD/NCAN/DPP7/CCT8/CTNS/ATP6V0A1/ASAH1/PLBD2/VCP/VLDLR/TLR3	28
CC	GO:0031226	intrinsic component of plasma membrane	36/289	408/6041	0.000217038	0.00475102	0.00418079	ITGA4/SLC16A5/BCAP31/ABCC1/ABCC3/C5/MDGA1/PCDHGA4/BIRC2/SLC7A8/PSEN2/GPR19/CD63/PROM1/PTPRB/TM9SF2/ADGRG6/SLC6A2/SLC6A19/SLC39A2/LRRTM2/CD9/FZD4/DUOX1/GRID1/HCRTR2/NPSR1/TMBIM6/NOTCH2/PTPRA/ATP1B1/TLR3/MET/PLXNA1/ITGB6/SLC16A12	36
CC	GO:0042582	azurophil granule	12/289	76/6041	0.000226239	0.00475102	0.00418079	SURF4/GRN/ARSB/MAN2B1/CD63/GM2A/DNAJC3/PSAP/FUCA2/DPP7/CCT8/VCP	12
CC	GO:0005887	integral component of plasma membrane	35/289	397/6041	0.000271513	0.00507552	0.00446635	ITGA4/SLC16A5/BCAP31/ABCC1/ABCC3/C5/PCDHGA4/BIRC2/SLC7A8/PSEN2/GPR19/CD63/PROM1/PTPRB/TM9SF2/ADGRG6/SLC6A2/SLC6A19/SLC39A2/LRRTM2/CD9/FZD4/DUOX1/GRID1/HCRTR2/NPSR1/TMBIM6/NOTCH2/PTPRA/ATP1B1/TLR3/MET/PLXNA1/ITGB6/SLC16A12	35
CC	GO:0005773	vacuole	32/289	362/6041	0.000480501	0.00789692	0.00694912	SURF4/GRN/ABCC1/ABCC3/ARSB/CLN3/MAN2B1/ACP5/PLBD1/CTSL/CD63/GM2A/TLR8/DNAJC3/LGMN/PSAP/FUCA2/HSP90AA1/VCAN/CTSD/NCAN/DPP7/CCT8/NAGA/CTNS/ATP6V0A1/ASAH1/PLBD2/FTH1/VCP/VLDLR/TLR3	32
CC	GO:1904813	ficolin-1-rich granule lumen	12/289	85/6041	0.000652692	0.00986871	0.00868424	CSTB/ARSB/HSP90AA1/HSPA1A/CTSD/MAPK14/EEF2/MVP/CCT8/ASAH1/FTH1/VCP	12
CC	GO:0036019	endolysosome	4/289	6041-11-01	0.00129585	0.0172847	0.0152102	CTSL/TLR8/LGMN/TLR3	4
CC	GO:0060205	cytoplasmic vesicle lumen	16/289	144/6041	0.00132608	0.0172847	0.0152102	CSTB/GRN/ARSB/MAN2B1/GM2A/HSP90B1/DNAJC3/FUCA2/HSP90AA1/CTSD/MAPK14/DPP7/EEF2/MVP/CCT8/VCP	16
CC	GO:0031983	vesicle lumen	16/289	145/6041	0.00142751	0.0179867	0.0158279	CSTB/GRN/ARSB/MAN2B1/GM2A/HSP90B1/DNAJC3/FUCA2/HSP90AA1/CTSD/MAPK14/DPP7/EEF2/MVP/CCT8/VCP	16
CC	GO:0005730	nucleolus	38/289	488/6041	0.00165898	0.0202288	0.0178009	EIF6/ZNF593/CSTB/ZNF622/SF3B3/DDX18/NAT10/GAR1/IP6K1/EXOSC2/RPL23/MARS1/ZNRD1/RPS7/WDR3/MDN1/CCT5/ENDOV/SBDS/RPL7/WDR12/RPP40/SNAPC3/HERC4/EXOSC1/ABHD14B/TBL3/SURF2/DHX37/GNL3L/HEATR1/RPL5/DNAJC21/NMD3/ZPR1/RPAP2/RPS3/MAK16	38
CC	GO:0031904	endosome lumen	4/289	6041-12-01	0.00187116	0.0221031	0.0194502	LRPAP1/CTSL/CD63/LGMN	4
CC	GO:0030687	preribosome, large subunit precursor	5/289	21/6041	0.00261485	0.0299519	0.026357	EIF6/ZNF593/ZNF622/WDR12/MAK16	5
CC	GO:0034774	secretory granule lumen	15/289	141/6041	0.00286327	0.0318328	0.0280121	CSTB/GRN/ARSB/MAN2B1/GM2A/DNAJC3/FUCA2/HSP90AA1/CTSD/MAPK14/DPP7/EEF2/MVP/CCT8/VCP	15
CC	GO:0070820	tertiary granule	8/289	54/6041	0.00379543	0.0409906	0.0360708	CSTB/COPB1/PTPRB/VPS35L/CTSD/ATP6V0A1/ASAH1/FTH1	8
CC	GO:0042788	polysomal ribosome	5/289	23/6041	0.00399743	0.041973	0.0369353	RPS21/RPS23/RPS26/RPL19/EEF2	5
CC	GO:0005924	cell-substrate adherens junction	18/289	192/6041	0.00456578	0.0454175	0.0399664	ITGA4/PPIB/RPL23/RPS5/RPS7/HSP90B1/RPL7/RPLP2/RPS15/HSPA1A/P4HB/CD9/RPL19/RPL5/HSPA5/RPS16/RPS3/ITGB6	18
CC	GO:0005925	focal adhesion	18/289	192/6041	0.00456578	0.0454175	0.0399664	ITGA4/PPIB/RPL23/RPS5/RPS7/HSP90B1/RPL7/RPLP2/RPS15/HSPA1A/P4HB/CD9/RPL19/RPL5/HSPA5/RPS16/RPS3/ITGB6	18
CC	GO:0005793	endoplasmic reticulum-Golgi intermediate compartment	9/289	69/6041	0.00524135	0.0495308	0.043586	SURF4/BCAP31/LRPAP1/COPB1/PROM1/P4HB/RAB1B/PDIA6/HSPA5	9

## Sheet: B3
ontology	ID	Description	GeneRatio	BgRatio	pvalue	p.adjust	qvalue	geneID	Count
BP	GO:0099504	synaptic vesicle cycle	14/281	84/5893	3.53882e-05	0.0457225	0.0435075	STXBP5/ITSN1/PICALM/SYT4/NRXN1/CDK5R1/ERC2/STON2/DGKQ/SYT7/VAMP1/GAK/SYN2/DNAJC5	14
BP	GO:0043588	skin development	13/281	77/5893	5.86478e-05	0.0457225	0.0435075	VDR/MAP2K1/FGFR2/GNAS/PALLD/LRP4/CYP26B1/STMN1/ARRDC3/FURIN/CNFN/LATS1/PERP	13
BP	GO:0043269	regulation of ion transport	23/281	199/5893	6.27195e-05	0.0457225	0.0435075	CALCR/DYSF/SYT4/KCNAB3/GNAO1/SYT15/FABP3/KCNJ5/CACNA2D2/CACNA2D3/KCNC1/GNB5/NIPSNAP2/KCNAB2/FKBP1B/SNX4/SYT7/PRKACA/PER2/NOS1AP/CACNG7/KCNC2/SYT10	23
MF	GO:0005544	calcium-dependent phospholipid binding	6/279	17/5905	8.39165e-05	0.0125652	0.0110659	DYSF/SYT4/ANXA11/SYT15/SYT7/SYT10	6
MF	GO:0008201	heparin binding	8/279	33/5905	0.000110951	0.0125652	0.0110659	FGFRL1/FGFR2/LGR6/CCN1/NELL1/PAFAH1B1/SMOC2/NAV2	8
MF	GO:0017022	myosin binding	6/279	20/5905	0.000233025	0.0157118	0.013837	STXBP5/RAB6A/RAB39B/NPHS1/RAB3C/RAB14	6
MF	GO:0001786	phosphatidylserine binding	5/279	14/5905	0.000319777	0.0181074	0.0159468	SYT4/APPL2/SYT15/SYT7/SYT10	5
CC	GO:0098797	plasma membrane protein complex	22/287	156/6041	3.59915e-06	0.000554221	0.000467011	STXBP5/PICALM/CALCR/GNAS/GLRA3/GRIN2C/NDUFS1/AP2S1/GNAO1/ACVR1/KCNJ5/CLTA/CACNA2D2/CACNA2D3/KCNC1/KCNAB2/GNAI1/SNTG1/FLOT2/NOS1AP/CACNG7/KCNC2	22
CC	GO:0098793	presynapse	26/287	207/6041	4.25233e-06	0.000554221	0.000467011	STXBP5/ITSN1/PICALM/GUCY1B1/SYT4/LAMP5/NRXN1/CDK5R1/CLTA/SGTA/KCNC1/GNB5/ERC2/STON2/KCNAB2/RAB3C/SVOP/FLOT2/DGKQ/SYT7/VAMP1/GAK/SYN2/KCNC2/SYT10/DNAJC5	26
CC	GO:0070382	exocytic vesicle	16/287	94/6041	7.07326e-06	0.000691411	0.000582613	STXBP5/PICALM/SYT4/LAMP5/SYT15/RAB6A/CLTA/SGTA/STON2/RAB3C/SVOP/SYT7/VAMP1/SYN2/SYT10/DNAJC5	16
CC	GO:0030672	synaptic vesicle membrane	10/287	46/6041	4.45072e-05	0.00290039	0.00244399	SYT4/LAMP5/CLTA/SGTA/RAB3C/SVOP/SYT7/VAMP1/SYN2/DNAJC5	10
CC	GO:0099501	exocytic vesicle membrane	10/287	46/6041	4.45072e-05	0.00290039	0.00244399	SYT4/LAMP5/CLTA/SGTA/RAB3C/SVOP/SYT7/VAMP1/SYN2/DNAJC5	10
CC	GO:0034702	ion channel complex	13/287	81/6041	9.75737e-05	0.004257	0.00358714	STXBP5/GLRA3/GRIN2C/KCNJ5/CACNA2D2/CACNA2D3/KCNC1/KCNAB2/FKBP1B/PRKACA/NOS1AP/CACNG7/KCNC2	13
CC	GO:0062023	collagen-containing extracellular matrix	12/287	74/6041	0.000163315	0.00549525	0.00463054	COL9A1/SPON1/FGFR2/HMCN1/ANXA11/SFRP2/LGALS4/FGL2/CCN1/PKM/SMOC2/NAV2	12
CC	GO:0030133	transport vesicle	20/287	172/6041	0.000167819	0.00549525	0.00463054	STXBP5/FGFRL1/PICALM/SYT4/LAMP5/SYT15/PCSK2/RAB6A/CLTA/SGTA/FURIN/STON2/RAB3C/SVOP/SYT7/VAMP1/SYN2/SYT10/RAB14/DNAJC5	20
CC	GO:1902495	transmembrane transporter complex	13/287	86/6041	0.000182706	0.00549525	0.00463054	STXBP5/GLRA3/GRIN2C/KCNJ5/CACNA2D2/CACNA2D3/KCNC1/KCNAB2/FKBP1B/PRKACA/NOS1AP/CACNG7/KCNC2	13
CC	GO:0030141	secretory granule	28/287	292/6041	0.000264266	0.00688855	0.00580459	CHIT1/VCL/SYT4/APRT/DLD/FTH1/ANXA11/PCSK2/RAB6A/CAT/ECE1/CEP131/FGL2/DERA/NRAS/AGL/KCNAB2/TRAPPC1/SPAG9/PKM/FLOT2/IQUB/SYT7/PRKACA/VAMP1/MAN2B1/RAB14/DNAJC5	28
CC	GO:0008021	synaptic vesicle	13/287	90/6041	0.000290812	0.00710671	0.00598843	STXBP5/PICALM/SYT4/LAMP5/CLTA/SGTA/STON2/RAB3C/SVOP/SYT7/VAMP1/SYN2/DNAJC5	13
CC	GO:0001669	acrosomal vesicle	6/287	23/6041	0.000554795	0.0114171	0.00962054	DLD/CEP131/SPAG9/FLOT2/IQUB/PRKACA	6
CC	GO:0005891	voltage-gated calcium channel complex	4/287	6041-10-01	0.000834464	0.0163138	0.0137467	CACNA2D2/CACNA2D3/NOS1AP/CACNG7	4
CC	GO:0099738	cell cortex region	4/287	13/6041	0.00253652	0.0435019	0.0366566	CLTA/ERC2/GNAI1/MYL12A	4
CC	GO:0030658	transport vesicle membrane	11/287	87/6041	0.00255893	0.0435019	0.0366566	SYT4/LAMP5/CLTA/SGTA/RAB3C/SVOP/SYT7/VAMP1/SYN2/SYT10/DNAJC5	11

## Sheet: B4
ontology	ID	Description	GeneRatio	BgRatio	pvalue	p.adjust	qvalue	geneID	Count
BP	GO:0061621	canonical glycolysis	1989-06-01	5893-12-01	8.60349e-09	1.7541e-06	1.55669e-06	PGAM2/PGK1/GAPDH/ALDOA/TPI1/ENO1	6
BP	GO:0046034	ATP metabolic process	15/89	164/5893	1.56955e-08	1.7541e-06	1.55669e-06	NDUFA10/PGAM2/NDUFB7/NDUFV2/PGK1/NDUFV1/PARK7/GAPDH/ALDOA/ATP5F1A/NDUFS2/SDHA/TPI1/AK5/ENO1	15
BP	GO:0005996	monosaccharide metabolic process	13/89	132/5893	6.52001e-08	5.14075e-06	4.56218e-06	MAN2C1/PGAM2/RPE/PGK1/GOT2/GOT1/DCXR/GAPDH/UGT2A1/ALDOA/TPI1/CYB5R3/ENO1	13
BP	GO:0046365	monosaccharide catabolic process	1989-08-01	38/5893	6.65001e-08	5.14075e-06	4.56218e-06	PGAM2/RPE/PGK1/DCXR/GAPDH/ALDOA/TPI1/ENO1	8
BP	GO:0016053	organic acid biosynthetic process	16/89	222/5893	1.46807e-07	1.04409e-05	9.26585e-06	SEPHS1/PGAM2/KMO/AGXT2/PGK1/GOT2/PARK7/GOT1/GAPDH/ALDOA/ALDH1A2/ASNS/TPI1/ABAT/HPGDS/ENO1	16
BP	GO:0046364	monosaccharide biosynthetic process	1989-08-01	43/5893	1.85418e-07	1.22101e-05	1.08359e-05	PGAM2/PGK1/GOT2/GOT1/GAPDH/ALDOA/TPI1/ENO1	8
BP	GO:0006753	nucleoside phosphate metabolic process	21/89	404/5893	3.62215e-07	2.14673e-05	1.90512e-05	NDUFA10/PGAM2/NDUFB7/KMO/RPE/NDUFV2/IMPDH1/PGK1/XDH/NDUFV1/PARK7/DCXR/GAPDH/SULT1B1/ALDOA/ATP5F1A/NDUFS2/SDHA/TPI1/AK5/ENO1	21
BP	GO:0045333	cellular respiration	1989-11-01	116/5893	1.07127e-06	5.95226e-05	5.28236e-05	NDUFA10/NDUFB7/ETFA/NDUFV2/NDUFV1/PARK7/ACO2/IDH3B/NDUFS2/SDHA/CISD1	11
BP	GO:0019693	ribose phosphate metabolic process	18/89	325/5893	1.16741e-06	6.28984e-05	5.58195e-05	NDUFA10/PGAM2/NDUFB7/RPE/NDUFV2/IMPDH1/PGK1/NDUFV1/PARK7/GAPDH/SULT1B1/ALDOA/ATP5F1A/NDUFS2/SDHA/TPI1/AK5/ENO1	18
BP	GO:0072521	purine-containing compound metabolic process	18/89	327/5893	1.2767e-06	6.67637e-05	5.92498e-05	NDUFA10/PGAM2/NDUFB7/NDUFV2/IMPDH1/PGK1/XDH/NDUFV1/PARK7/GAPDH/SULT1B1/ALDOA/ATP5F1A/NDUFS2/SDHA/TPI1/AK5/ENO1	18
BP	GO:0055086	nucleobase-containing small molecule metabolic process	21/89	448/5893	1.99629e-06	9.59297e-05	8.51333e-05	NDUFA10/PGAM2/NDUFB7/KMO/RPE/NDUFV2/IMPDH1/PGK1/XDH/NDUFV1/PARK7/DCXR/GAPDH/SULT1B1/ALDOA/ATP5F1A/NDUFS2/SDHA/TPI1/AK5/ENO1	21
BP	GO:0015980	energy derivation by oxidation of organic compounds	1989-12-01	151/5893	2.24452e-06	0.00010502	9.32003e-05	NDUFA10/NDUFB7/ETFA/NDUFV2/NDUFV1/PARK7/ACO2/IDH3B/NDUFS2/SDHA/CISD1/PYGM	12
BP	GO:0006119	oxidative phosphorylation	1989-09-01	82/5893	3.22768e-06	0.000143471	0.000127324	NDUFA10/NDUFB7/NDUFV2/PGK1/NDUFV1/PARK7/ATP5F1A/NDUFS2/SDHA	9
BP	GO:0016052	carbohydrate catabolic process	1989-10-01	108/5893	4.26633e-06	0.000176408	0.000156554	MAN2C1/PGAM2/RPE/PGK1/DCXR/GAPDH/ALDOA/TPI1/ENO1/PYGM	10
BP	GO:0022900	electron transport chain	1989-10-01	108/5893	4.26633e-06	0.000176408	0.000156554	NDUFA10/NDUFB7/ETFA/NDUFV2/XDH/NDUFV1/PARK7/IDH3B/NDUFS2/SDHA	10
BP	GO:0019318	hexose metabolic process	1989-10-01	112/5893	5.93517e-06	0.000224526	0.000199257	MAN2C1/PGAM2/PGK1/GOT2/GOT1/DCXR/GAPDH/ALDOA/TPI1/ENO1	10
BP	GO:0008652	cellular amino acid biosynthetic process	1989-07-01	48/5893	6.29143e-06	0.000233045	0.000206817	SEPHS1/AGXT2/GOT2/PARK7/GOT1/ASNS/ABAT	7
BP	GO:0022904	respiratory electron transport chain	1989-08-01	69/5893	7.76461e-06	0.00027611	0.000245035	NDUFA10/NDUFB7/ETFA/NDUFV2/NDUFV1/PARK7/NDUFS2/SDHA	8
BP	GO:0016051	carbohydrate biosynthetic process	1989-08-01	81/5893	2.57706e-05	0.000790003	0.000701092	PGAM2/PGK1/GOT2/GOT1/GAPDH/ALDOA/TPI1/ENO1	8
BP	GO:0072524	pyridine-containing compound metabolic process	1989-09-01	114/5893	4.81175e-05	0.0013162	0.00116807	PGAM2/KMO/RPE/PGK1/DCXR/GAPDH/ALDOA/TPI1/ENO1	9
BP	GO:0016054	organic acid catabolic process	1989-11-01	174/5893	5.35477e-05	0.00140011	0.00124254	PON1/KMO/ETFA/IVD/AGXT2/GOT2/GOT1/DCXR/ACADSB/HADHA/ABAT	11
BP	GO:0009063	cellular amino acid catabolic process	1989-07-01	82/5893	0.0002144	0.00459282	0.00407592	KMO/IVD/AGXT2/GOT2/GOT1/ACADSB/ABAT	7
BP	GO:0006757	ATP generation from ADP	1989-06-01	60/5893	0.0002606	0.00532582	0.00472642	PGAM2/PGK1/GAPDH/ALDOA/TPI1/ENO1	6
BP	GO:0043491	protein kinase B signaling	1989-06-01	64/5893	0.00037187	0.00726577	0.00644805	PDCD6/RASD2/XDH/PARK7/SIRT2/DAG1	6
BP	GO:0034404	nucleobase-containing small molecule biosynthetic process	1989-08-01	125/5893	0.000548905	0.0104941	0.00931306	PGAM2/IMPDH1/PGK1/XDH/GAPDH/ALDOA/TPI1/ENO1	8
BP	GO:1901605	alpha-amino acid metabolic process	1989-08-01	126/5893	0.000578971	0.010723	0.0095162	SEPHS1/KMO/IVD/AGXT2/GOT2/PARK7/GOT1/ASNS	8
BP	GO:0006690	icosanoid metabolic process	1989-05-01	46/5893	0.000590577	0.0108252	0.00960689	PON1/GSTA1/PTGR2/PTGR1/HPGDS	5
BP	GO:0046434	organophosphate catabolic process	1989-08-01	127/5893	0.000610359	0.0110737	0.00982737	PON1/PGAM2/PGK1/XDH/GAPDH/ALDOA/TPI1/ENO1	8
BP	GO:0016999	antibiotic metabolic process	1989-06-01	73/5893	0.000757495	0.0130887	0.0116156	PARK7/SULT1B1/ACO2/PRDX5/IDH3B/SDHA	6
BP	GO:0032292	peripheral nervous system axon ensheathment	1989-03-01	13/5893	0.000853652	0.014185	0.0125885	SIRT2/NDRG1/DAG1	3
BP	GO:0098754	detoxification	1989-05-01	55/5893	0.0013473	0.0211992	0.0188133	NXN/PARK7/GSTA1/PRDX5/SOD2	5
BP	GO:0006749	glutathione metabolic process	1989-04-01	33/5893	0.0014236	0.0220101	0.019533	PARK7/GSTA1/GGCT/HPGDS	4
BP	GO:0006631	fatty acid metabolic process	1989-09-01	191/5893	0.00221338	0.0325239	0.0288635	PON1/ETFA/IVD/GSTA1/ACADSB/PTGR2/PTGR1/HADHA/HPGDS	9
BP	GO:0045981	positive regulation of nucleotide metabolic process	1989-03-01	18/5893	0.00230607	0.033083	0.0293596	PGK1/PARK7/ENO1	3
BP	GO:0006066	alcohol metabolic process	1989-08-01	162/5893	0.00292709	0.0404867	0.0359301	PON1/GALR2/PARK7/GOT1/SULT1B1/ALDH1A2/TPI1/CYB5R3	8
BP	GO:0006520	cellular amino acid metabolic process	1989-10-01	238/5893	0.00293745	0.0404867	0.0359301	SEPHS1/KMO/IVD/AGXT2/GOT2/PARK7/GOT1/ACADSB/ASNS/ABAT	10
BP	GO:0006732	coenzyme metabolic process	1989-10-01	244/5893	0.00351571	0.0480842	0.0426725	PGAM2/KMO/RPE/PGK1/DCXR/GAPDH/ALDOA/TPI1/CYB5R3/ENO1	10
BP	GO:0001836	release of cytochrome c from mitochondria	1989-03-01	21/5893	0.00363773	0.0493731	0.0438164	LMNA/GGCT/SOD2	3
MF	GO:0051287	NAD binding	1993-07-01	44/5905	4.5633e-06	0.000222081	0.000194541	NDUFV1/GAPDH/IDH3B/NDUFS2/SIRT2/CYB5R3/HADHA	7
MF	GO:0030170	pyridoxal phosphate binding	1993-06-01	31/5905	6.95563e-06	0.000253881	0.000222397	PLPBP/AGXT2/GOT2/GOT1/ABAT/PYGM	6
MF	GO:0070279	vitamin B6 binding	1993-06-01	31/5905	6.95563e-06	0.000253881	0.000222397	PLPBP/AGXT2/GOT2/GOT1/ABAT/PYGM	6
MF	GO:0016655	oxidoreductase activity, acting on NAD(P)H, quinone or similar compound as acceptor	1993-06-01	33/5905	1.02012e-05	0.000330971	0.000289928	NDUFA10/NDUFB7/NDUFV2/NDUFV1/DCXR/NDUFS2	6
MF	GO:0050660	flavin adenine dinucleotide binding	1993-07-01	51/5905	1.26046e-05	0.000368056	0.000322414	KMO/ETFA/IVD/XDH/ACADSB/SDHA/CYB5R3	7
MF	GO:0003954	NADH dehydrogenase activity	1993-05-01	26/5905	4.40414e-05	0.000857339	0.000751021	NDUFA10/NDUFB7/NDUFV2/NDUFV1/NDUFS2	5
MF	GO:0008483	transaminase activity	1993-04-01	15/5905	6.89233e-05	0.00125785	0.00110187	AGXT2/GOT2/GOT1/ABAT	4
MF	GO:0016836	hydro-lyase activity	1993-04-01	24/5905	0.000481314	0.00669255	0.00586262	PARK7/ACO2/HADHA/ENO1	4
MF	GO:0016616	oxidoreductase activity, acting on the CH-OH group of donors, NAD or NADP as acceptor	1993-06-01	68/5905	0.000647605	0.00822176	0.00720219	IMPDH1/DCXR/PTGR2/PTGR1/IDH3B/HADHA	6
MF	GO:0042803	protein homodimerization activity	13/93	332/5905	0.00193132	0.0208869	0.0182967	PON1/PDCD6/RPE/XDH/GOT2/PARK7/GGCT/ASNS/TPI1/ERCC5/ABAT/HPGDS/ENO1	13
MF	GO:0051537	2 iron, 2 sulfur cluster binding	1993-03-01	20/5905	0.00355056	0.0370272	0.0324355	NDUFV2/XDH/CISD1	3
MF	GO:0016620	oxidoreductase activity, acting on the aldehyde or oxo group of donors, NAD or NADP as acceptor	1993-03-01	21/5905	0.00409547	0.0412372	0.0361234	ALDH16A1/GAPDH/ALDH1A2	3
MF	GO:0043531	ADP binding	1993-03-01	22/5905	0.00468853	0.045635	0.0399759	PGK1/ATP5F1A/CYB5R3	3
CC	GO:0098803	respiratory chain complex	1995-06-01	43/6041	4.92019e-05	0.00337264	0.00314481	NDUFA10/NDUFB7/NDUFV2/NDUFV1/NDUFS2/SDHA	6
CC	GO:0005747	mitochondrial respiratory chain complex I	1995-05-01	27/6041	5.31124e-05	0.00337264	0.00314481	NDUFA10/NDUFB7/NDUFV2/NDUFV1/NDUFS2	5
CC	GO:0030964	NADH dehydrogenase complex	1995-05-01	27/6041	5.31124e-05	0.00337264	0.00314481	NDUFA10/NDUFB7/NDUFV2/NDUFV1/NDUFS2	5
CC	GO:0045271	respiratory chain complex I	1995-05-01	27/6041	5.31124e-05	0.00337264	0.00314481	NDUFA10/NDUFB7/NDUFV2/NDUFV1/NDUFS2	5
CC	GO:0005746	mitochondrial respiratory chain	1995-06-01	46/6041	7.27796e-05	0.0036972	0.00344745	NDUFA10/NDUFB7/NDUFV2/NDUFV1/NDUFS2/SDHA	6
CC	GO:0098800	inner mitochondrial membrane protein complex	1995-07-01	76/6041	0.000171915	0.00623806	0.00581668	NDUFA10/NDUFB7/NDUFV2/NDUFV1/ATP5F1A/NDUFS2/SDHA	7
CC	GO:0005759	mitochondrial matrix	15/95	335/6041	0.000201113	0.00638534	0.005954	NDUFA10/ETFA/IVD/AGXT2/GOT2/PARK7/ACADSB/ACO2/PRDX5/IDH3B/ATP5F1A/NDUFS2/SOD2/HADHA/ABAT	15
CC	GO:0031430	M band	1995-03-01	6041-12-01	0.000747892	0.0189965	0.0177132	SPTBN1/ALDOA/ENO1	3
CC	GO:0044455	mitochondrial membrane part	1995-08-01	130/6041	0.000937191	0.0216406	0.0201788	NDUFA10/NDUFB7/NDUFV2/NDUFV1/ATP5F1A/NDUFS2/SDHA/CISD1	8
CC	GO:0031672	A band	1995-03-01	16/6041	0.00181876	0.0384971	0.0358966	SPTBN1/ALDOA/ENO1	3

## Sheet: P1
ontology	ID	Description	GeneRatio	BgRatio	pvalue	p.adjust	qvalue	geneID	Count
MF	GO:0043027	cysteine-type endopeptidase inhibitor activity involved in apoptotic process	1953-03-01	5905-11-01	0.000107096	0.0158206	0.0141889	BIRC2/PRDX5/XIAP	3

## Sheet: P2
ontology	ID	Description	GeneRatio	BgRatio	pvalue	p.adjust	qvalue	geneID	Count
NA	NA	NA	NA	NA	NA	NA	NA	NA	NA

## Sheet: P3
ontology	ID	Description	GeneRatio	BgRatio	pvalue	p.adjust	qvalue	geneID	Count
BP	GO:0050920	regulation of chemotaxis	9/117	44/5893	1.39255e-07	0.000358443	0.000308413	ADAM10/C5/SEMA5B/SEMA5A/LYN/MAPK14/SEMA6D/NOTCH1/PLA2G7	9
BP	GO:0045926	negative regulation of growth	10/117	68/5893	7.13711e-07	0.000918546	0.000790341	TNR/TLL2/PPT1/RERG/SEMA5B/SEMA5A/CDA/HNF4A/SEMA6D/NOTCH1	10
BP	GO:0050922	negative regulation of chemotaxis	5/117	14/5893	4.9144e-06	0.00254384	0.00218878	C5/SEMA5B/SEMA5A/SEMA6D/NOTCH1	5
BP	GO:0060326	cell chemotaxis	8/117	50/5893	5.08297e-06	0.00254384	0.00218878	ABCC1/ADAM10/C5/SEMA5A/LYN/MAPK14/NOTCH1/PLA2G7	8
BP	GO:0030308	negative regulation of cell growth	8/117	51/5893	5.92969e-06	0.00254384	0.00218878	TNR/PPT1/RERG/SEMA5B/SEMA5A/CDA/HNF4A/SEMA6D	8
BP	GO:0006935	chemotaxis	12/117	137/5893	1.46497e-05	0.00418981	0.00360502	ABCC1/ADAM10/C5/TNR/SEMA5B/SEMA5A/LYN/MAPK14/SEMA6D/NOTCH1/PLA2G7/VLDLR	12
BP	GO:0032101	regulation of response to external stimulus	15/117	217/5893	2.15083e-05	0.00503294	0.00433048	ABCC1/ADAM10/TNIP1/C5/TNR/EGFR/SEMA5B/SEMA5A/LYN/MAPK14/SEMA6D/NOTCH1/BIRC3/PLA2G7/NFKBIA	15
BP	GO:0014031	mesenchymal cell development	5/117	21/5893	4.46853e-05	0.00797834	0.00686477	SEMA5B/SEMA5A/HES1/SEMA6D/NOTCH1	5
BP	GO:0001558	regulation of cell growth	11/117	131/5893	5.03303e-05	0.00809688	0.00696677	ADAM10/TNR/PPT1/RERG/EGFR/SEMA5B/SEMA5A/CDA/HNF4A/SEMA6D/SDCBP	11
BP	GO:0008593	regulation of Notch signaling pathway	6/117	36/5893	6.44951e-05	0.00873738	0.00751787	NEURL1/ADAM10/EGFR/HES1/NOTCH1/NFKBIA	6
BP	GO:0002688	regulation of leukocyte chemotaxis	5/117	23/5893	7.158e-05	0.00921234	0.00792654	ADAM10/C5/LYN/MAPK14/PLA2G7	5
BP	GO:0010562	positive regulation of phosphorus metabolic process	18/117	334/5893	8.83364e-05	0.00985613	0.00848047	NEURL1/MRE11/C5/BIRC7/PROX1/MOS/DUSP7/EGFR/LYN/HES1/MAPK14/FZD4/MAPK8IP3/NOTCH1/MAP3K8/VLDLR/SDCBP/PSAP	18
BP	GO:0061005	cell differentiation involved in kidney development	4/117	13/5893	9.18986e-05	0.00985613	0.00848047	PROM1/FAT4/HES1/NOTCH1	4
BP	GO:0032103	positive regulation of response to external stimulus	8/117	74/5893	9.59573e-05	0.00987976	0.00850081	ABCC1/ADAM10/TNIP1/EGFR/SEMA5A/MAPK14/PLA2G7/NFKBIA	8
BP	GO:0048640	negative regulation of developmental growth	5/117	26/5893	0.000133422	0.0122258	0.0105194	TNR/TLL2/SEMA5B/SEMA5A/SEMA6D	5
BP	GO:0030335	positive regulation of cell migration	11/117	146/5893	0.000135123	0.0122258	0.0105194	ADAM10/PROX1/EGFR/SEMA5B/SEMA5A/LYN/MAPK14/SEMA6D/NOTCH1/PLA2G7/SDCBP	11
BP	GO:0050727	regulation of inflammatory response	9/117	102/5893	0.000171579	0.0138014	0.0118751	ABCC1/TNIP1/C5/EGFR/LYN/MAPK14/BIRC3/PLA2G7/NFKBIA	9
BP	GO:0048638	regulation of developmental growth	9/117	103/5893	0.000184913	0.0144232	0.0124101	TNR/PROX1/TLL2/PPIB/SEMA5B/SEMA5A/MAPK14/SEMA6D/NOTCH1	9
BP	GO:2000147	positive regulation of cell motility	11/117	152/5893	0.000193382	0.0146402	0.0125968	ADAM10/PROX1/EGFR/SEMA5B/SEMA5A/LYN/MAPK14/SEMA6D/NOTCH1/PLA2G7/SDCBP	11
BP	GO:0051272	positive regulation of cellular component movement	11/117	159/5893	0.000287091	0.018948	0.0163034	ADAM10/PROX1/EGFR/SEMA5B/SEMA5A/LYN/MAPK14/SEMA6D/NOTCH1/PLA2G7/SDCBP	11
BP	GO:0045927	positive regulation of growth	8/117	89/5893	0.000351079	0.0216209	0.0186032	ADAM10/PROX1/PPIB/EGFR/SEMA5A/MAPK14/NOTCH1/SDCBP	8
BP	GO:0040017	positive regulation of locomotion	11/117	166/5893	0.000416619	0.02258	0.0194284	ADAM10/PROX1/EGFR/SEMA5B/SEMA5A/LYN/MAPK14/SEMA6D/NOTCH1/PLA2G7/SDCBP	11
BP	GO:1903707	negative regulation of hemopoiesis	5/117	33/5893	0.000430841	0.02258	0.0194284	PAF1/LYN/HES1/NOTCH1/NFKBIA	5
BP	GO:0007219	Notch signaling pathway	7/117	70/5893	0.000433076	0.02258	0.0194284	NEURL1/ADAM10/EGFR/FAT4/HES1/NOTCH1/NFKBIA	7
BP	GO:0006954	inflammatory response	11/117	167/5893	0.000438617	0.02258	0.0194284	BLNK/ABCC1/TNIP1/C5/EGFR/LYN/MAPK14/NOTCH1/BIRC3/PLA2G7/NFKBIA	11
BP	GO:0000902	cell morphogenesis	16/117	320/5893	0.000526581	0.025574	0.0220045	ADAM10/TNR/PROX1/EGFR/SEMA5B/SEMA5A/FGD4/HES1/LAMC1/MAPK14/FZD4/SEMA6D/NOTCH1/SLC11A2/VLDLR/ARHGAP18	16
BP	GO:0048864	stem cell development	4/117	20/5893	0.000559198	0.0261705	0.0225177	SEMA5B/SEMA5A/HES1/SEMA6D	4
BP	GO:0007423	sensory organ development	11/117	174/5893	0.000621633	0.0271649	0.0233734	GRM6/ADAM10/PROX1/PROM1/EGFR/FAT4/HES1/FZD4/NOTCH1/CACNA1C/PSAP	11
BP	GO:0051270	regulation of cellular component movement	15/117	293/5893	0.00062266	0.0271649	0.0233734	ADAM10/C5/PROX1/AFDN/EGFR/SEMA5B/SEMA5A/LYN/MAPK14/SEMA6D/NOTCH1/PLA2G7/ARHGAP18/CACNA1C/SDCBP	15
BP	GO:0016477	cell migration	18/117	392/5893	0.000643911	0.0276238	0.0237682	ABCC1/ADAM10/C5/TNR/PROX1/AFDN/EGFR/SEMA5B/SEMA5A/LYN/GPC6/HES1/LAMC1/MAPK14/SEMA6D/NOTCH1/PLA2G7/SDCBP	18
BP	GO:2000145	regulation of cell motility	14/117	264/5893	0.000674788	0.0284738	0.0244996	ADAM10/C5/PROX1/AFDN/EGFR/SEMA5B/SEMA5A/LYN/MAPK14/SEMA6D/NOTCH1/PLA2G7/ARHGAP18/SDCBP	14
BP	GO:1902533	positive regulation of intracellular signal transduction	16/117	331/5893	0.000762138	0.0312965	0.0269283	C5/BIRC7/MOS/DUSP7/EGFR/SEMA5A/LYN/HES1/MAPK14/FZD4/MAPK8IP3/NOTCH1/BIRC3/MAP3K8/SDCBP/PSAP	16
BP	GO:0000165	MAPK cascade	15/117	300/5893	0.000796068	0.0312965	0.0269283	TNIP1/C5/BIRC7/MOS/DUSP7/EGFR/TRIB2/LYN/MAPK14/FZD4/MAPK8IP3/NOTCH1/MAP3K8/SDCBP/PSAP	15
BP	GO:0050919	negative chemotaxis	3/117	5893-10-01	0.000826791	0.0312965	0.0269283	SEMA5B/SEMA5A/SEMA6D	3
BP	GO:0002685	regulation of leukocyte migration	5/117	38/5893	0.000841916	0.0314071	0.0270235	ADAM10/C5/LYN/MAPK14/PLA2G7	5
BP	GO:0023014	signal transduction by protein phosphorylation	15/117	305/5893	0.000943773	0.0335182	0.0288399	TNIP1/C5/BIRC7/MOS/DUSP7/EGFR/TRIB2/LYN/MAPK14/FZD4/MAPK8IP3/NOTCH1/MAP3K8/SDCBP/PSAP	15
BP	GO:0050729	positive regulation of inflammatory response	5/117	39/5893	0.000950593	0.0335182	0.0288399	ABCC1/TNIP1/EGFR/PLA2G7/NFKBIA	5
BP	GO:0030334	regulation of cell migration	13/117	245/5893	0.00105306	0.03605	0.0310184	ADAM10/C5/PROX1/AFDN/EGFR/SEMA5B/SEMA5A/LYN/MAPK14/SEMA6D/NOTCH1/PLA2G7/SDCBP	13
BP	GO:0048666	neuron development	17/117	376/5893	0.00109641	0.03605	0.0310184	NEURL1/ADAM10/TNR/PPT1/EGFR/SEMA5B/SEMA5A/NEGR1/LYN/FAT4/HES1/FZD4/SEMA6D/MAPK8IP3/NOTCH1/SLC11A2/VLDLR	17
BP	GO:0043174	nucleoside salvage	3/117	5893-11-01	0.00112043	0.03605	0.0310184	TK2/CDA/MTAP	3
BP	GO:0071675	regulation of mononuclear cell migration	3/117	5893-11-01	0.00112043	0.03605	0.0310184	LYN/MAPK14/PLA2G7	3
BP	GO:0097150	neuronal stem cell population maintenance	3/117	5893-11-01	0.00112043	0.03605	0.0310184	PROX1/HES1/NOTCH1	3
BP	GO:1902667	regulation of axon guidance	3/117	5893-11-01	0.00112043	0.03605	0.0310184	SEMA5B/SEMA5A/SEMA6D	3
BP	GO:0030198	extracellular matrix organization	7/117	83/5893	0.00121323	0.0385539	0.0331728	BCAN/ADAM10/TNR/BCL3/TLL2/LAMC1/NOTCH1	7
BP	GO:0048762	mesenchymal cell differentiation	6/117	62/5893	0.00133799	0.0414938	0.0357023	SEMA5B/SEMA5A/HES1/SEMA6D/NOTCH1/SDCBP	6
BP	GO:0030182	neuron differentiation	19/117	454/5893	0.00138711	0.0425049	0.0365724	NEURL1/ADAM10/TNR/PROX1/PROM1/PPT1/EGFR/SEMA5B/SEMA5A/NEGR1/LYN/FAT4/HES1/FZD4/SEMA6D/MAPK8IP3/NOTCH1/SLC11A2/VLDLR	19
BP	GO:0031279	regulation of cyclase activity	3/117	5893-12-01	0.00147238	0.043067	0.037056	GRM7/MAPK14/CACNA1C	3
BP	GO:0071526	semaphorin-plexin signaling pathway	3/117	5893-12-01	0.00147238	0.043067	0.037056	SEMA5B/SEMA5A/SEMA6D	3
BP	GO:0032989	cellular component morphogenesis	16/117	353/5893	0.00151162	0.043718	0.0376161	ADAM10/TNR/PROX1/EGFR/SEMA5B/SEMA5A/FGD4/HES1/LAMC1/MAPK14/FZD4/SEMA6D/NOTCH1/SLC11A2/VLDLR/ARHGAP18	16
BP	GO:0045596	negative regulation of cell differentiation	11/117	196/5893	0.00165584	0.0458622	0.039461	PAF1/TNR/EGFR/SEMA5B/SEMA5A/TRIB2/LYN/HES1/SEMA6D/NOTCH1/NFKBIA	11
BP	GO:0050921	positive regulation of chemotaxis	4/117	27/5893	0.0018197	0.0487907	0.0419808	ADAM10/SEMA5A/MAPK14/PLA2G7	4

## Sheet: P4
ontology	ID	Description	GeneRatio	BgRatio	pvalue	p.adjust	qvalue	geneID	Count
BP	GO:0015980	energy derivation by oxidation of organic compounds	42/438	151/5893	1.37394e-14	2.17013e-11	2.05873e-11	NDUFA10/GCK/NDUFB7/CYC1/ETFA/UQCRC2/NDUFV2/IDH3G/COX4I1/SLC25A22/DLAT/NDUFS1/DLD/MDH2/SDHD/UQCR10/BLOC1S1/NDUFV1/NDUFS5/PDHB/CYCS/MDH1/PARK7/PHKB/CALM1/GFPT2/GPD1/ACO2/PDHA2/IDH3B/SDHAF2/SDHA/NDUFA8/UGP2/NDUFAF2/NDUFB8/IDH1/NDUFS3/CISD1/NDUFS6/DLST/PYGM	42
BP	GO:0045333	cellular respiration	36/438	116/5893	2.87491e-14	3.02728e-11	2.87188e-11	NDUFA10/NDUFB7/CYC1/ETFA/UQCRC2/NDUFV2/IDH3G/COX4I1/SLC25A22/DLAT/NDUFS1/DLD/MDH2/SDHD/UQCR10/BLOC1S1/NDUFV1/NDUFS5/PDHB/CYCS/MDH1/PARK7/GPD1/ACO2/PDHA2/IDH3B/SDHAF2/SDHA/NDUFA8/NDUFAF2/NDUFB8/IDH1/NDUFS3/CISD1/NDUFS6/DLST	36
BP	GO:0006119	oxidative phosphorylation	28/438	82/5893	1.67652e-12	1.05923e-09	1.00485e-09	NDUFA10/NDUFB7/CYC1/UQCRC2/NDUFV2/COX4I1/NDUFS1/DLD/PGK1/SDHD/UQCR10/NDUFV1/NDUFS5/ATP5MG/ATP5MF/CYCS/PARK7/ATP5MC3/ATP5F1A/SDHAF2/NIPSNAP2/SDHA/NDUFA8/ATP5F1B/NDUFB8/PPIF/NDUFS3/NDUFS6	28
BP	GO:0022904	respiratory electron transport chain	24/438	69/5893	4.36757e-11	1.97102e-08	1.86985e-08	NDUFA10/NDUFB7/CYC1/ETFA/UQCRC2/NDUFV2/COX4I1/SLC25A22/NDUFS1/DLD/SDHD/UQCR10/NDUFV1/NDUFS5/CYCS/PARK7/GPD1/SDHAF2/SDHA/NDUFA8/NDUFAF2/NDUFB8/NDUFS3/NDUFS6	24
BP	GO:0055086	nucleobase-containing small molecule metabolic process	72/438	448/5893	8.61018e-11	3.39995e-08	3.22542e-08	PGM3/NDUFA10/DBI/PGAM2/GCK/NDUFB7/CYC1/UXS1/TP53I3/UQCRC2/NDUFV2/GNPDA1/APRT/COX4I1/DLAT/NDUFS1/CROT/NT5C2/DLD/MDH2/PGK1/SDHD/UQCR10/NDUFV1/TALDO1/NDUFS5/ATP5MG/TKT/PDHB/ATP5MF/CYCS/MDH1/PARK7/CMPK1/DTYMK/GSR/GFPT2/DCXR/GAPDH/GPD1/ATP5MC3/PDHA2/NUDT18/ATP5F1A/SDHAF2/NIPSNAP2/SDHA/NDUFA8/HPRT1/UGP2/MACROD2/TPI1/ATP5F1B/NDUFB8/ACOT9/PGD/GLRX/PPIF/IDH1/DPYS/MPC2/NDUFS3/MPI/UPB1/AK5/TDG/MVK/HMGCS1/AD…	72
BP	GO:0022900	electron transport chain	29/438	108/5893	5.0505e-10	1.49468e-07	1.41796e-07	NDUFA10/NDUFB7/CYC1/ETFA/UQCRC2/NDUFV2/COX4I1/SLC25A22/NDUFS1/DLD/SDHD/UQCR10/NDUFV1/NDUFS5/CYCS/PARK7/CYB5A/GSR/GPD1/IDH3B/SDHAF2/SDHA/NDUFA8/NDUFAF2/NDUFB8/GLRX/NDUFS3/SH3BGRL3/NDUFS6	29
BP	GO:0016054	organic acid catabolic process	38/438	174/5893	7.29875e-10	1.7736e-07	1.68255e-07	HACL1/ETFA/IVD/GNPDA1/AGXT2/HADH/CROT/AUH/DLD/PCCB/PCBD1/CPT2/CYP26B1/GOT2/GCAT/GOT1/DCXR/ACADSB/ECH1/DECR2/MPST/XYLB/DDAH1/CTH/ACAD10/HSD17B10/PECR/ABHD16A/MECR/GPT2/PCCA/ACADS/CPT1A/PGD/AGXT/HADHA/ADHFE1/DLST	38
BP	GO:0046034	ATP metabolic process	35/438	164/5893	6.75548e-09	1.01622e-06	9.64053e-07	NDUFA10/PGAM2/GCK/NDUFB7/CYC1/UQCRC2/NDUFV2/COX4I1/NDUFS1/DLD/PGK1/SDHD/UQCR10/NDUFV1/NDUFS5/ATP5MG/ATP5MF/CYCS/PARK7/GAPDH/GPD1/ATP5MC3/ATP5F1A/SDHAF2/NIPSNAP2/SDHA/NDUFA8/TPI1/ATP5F1B/NDUFB8/PPIF/NDUFS3/AK5/NDUFS6/ENO1	35
BP	GO:0019693	ribose phosphate metabolic process	54/438	325/5893	8.09137e-09	1.16185e-06	1.10221e-06	NDUFA10/DBI/PGAM2/GCK/NDUFB7/CYC1/UQCRC2/NDUFV2/APRT/COX4I1/DLAT/NDUFS1/CROT/NT5C2/DLD/PGK1/SDHD/UQCR10/NDUFV1/TALDO1/NDUFS5/ATP5MG/TKT/PDHB/ATP5MF/CYCS/PARK7/CMPK1/GAPDH/GPD1/ATP5MC3/PDHA2/NUDT18/ATP5F1A/SDHAF2/NIPSNAP2/SDHA/NDUFA8/HPRT1/TPI1/ATP5F1B/NDUFB8/ACOT9/PGD/PPIF/MPC2/NDUFS3/AK5/MVK/HMGCS1/ADK/NDUFS6/DLST/ENO1	54
BP	GO:0006753	nucleoside phosphate metabolic process	61/438	404/5893	3.42462e-08	3.89917e-06	3.69901e-06	NDUFA10/DBI/PGAM2/GCK/NDUFB7/CYC1/TP53I3/UQCRC2/NDUFV2/APRT/COX4I1/DLAT/NDUFS1/CROT/NT5C2/DLD/MDH2/PGK1/SDHD/UQCR10/NDUFV1/TALDO1/NDUFS5/ATP5MG/TKT/PDHB/ATP5MF/CYCS/MDH1/PARK7/CMPK1/DTYMK/DCXR/GAPDH/GPD1/ATP5MC3/PDHA2/NUDT18/ATP5F1A/SDHAF2/NIPSNAP2/SDHA/NDUFA8/HPRT1/TPI1/ATP5F1B/NDUFB8/ACOT9/PGD/PPIF/IDH1/MPC2/NDUFS3/AK5/TDG/MVK/HMGCS1/ADK/NDUFS6/DLST/ENO1	61
BP	GO:0072521	purine-containing compound metabolic process	51/438	327/5893	1.82904e-07	1.6994e-05	1.61216e-05	NDUFA10/DBI/PGAM2/GCK/NDUFB7/CYC1/UQCRC2/NDUFV2/APRT/COX4I1/DLAT/NDUFS1/CROT/NT5C2/DLD/PGK1/SDHD/UQCR10/NDUFV1/NDUFS5/ATP5MG/PDHB/ATP5MF/CYCS/PARK7/GAPDH/GPD1/ATP5MC3/PDHA2/NUDT18/ATP5F1A/SDHAF2/NIPSNAP2/SDHA/NDUFA8/HPRT1/MACROD2/TPI1/ATP5F1B/NDUFB8/ACOT9/PPIF/MPC2/NDUFS3/AK5/MVK/HMGCS1/ADK/NDUFS6/DLST/ENO1	51
BP	GO:0046364	monosaccharide biosynthetic process	15/438	43/5893	2.00626e-07	1.81079e-05	1.71784e-05	PGAM2/GCK/CHST15/MDH2/PGK1/TALDO1/TKT/MDH1/GOT2/GOT1/GAPDH/GPD1/TPI1/PGD/ENO1	15
BP	GO:0007005	mitochondrion organization	45/438	274/5893	2.26041e-07	1.98351e-05	1.88169e-05	NDUFA10/PPP3R1/PRDX3/NDUFB7/LMNA/UQCRC2/ATG12/NDUFV2/COA1/USP30/NDUFS1/DYNLT1/GDAP1/SLC25A46/CAMKMT/UQCR10/NDUFV1/RNF41/NDUFS5/ATP5MG/ATP5MF/CYCS/PARK7/UBE2D3/CALM1/ATP5MC3/YWHAE/HSD17B10/ATP5F1A/SDHAF2/NIPSNAP2/SOD2/NDUFA8/FUNDC1/MPV17/NDUFAF2/ATP5F1B/NDUFB8/YWHAZ/PPIF/FIS1/IMMP1L/NDUFS3/TRAK1/NDUFS6	45
BP	GO:0019395	fatty acid oxidation	17/438	65/5893	3.13962e-06	0.000254309	0.000241255	CYGB/HACL1/ETFA/IVD/HADH/CROT/APPL2/AUH/CPT2/ECH1/DECR2/ACAD10/PECR/MECR/ACADS/CPT1A/HADHA	17
BP	GO:0016999	antibiotic metabolic process	18/438	73/5893	4.04066e-06	0.000319111	0.00030273	PRDX3/IDH3G/GNPDA1/DLAT/DLD/MDH2/SDHD/PDHB/MDH1/PARK7/ACO2/PDHA2/PRDX5/IDH3B/SDHAF2/SDHA/IDH1/DLST	18
BP	GO:0005996	monosaccharide metabolic process	25/438	132/5893	1.01143e-05	0.000710023	0.000673576	PGAM2/GCK/DLAT/FUT10/CHST15/MDH2/PGK1/TALDO1/TKT/PDHB/MDH1/GOT2/CYB5A/GOT1/DCXR/GAPDH/GPD1/XYLB/PDHA2/TPI1/CYB5R3/CPT1A/PGD/MPI/ENO1	25
BP	GO:0016051	carbohydrate biosynthetic process	18/438	81/5893	1.92082e-05	0.00129104	0.00122477	PGAM2/GCK/CHST15/MDH2/PGK1/IMPA2/TALDO1/TKT/MDH1/B3GALT1/GOT2/GOT1/GAPDH/GPD1/UGP2/TPI1/PGD/ENO1	18
BP	GO:0006631	fatty acid metabolic process	31/438	191/5893	2.39185e-05	0.00151117	0.0014336	CYGB/HACL1/MGLL/ETFA/GGT1/IVD/HADH/CROT/APPL2/AUH/DLD/GPX4/FADS2/PCCB/CPT2/MID1IP1/ACADSB/ECH1/DECR2/PTGR2/ACAD10/GNPAT/PECR/ABHD16A/MECR/PCCA/CBR1/ACADS/CPT1A/HADHA/NDUFS6	31
BP	GO:0006103	2-oxoglutarate metabolic process	7/438	14/5893	2.59078e-05	0.00160476	0.00152239	DLD/GOT2/GOT1/GPT2/IDH1/ADHFE1/DLST	7
BP	GO:0044242	cellular lipid catabolic process	23/438	124/5893	3.2533e-05	0.00197638	0.00187493	HACL1/MGLL/ETFA/IVD/HADH/CROT/AUH/PCCB/SMPD2/CPT2/CYP26B1/FABP12/ECH1/DECR2/ACAD10/PECR/ABHD16A/MECR/PCCA/ACADS/CPT1A/HADHA/IDH1	23
BP	GO:0009063	cellular amino acid catabolic process	17/438	82/5893	8.34618e-05	0.00470814	0.00446646	IVD/AGXT2/AUH/DLD/PCBD1/GOT2/GCAT/GOT1/ACADSB/MPST/DDAH1/CTH/HSD17B10/GPT2/AGXT/ADHFE1/DLST	17
BP	GO:0043574	peroxisomal transport	13/438	53/5893	9.48084e-05	0.00490983	0.0046578	HACL1/PEX19/CROT/AGPS/UBE2D3/ECH1/DECR2/GNPAT/PECR/MPV17/DHRS4/AGXT/IDH1	13
BP	GO:0061621	canonical glycolysis	6/438	5893-12-01	0.000102316	0.00503803	0.00477942	PGAM2/GCK/PGK1/GAPDH/TPI1/ENO1	6
BP	GO:0006732	coenzyme metabolic process	35/438	244/5893	0.000103663	0.00503803	0.00477942	DBI/PGAM2/GCK/TP53I3/MTHFD2/DLAT/PDZD11/CROT/DLD/MDH2/PGK1/PCCB/PCBD1/TALDO1/TKT/PDHB/MDH1/CYB5A/DCXR/GAPDH/GPD1/PDHA2/SPR/PCCA/TPI1/CYB5R3/ACOT9/COQ3/PGD/IDH1/MPC2/MVK/HMGCS1/DLST/ENO1	35
BP	GO:0007031	peroxisome organization	14/438	61/5893	0.000111846	0.00535336	0.00507856	HACL1/PEX19/CROT/AGPS/UBE2D3/ECH1/DECR2/GNPAT/PECR/MPV17/DHRS4/AGXT/FIS1/IDH1	14
BP	GO:0016042	lipid catabolic process	26/438	163/5893	0.000146442	0.00680308	0.00645386	HACL1/MGLL/ETFA/IVD/HSD17B14/HADH/PNPLA7/CROT/AUH/PCCB/SMPD2/CPT2/CYP26B1/FABP12/ECH1/DECR2/ACAD10/ASPG/PECR/ABHD16A/MECR/PCCA/ACADS/CPT1A/HADHA/IDH1	26
BP	GO:0002495	antigen processing and presentation of peptide antigen via MHC class II	11/438	44/5893	0.000272871	0.0116486	0.0110507	DCTN4/AP2S1/DCTN6/DCTN5/ACTR1A/CLTA/MARCHF1/DYNC1I1/KIFAP3/AP1S2/CAPZB	11
BP	GO:0019318	hexose metabolic process	19/438	112/5893	0.000518205	0.0209873	0.01991	PGAM2/GCK/DLAT/FUT10/CHST15/MDH2/PGK1/PDHB/MDH1/GOT2/GOT1/DCXR/GAPDH/GPD1/PDHA2/TPI1/CPT1A/MPI/ENO1	19
BP	GO:0006839	mitochondrial transport	21/438	132/5893	0.000652301	0.0257577	0.0244355	PPP3R1/CYC1/UQCRC2/SLC25A22/DYNLT1/GDAP1/ATP5MG/CPT2/ATP5MF/MID1IP1/UBE2D3/ATP5MC3/YWHAE/ATP5F1A/ATP5F1B/CPT1A/YWHAZ/PPIF/FIS1/IMMP1L/MPC2	21
BP	GO:0019321	pentose metabolic process	5/438	5893-11-01	0.00070319	0.02709	0.0256994	TALDO1/TKT/DCXR/XYLB/PGD	5
BP	GO:1901605	alpha-amino acid metabolic process	20/438	126/5893	0.000897898	0.032603	0.0309294	GGT1/IVD/AGXT2/ODC1/AUH/DLD/PCBD1/GOT2/PARK7/GCAT/GOT1/GFPT2/MPST/DDAH1/CTH/GPT2/MSRA/AGXT/ADHFE1/DLST	20
BP	GO:0030258	lipid modification	19/438	118/5893	0.00100453	0.0341217	0.0323701	CYGB/HACL1/ETFA/IVD/HADH/CROT/APPL2/AUH/IMPA2/CPT2/B3GALT1/ECH1/DECR2/ACAD10/PECR/MECR/ACADS/CPT1A/HADHA	19
BP	GO:0023061	signal release	24/438	166/5893	0.00113339	0.0380891	0.0361339	PNKD/GCK/GALR1/PDZD11/HADH/FBXL20/BAIAP3/PARK7/CACNB2/NAPB/CALM1/CYB5R4/ARL2/SNX4/NDUFAF2/CPT1A/DPP4/STXBP1/SYT7/MPC2/NCS1/KCNC2/DNAJC5/SNAP29	24
BP	GO:0042776	mitochondrial ATP synthesis coupled proton transport	6/438	18/5893	0.0013984	0.0441755	0.0419079	CYC1/ATP5MG/ATP5MF/ATP5MC3/ATP5F1A/ATP5F1B	6
BP	GO:0046365	monosaccharide catabolic process	9/438	38/5893	0.00148669	0.0461663	0.0437965	PGAM2/GCK/FUT10/PGK1/DCXR/GAPDH/XYLB/TPI1/ENO1	9
MF	GO:0016655	oxidoreductase activity, acting on NAD(P)H, quinone or similar compound as acceptor	16/433	33/5905	1.94765e-10	2.5709e-08	2.31155e-08	NDUFA10/NDUFB7/TP53I3/NDUFV2/NDUFS1/NDUFV1/NDUFS5/DCXR/NDUFA8/CBR1/NDUFAF2/NDUFB8/DHRS4/NDUFS3/NDUFS6/CRYZ	16
MF	GO:0003954	NADH dehydrogenase activity	11/433	26/5905	8.18953e-07	5.40509e-05	4.85984e-05	NDUFA10/NDUFB7/NDUFV2/NDUFS1/NDUFV1/NDUFS5/NDUFA8/NDUFAF2/NDUFB8/NDUFS3/NDUFS6	11
MF	GO:0016616	oxidoreductase activity, acting on the CH-OH group of donors, NAD or NADP as acceptor	17/433	68/5905	5.10741e-06	0.000245156	0.000220425	HSD17B14/IDH3G/HADH/MDH2/MDH1/DCXR/GPD1/PTGR2/SPR/IDH3B/HSD17B10/CBR1/PGD/DHRS4/HADHA/IDH1/ADHFE1	17
MF	GO:0051287	NAD binding	12/433	44/5905	5.03439e-05	0.00221513	0.00199167	UXS1/IDH3G/HADH/DLD/NDUFV1/MDH1/GAPDH/GPD1/IDH3B/CYB5R3/HADHA/IDH1	12
MF	GO:0050660	flavin adenine dinucleotide binding	12/433	51/5905	0.00023645	0.00874146	0.00785964	FMO4/ETFA/IVD/DLD/AGPS/FMO5/GSR/ACADSB/ACAD10/SDHA/ACADS/CYB5R3	12
MF	GO:0030170	pyridoxal phosphate binding	9/433	31/5905	0.000264893	0.00874146	0.00785964	PLPBP/AGXT2/GOT2/GCAT/GOT1/CTH/GPT2/AGXT/PYGM	9
MF	GO:0070279	vitamin B6 binding	9/433	31/5905	0.000264893	0.00874146	0.00785964	PLPBP/AGXT2/GOT2/GCAT/GOT1/CTH/GPT2/AGXT/PYGM	9
MF	GO:0008483	transaminase activity	6/433	15/5905	0.000424584	0.0131871	0.0118568	AGXT2/GOT2/GOT1/GFPT2/GPT2/AGXT	6
MF	GO:0042287	MHC protein binding	5/433	5905-11-01	0.000660527	0.0193755	0.0174209	COL2A1/CD81/MARCHF1/ATP5F1A/ATP5F1B	5
MF	GO:0050661	NADP binding	9/433	36/5905	0.000889998	0.0247326	0.0222376	FMO4/TP53I3/FMO5/GSR/GAPDH/SPR/PGD/IDH1/CRYZ	9
CC	GO:0098800	inner mitochondrial membrane protein complex	23/443	76/6041	2.02021e-09	3.41094e-07	3.14264e-07	NDUFA10/NDUFB7/CYC1/UQCRC2/NDUFV2/COX4I1/NDUFS1/SDHD/UQCR10/NDUFV1/NDUFS5/ATP5MG/ATP5MF/ATP5MC3/ATP5F1A/SDHA/NDUFA8/ATP5F1B/NDUFB8/PPIF/IMMP1L/NDUFS3/NDUFS6	23
CC	GO:0044455	mitochondrial membrane part	31/443	130/6041	2.23913e-09	3.41094e-07	3.14264e-07	NDUFA10/NDUFB7/CYC1/UQCRC2/NDUFV2/COA1/COX4I1/NDUFS1/GDAP1/SDHD/UQCR10/NDUFV1/NDUFS5/ATP5MG/ATP5MF/ATP5MC3/ATP5F1A/SDHA/NDUFA8/FUNDC1/ATP5F1B/CPT1A/NDUFB8/COQ3/PPIF/FIS1/IMMP1L/MPC2/NDUFS3/CISD1/NDUFS6	31
CC	GO:0098803	respiratory chain complex	16/443	43/6041	2.23661e-08	2.55533e-06	2.35433e-06	NDUFA10/NDUFB7/CYC1/UQCRC2/NDUFV2/COX4I1/NDUFS1/SDHD/UQCR10/NDUFV1/NDUFS5/SDHA/NDUFA8/NDUFB8/NDUFS3/NDUFS6	16
CC	GO:0005746	mitochondrial respiratory chain	16/443	46/6041	6.80316e-08	5.18174e-06	4.77415e-06	NDUFA10/NDUFB7/CYC1/UQCRC2/NDUFV2/COX4I1/NDUFS1/SDHD/UQCR10/NDUFV1/NDUFS5/SDHA/NDUFA8/NDUFB8/NDUFS3/NDUFS6	16
CC	GO:0005759	mitochondrial matrix	52/443	335/6041	1.05713e-07	6.90158e-06	6.3587e-06	NDUFA10/PRDX3/ETFA/UQCRC2/MTHFD2/IVD/IDH3G/AGXT2/DLAT/NDUFS1/NUDT2/HADH/AUH/DLD/MDH2/PCCB/BLOC1S1/PDHB/GOT2/PARK7/DTYMK/GSR/ACADSB/MRPL58/MPST/ACO2/PDHA2/ACAD10/PRDX5/IDH3B/HSD17B10/ATP5F1A/SDHAF2/MECR/SOD2/GPT2/PCCA/ACADS/ARL2/ATP5F1B/NDUFB8/ACOT9/COQ3/AGXT/PPIF/HADHA/GFM1/ADHFE1/NDUFS3/MMAB/DLST/VDAC2	52
CC	GO:0005740	mitochondrial envelope	59/443	413/6041	2.77764e-07	1.58673e-05	1.46192e-05	NDUFA10/NDUFB7/TMEM65/CYC1/UQCRC2/NDUFV2/COA1/SLC25A26/COX4I1/SLC25A22/USP30/NDUFS1/FAM210B/PNPLA7/GDAP1/SLC25A46/SDHD/UQCR10/BLOC1S1/NDUFV1/NDUFS5/ATP5MG/CPT2/ATP5MF/CYCS/GOT2/PARK7/GCAT/CYB5A/CALM1/DTYMK/MRPL58/ATP5MC3/GNPAT/ATP5F1A/CHCHD7/NIPSNAP2/SDHA/NDUFA8/FUNDC1/ARL2/MPV17/CYB5R3/NDUFAF2/ATP5F1B/CPT1A/ABCB8/NDUFB8/COQ3/PPIF/HADHA/FIS1/IMMP1L/MPC2/NDUFS3/TRAK1/CISD1/NDUFS6/VDAC2	59
CC	GO:0031966	mitochondrial membrane	54/443	388/6041	2.16135e-06	0.000109749	0.000101116	NDUFA10/NDUFB7/TMEM65/CYC1/UQCRC2/NDUFV2/COA1/SLC25A26/COX4I1/SLC25A22/USP30/NDUFS1/FAM210B/PNPLA7/GDAP1/SLC25A46/SDHD/UQCR10/NDUFV1/NDUFS5/ATP5MG/CPT2/ATP5MF/CYCS/GOT2/GCAT/CYB5A/CALM1/MRPL58/ATP5MC3/GNPAT/ATP5F1A/NIPSNAP2/SDHA/NDUFA8/FUNDC1/MPV17/CYB5R3/NDUFAF2/ATP5F1B/CPT1A/ABCB8/NDUFB8/COQ3/PPIF/HADHA/FIS1/IMMP1L/MPC2/NDUFS3/TRAK1/CISD1/NDUFS6/VDAC2	54
CC	GO:0005747	mitochondrial respiratory chain complex I	10/443	27/6041	1.10023e-05	0.000419004	0.000386046	NDUFA10/NDUFB7/NDUFV2/NDUFS1/NDUFV1/NDUFS5/NDUFA8/NDUFB8/NDUFS3/NDUFS6	10
CC	GO:0030964	NADH dehydrogenase complex	10/443	27/6041	1.10023e-05	0.000419004	0.000386046	NDUFA10/NDUFB7/NDUFV2/NDUFS1/NDUFV1/NDUFS5/NDUFA8/NDUFB8/NDUFS3/NDUFS6	10
CC	GO:0045271	respiratory chain complex I	10/443	27/6041	1.10023e-05	0.000419004	0.000386046	NDUFA10/NDUFB7/NDUFV2/NDUFS1/NDUFV1/NDUFS5/NDUFA8/NDUFB8/NDUFS3/NDUFS6	10
CC	GO:0042579	microbody	19/443	92/6041	2.83153e-05	0.000924291	0.000851587	HACL1/PEX19/CROT/TKT/AGPS/ECH1/DECR2/PRDX5/GNPAT/PECR/MPV17/SYT7/ISOC1/DHRS4/AGXT/FIS1/IDH1/HSDL2/MVK	19
CC	GO:0044438	microbody part	15/443	70/6041	0.000126776	0.00340805	0.00313997	HACL1/PEX19/CROT/AGPS/ECH1/DECR2/PRDX5/GNPAT/PECR/MPV17/SYT7/DHRS4/AGXT/FIS1/IDH1	15
CC	GO:0044439	peroxisomal part	15/443	70/6041	0.000126776	0.00340805	0.00313997	HACL1/PEX19/CROT/AGPS/ECH1/DECR2/PRDX5/GNPAT/PECR/MPV17/SYT7/DHRS4/AGXT/FIS1/IDH1	15
CC	GO:0005753	mitochondrial proton-transporting ATP synthase complex	6/443	13/6041	0.000165412	0.0041385	0.00381297	ATP5MG/ATP5MF/ATP5MC3/ATP5F1A/ATP5F1B/PPIF	6
CC	GO:0098798	mitochondrial protein complex	27/443	176/6041	0.00017206	0.0041385	0.00381297	NDUFA10/NDUFB7/CYC1/UQCRC2/NDUFV2/COX4I1/DLAT/NDUFS1/SDHD/UQCR10/NDUFV1/NDUFS5/ATP5MG/ATP5MF/MRPL58/ATP5MC3/HSD17B10/ATP5F1A/SDHA/NDUFA8/ATP5F1B/NDUFB8/PPIF/HADHA/IMMP1L/NDUFS3/NDUFS6	27
CC	GO:0005743	mitochondrial inner membrane	38/443	285/6041	0.000191916	0.00417832	0.00384965	NDUFA10/NDUFB7/TMEM65/CYC1/UQCRC2/NDUFV2/COA1/SLC25A26/COX4I1/SLC25A22/NDUFS1/SDHD/UQCR10/NDUFV1/NDUFS5/ATP5MG/CPT2/ATP5MF/CYCS/GOT2/GCAT/MRPL58/ATP5MC3/ATP5F1A/SDHA/NDUFA8/MPV17/NDUFAF2/ATP5F1B/ABCB8/NDUFB8/COQ3/PPIF/HADHA/IMMP1L/MPC2/NDUFS3/NDUFS6	38
CC	GO:0044448	cell cortex part	14/443	65/6041	0.000200267	0.00417832	0.00384965	ACTR3/WDR1/ACTR1A/CLTA/EXOC7/GSN/EXOC5/EXOC2/MYL12A/FLOT2/ACTB/SEPTIN2/ENO1/EXOC8	14
CC	GO:0016469	proton-transporting two-sector ATPase complex	9/443	30/6041	0.000201144	0.00417832	0.00384965	ATP6V1F/ATP5MG/ATP5MF/ATP6V1C1/ATP5MC3/ATP6V1G1/ATP5F1A/ATP5F1B/PPIF	9
CC	GO:0045259	proton-transporting ATP synthase complex	6/443	14/6041	0.000271666	0.00539789	0.0049733	ATP5MG/ATP5MF/ATP5MC3/ATP5F1A/ATP5F1B/PPIF	6
CC	GO:0019866	organelle inner membrane	39/443	305/6041	0.000379934	0.00723458	0.00666551	NDUFA10/NDUFB7/TMEM65/NUTF2/CYC1/UQCRC2/NDUFV2/COA1/SLC25A26/COX4I1/SLC25A22/NDUFS1/SDHD/UQCR10/NDUFV1/NDUFS5/ATP5MG/CPT2/ATP5MF/CYCS/GOT2/GCAT/MRPL58/ATP5MC3/ATP5F1A/SDHA/NDUFA8/MPV17/NDUFAF2/ATP5F1B/ABCB8/NDUFB8/COQ3/PPIF/HADHA/IMMP1L/MPC2/NDUFS3/NDUFS6	39
CC	GO:0005938	cell cortex	19/443	112/6041	0.000439512	0.00803428	0.00740231	ACTR3/HMCN1/DCTN4/MYO1D/FERMT2/WDR1/ACTR1A/CLTA/EXOC7/GSN/EXOC5/EXOC2/MYL12A/FLOT2/ACTB/SEPTIN2/TRAK1/ENO1/EXOC8	19
CC	GO:0031907	microbody lumen	9/443	37/6041	0.0011029	0.0180008	0.0165849	HACL1/CROT/AGPS/ECH1/PRDX5/GNPAT/DHRS4/AGXT/IDH1	9
CC	GO:0031970	organelle envelope lumen	11/443	57/6041	0.00245538	0.0386935	0.0356499	NDUFB7/NDUFS1/BLOC1S1/NDUFS5/CYCS/PARK7/DTYMK/CHCHD7/NDUFA8/ARL2/CACYBP	11
CC	GO:0005778	peroxisomal membrane	9/443	42/6041	0.0028484	0.041483	0.03822	PEX19/AGPS/DECR2/GNPAT/PECR/MPV17/SYT7/DHRS4/FIS1	9
CC	GO:0031903	microbody membrane	9/443	42/6041	0.0028484	0.041483	0.03822	PEX19/AGPS/DECR2/GNPAT/PECR/MPV17/SYT7/DHRS4/FIS1	9
CC	GO:0005758	mitochondrial intermembrane space	10/443	50/6041	0.00290472	0.041483	0.03822	NDUFB7/NDUFS1/BLOC1S1/NDUFS5/CYCS/PARK7/DTYMK/CHCHD7/NDUFA8/ARL2	10

## Sheet: P5
ontology	ID	Description	GeneRatio	BgRatio	pvalue	p.adjust	qvalue	geneID	Count
BP	GO:0140238	presynaptic endocytosis	1950-04-01	27/5893	6.97187e-05	0.0334999	0.0332815	ITSN1/SYT1/PICALM/ACTB	4
BP	GO:0036465	synaptic vesicle recycling	1950-04-01	30/5893	0.000106846	0.0342265	0.0340034	ITSN1/SYT1/PICALM/ACTB	4
